# Supplementary material for: The New World whirligig beetles of the genus Dineutus Macleay, 1825 (Coleoptera, Gyrinidae, Gyrininae, Dineutini)
Source: Zookeys. 2015 Jan 23;(476):1–135. doi: 10.3897/zookeys.476.8630 (PMC4311692; doi:10.3897/zookeys.476.8630)
Supplement: XML Treatment for Dineutus angustus [file zookeys.476.8630-treatment3.xml]

<!DOCTYPE tp:taxon-treatment
  PUBLIC "-//TaxonX//DTD Taxonomic Treatment Publishing DTD v0 20100105//EN" "tax-treatment-NSO.dtd">
<tp:taxon-treatment xmlns:tp="http://www.plazi.org/taxpub"><tp:treatment-meta><kwd-group><label>Taxon classification</label><kwd><named-content content-type="kingdom">Animalia</named-content></kwd><kwd><named-content content-type="order">Coleoptera</named-content></kwd><kwd><named-content content-type="family">Gyrinidae</named-content></kwd></kwd-group><mixed-citation publication-type="journal"><person-group><name><surname>Gustafson</surname><given-names>Grey T.</given-names></name><name><surname>Miller</surname><given-names>Kelly B.</given-names></name></person-group><article-title>The New World whirligig beetles of the genus <italic><tp:taxon-name><tp:taxon-name-part taxon-name-part-type="genus">Dineutus</tp:taxon-name-part></tp:taxon-name></italic> Macleay, 1825 (<tp:taxon-name><tp:taxon-name-part taxon-name-part-type="order">Coleoptera</tp:taxon-name-part></tp:taxon-name>, <tp:taxon-name><tp:taxon-name-part taxon-name-part-type="family">Gyrinidae</tp:taxon-name-part></tp:taxon-name>, <tp:taxon-name><tp:taxon-name-part taxon-name-part-type="subfamily">Gyrininae</tp:taxon-name-part></tp:taxon-name>, <tp:taxon-name><tp:taxon-name-part taxon-name-part-type="tribe">Dineutini</tp:taxon-name-part></tp:taxon-name>)</article-title><source>Zookeys</source><day>23</day><month>1</month><year>2015</year><volume>2015</volume><issue>476</issue><fpage>1</fpage><lpage>135</lpage><pub-id pub-id-type="doi">10.3897/zookeys.476.8630</pub-id></mixed-citation></tp:treatment-meta><tp:nomenclature><tp:taxon-name>
                            <tp:taxon-name-part taxon-name-part-type="genus">Dineutus</tp:taxon-name-part>
                            <tp:taxon-name-part taxon-name-part-type="species">angustus</tp:taxon-name-part>
                        </tp:taxon-name><tp:taxon-authority>LeConte, 1878</tp:taxon-authority><xref ref-type="fig" rid="F6">Figures 6</xref><xref ref-type="fig" rid="F7">, 7</xref><xref ref-type="fig" rid="F52">, 52</xref><!--PageBreak--><!--PageBreak--><!--PageBreak--><tp:nomenclature-citation-list><tp:nomenclature-citation><tp:taxon-name><tp:taxon-name-part taxon-name-part-type="genus">Dineutes</tp:taxon-name-part> <tp:taxon-name-part taxon-name-part-type="species">angustus</tp:taxon-name-part></tp:taxon-name><comment><xref ref-type="bibr" rid="B61">LeConte 1878</xref>: 378, [<italic><tp:taxon-name><tp:taxon-name-part taxon-name-part-type="genus">Dineutes</tp:taxon-name-part> <tp:taxon-name-part taxon-name-part-type="species">discolor</tp:taxon-name-part></tp:taxon-name></italic>: <xref ref-type="bibr" rid="B103">Régimbart 1882</xref>: 414 proposed synonymy, see discussion], <tp:taxon-name><tp:taxon-name-part taxon-name-part-type="genus">Dineutes</tp:taxon-name-part> <tp:taxon-name-part taxon-name-part-type="species">discolor</tp:taxon-name-part> <tp:taxon-name-part taxon-name-part-type="infraspecific-rank">var</tp:taxon-name-part>. <tp:taxon-name-part taxon-name-part-type="variety">angustus</tp:taxon-name-part></tp:taxon-name>: <xref ref-type="bibr" rid="B104">Régimbart 1892</xref>: 739, <tp:taxon-name><tp:taxon-name-part taxon-name-part-type="genus">Dineutus</tp:taxon-name-part> (<tp:taxon-name-part taxon-name-part-type="subgenus">Cyclinus</tp:taxon-name-part>) <tp:taxon-name-part taxon-name-part-type="species">angustus</tp:taxon-name-part></tp:taxon-name>: <xref ref-type="bibr" rid="B41">Hatch 1925b</xref>: 447, <italic><tp:taxon-name><tp:taxon-name-part taxon-name-part-type="genus">Dineutus</tp:taxon-name-part> <tp:taxon-name-part taxon-name-part-type="species">angustus</tp:taxon-name-part></tp:taxon-name></italic>: <xref ref-type="bibr" rid="B13">Ciegler et al. 2003</xref>: 15.</comment></tp:nomenclature-citation></tp:nomenclature-citation-list></tp:nomenclature><tp:treatment-sec sec-type="Type locality"><title>Type locality.</title><p>U.S.A., Florida</p></tp:treatment-sec><tp:treatment-sec sec-type="Specimens examined"><title>Specimens examined.</title><p>15</p></tp:treatment-sec><tp:treatment-sec sec-type="Type material examined"><title>Type material examined.</title><p><italic><tp:taxon-name><tp:taxon-name-part taxon-name-part-type="genus">Dineutus</tp:taxon-name-part> <tp:taxon-name-part taxon-name-part-type="species">angustus</tp:taxon-name-part></tp:taxon-name></italic> LeConte, 1878: syntype (1♀ pinned) “Type/ 6095 [red label, type in typed black ink, 6095 handwritten in black ink]// Fla. [beige label, typed black ink]// <italic><tp:taxon-name><tp:taxon-name-part taxon-name-part-type="genus">Dineutus</tp:taxon-name-part> <tp:taxon-name-part taxon-name-part-type="species">angustus</tp:taxon-name-part></tp:taxon-name></italic>/ Lec. [beige label, handwritten in black ink, handwriting appears to be LeConte’s]//” deposited in the MCZ.</p><!--PageBreak--><!--PageBreak--></tp:treatment-sec><tp:treatment-sec sec-type="Material examined"><title>Material examined.</title><p><bold>U.S.A.:</bold> <bold>Florida:</bold> Alachua Co., 3.ii.1949, leg. B.W. Cooper (2 ex. FSCA); Columbia Co., O’Leno State Park, 12.ii.1966, leg. F.W. Mead (7 ex. FSCA); Florida: Hillsborough Co., “USF Riverfront”, 21.v.1975, leg. G. Cowden (1 ex. FSCA); Suwannee Co., Branford, 16.vii.1934, leg. J.D. Beamer (4 ex. KSEM).</p></tp:treatment-sec><tp:treatment-sec sec-type="Diagnosis"><title>Diagnosis.</title><p>Male (Fig. <xref ref-type="fig" rid="F6">6C–D</xref>): Size: 9.4–10.8 mm. Body form very narrowly oval, laterally nearly parallel sided; elytral apices rounded with sutural angle produced into a point, rarely with point reduced and elytra appearing completely rounded, elytral apices without serrations and/or irregularities, elytral striae very faint, most evident medially, elytra laterally with strong reticulation, giving a bronzy appearance, medially replaced by fine microreticulation and fine weakly impressed punctures; profemora with small weakly produced sub-apicoventral tooth; protibia weakly club-shaped; venter lightly colored red to reddish orange; Aedeagus (Fig. <xref ref-type="fig" rid="F7">7A, B, D</xref>) with median lobe in dorsal view parallel sided basally, weakly constricted medially, apically briefly expanded then narrowed in apical 1/4, apex obtusely rounded, in lateral view median lobe narrowed in apical 1/4, in ventral view sperm-groove parallel sided for near entirety of length, apex broadly rounded, parameres very narrow, shortly constricted in basal 1/5, weakly arced in apical half, apically flatly rounded.</p><p>Female (Fig. <xref ref-type="fig" rid="F6">6A–B</xref>): Size: 9.8–10.2 mm. Body form very narrowly oval, laterally nearly parallel sided; elytral apices roundly angled towards sutural production, with sutural angle produced into a point, apical lateral sinuation often absent, to very weakly developed, elytral apices without serrations and/or irregularities, elytral striae very faint, most evident medially, elytra laterally with strong reticulation, giving a bronzy appearance, medially replaced by fine microreticulation and fine weakly impressed punctures; profemora without sub-apicoventral tooth; protibiae laterally weakly curved, apicolateral margin weakly expanded; venter lightly colored, red to reddish orange.</p><fig id="F6" position="float" orientation="portrait"><label>Figure 6.</label><caption><p><italic><tp:taxon-name><tp:taxon-name-part taxon-name-part-type="genus">Dineutus</tp:taxon-name-part> <tp:taxon-name-part taxon-name-part-type="species">angustus</tp:taxon-name-part></tp:taxon-name></italic>. <bold>A</bold> ♀ dorsal habitus <bold>B</bold> ♀ ventral habitus <bold>C</bold> ♂ dorsal habitus <bold>D</bold> ♂ ventral habitus. All scale bars ≈ 2 mm.</p></caption><graphic xmlns:xlink="http://www.w3.org/1999/xlink" xlink:href="zookeys-476-001-g006.jpg" position="float" orientation="portrait" xlink:type="simple" id="oo_37465.jpg"/></fig><fig id="F7" position="float" orientation="portrait"><label>Figure 7.</label><caption><p><italic><tp:taxon-name><tp:taxon-name-part taxon-name-part-type="genus">Dineutus</tp:taxon-name-part> <tp:taxon-name-part taxon-name-part-type="species">angustus</tp:taxon-name-part></tp:taxon-name></italic>. <bold>A</bold> aedeagus dorsal view <bold>B</bold> aedeagus ventral view <bold>C</bold> ♂ mesotarsal claws <bold>D</bold> aedeagus lateral view. Scale bar for <bold>C</bold> ≈ 0.10 mm all others ≈ 1 mm.</p></caption><graphic xmlns:xlink="http://www.w3.org/1999/xlink" xlink:href="zookeys-476-001-g007.jpg" position="float" orientation="portrait" xlink:type="simple" id="oo_37466.jpg"/></fig></tp:treatment-sec><tp:treatment-sec sec-type="Differential diagnosis"><title>Differential diagnosis.</title><p><italic><tp:taxon-name><tp:taxon-name-part taxon-name-part-type="genus">Dineutus</tp:taxon-name-part> <tp:taxon-name-part taxon-name-part-type="species">angustus</tp:taxon-name-part></tp:taxon-name></italic> is unique among all other North American <italic><tp:taxon-name><tp:taxon-name-part taxon-name-part-type="genus">Dineutus</tp:taxon-name-part></tp:taxon-name></italic> in its small size, parallel sided, very narrowly elongate oval body form (Fig. <xref ref-type="fig" rid="F6">6A, C</xref>), light-colored venter, and somewhat in the shape of the aedeagus (Fig. <xref ref-type="fig" rid="F7">7A</xref>). This species is most similar to <italic><tp:taxon-name><tp:taxon-name-part taxon-name-part-type="genus">Dineutus</tp:taxon-name-part> <tp:taxon-name-part taxon-name-part-type="species">discolor</tp:taxon-name-part></tp:taxon-name></italic> and it has been debated whether the two are actually distinct species (<xref ref-type="bibr" rid="B104">Régimbart 1892</xref>). <italic><tp:taxon-name><tp:taxon-name-part taxon-name-part-type="genus">Dineutus</tp:taxon-name-part> <tp:taxon-name-part taxon-name-part-type="species">angustus</tp:taxon-name-part></tp:taxon-name></italic> of both sexes can be distinguished from <italic><tp:taxon-name><tp:taxon-name-part taxon-name-part-type="genus">Dineutus</tp:taxon-name-part> <tp:taxon-name-part taxon-name-part-type="species">discolor</tp:taxon-name-part></tp:taxon-name></italic> by smaller size, as well as the more parallel-sided and dorsoventrally convex body form. However, the aedeagus of the two species are very similar, with some minor differences. Both aedeagi have the median lobe parallel-sided and very narrow parameres. However, in <italic><tp:taxon-name><tp:taxon-name-part taxon-name-part-type="genus">Dineutus</tp:taxon-name-part> <tp:taxon-name-part taxon-name-part-type="species">angustus</tp:taxon-name-part></tp:taxon-name></italic> the median lobe has a weak constriction medially subtending a slight expansion apically, and a narrowed apical 1/4, whereas the median lobe in <italic><tp:taxon-name><tp:taxon-name-part taxon-name-part-type="genus">Dineutus</tp:taxon-name-part> <tp:taxon-name-part taxon-name-part-type="species">discolor</tp:taxon-name-part></tp:taxon-name></italic> is nearly parallel-sided for most of the length, with only a very weak constriction medially. The parameres of <italic><tp:taxon-name><tp:taxon-name-part taxon-name-part-type="genus">Dineutus</tp:taxon-name-part> <tp:taxon-name-part taxon-name-part-type="species">angustus</tp:taxon-name-part></tp:taxon-name></italic> are more curved in the apical 1/3, and accompanied by a weak constriction in the basal 1/5, in comparison to <italic><tp:taxon-name><tp:taxon-name-part taxon-name-part-type="genus">Dineutus</tp:taxon-name-part> <tp:taxon-name-part taxon-name-part-type="species">discolor</tp:taxon-name-part></tp:taxon-name></italic> which have the parameres much more parallel-sided.</p><p>The shape of the apices of the female elytra of <!--PageBreak--><italic><tp:taxon-name><tp:taxon-name-part taxon-name-part-type="genus">Dineutus</tp:taxon-name-part> <tp:taxon-name-part taxon-name-part-type="species">angustus</tp:taxon-name-part></tp:taxon-name></italic> differs from those of <italic><tp:taxon-name><tp:taxon-name-part taxon-name-part-type="genus">Dineutus</tp:taxon-name-part> <tp:taxon-name-part taxon-name-part-type="species">discolor</tp:taxon-name-part></tp:taxon-name></italic>. In <italic><tp:taxon-name><tp:taxon-name-part taxon-name-part-type="genus">Dineutus</tp:taxon-name-part> <tp:taxon-name-part taxon-name-part-type="species">angustus</tp:taxon-name-part></tp:taxon-name></italic> females the apices are broadly angled towards the sutural production and usually lack an apicolateral sinuation. When it is present (rarely), it is only weakly developed. In <italic><tp:taxon-name><tp:taxon-name-part taxon-name-part-type="genus">Dineutus</tp:taxon-name-part> <tp:taxon-name-part taxon-name-part-type="species">discolor</tp:taxon-name-part></tp:taxon-name></italic> females the elytra are regularly rounded to the sutural production, with an apicolateral sinuation present.</p></tp:treatment-sec><tp:treatment-sec sec-type="Distribution"><title>Distribution</title><p><bold>(Fig. <xref ref-type="fig" rid="F52">52D</xref>).</bold> U.S.A., Southern Georgia, and Eastern Alabama to northern Florida (<xref ref-type="bibr" rid="B107">Roberts 1895</xref>; <xref ref-type="bibr" rid="B130">Wood 1962</xref>; <xref ref-type="bibr" rid="B106">Régimbart 1907</xref>).</p></tp:treatment-sec><tp:treatment-sec sec-type="Habitat"><title>Habitat.</title><p>Lotic species, seemingly restricted to highly calcareous streams with a basic pH (<xref ref-type="bibr" rid="B133">Young 1954</xref>). For more on habitat preference see discussion.</p></tp:treatment-sec><tp:treatment-sec sec-type="Discussion"><title>Discussion.</title><p><xref ref-type="bibr" rid="B103">Régimbart (1882)</xref> originally considered <italic><tp:taxon-name><tp:taxon-name-part taxon-name-part-type="genus">Dineutus</tp:taxon-name-part> <tp:taxon-name-part taxon-name-part-type="species">angustus</tp:taxon-name-part></tp:taxon-name></italic> to be a synonym of <italic><tp:taxon-name><tp:taxon-name-part taxon-name-part-type="genus">Dineutus</tp:taxon-name-part> <tp:taxon-name-part taxon-name-part-type="species">discolor</tp:taxon-name-part></tp:taxon-name></italic>, eventually elevating it to a variation (<xref ref-type="bibr" rid="B104">Régimbart 1892</xref>) of <italic><tp:taxon-name><tp:taxon-name-part taxon-name-part-type="genus">Dineutus</tp:taxon-name-part> <tp:taxon-name-part taxon-name-part-type="species">discolor</tp:taxon-name-part></tp:taxon-name></italic> (comparable now to a subspecies), then eventually accepting it as a species distinct from <italic><tp:taxon-name><tp:taxon-name-part taxon-name-part-type="genus">Dineutus</tp:taxon-name-part> <tp:taxon-name-part taxon-name-part-type="species">discolor</tp:taxon-name-part></tp:taxon-name></italic> (<xref ref-type="bibr" rid="B105">Régimbart 1902</xref>). We have decided to treat <italic><tp:taxon-name><tp:taxon-name-part taxon-name-part-type="genus">Dineutus</tp:taxon-name-part> <tp:taxon-name-part taxon-name-part-type="species">angustus</tp:taxon-name-part></tp:taxon-name></italic> as a distinct species due to the differences in morphology listed above. The size of the two species in specimens examined for this study only overlap in the extremes, in that the largest specimens of <italic><tp:taxon-name><tp:taxon-name-part taxon-name-part-type="genus">Dineutus</tp:taxon-name-part> <tp:taxon-name-part taxon-name-part-type="species">angustus</tp:taxon-name-part></tp:taxon-name></italic> only just approach the very smallest of <italic><tp:taxon-name><tp:taxon-name-part taxon-name-part-type="genus">Dineutus</tp:taxon-name-part> <tp:taxon-name-part taxon-name-part-type="species">discolor</tp:taxon-name-part></tp:taxon-name></italic>. <italic><tp:taxon-name><tp:taxon-name-part taxon-name-part-type="genus">Dineutus</tp:taxon-name-part> <tp:taxon-name-part taxon-name-part-type="species">angustus</tp:taxon-name-part></tp:taxon-name></italic> was much smaller than any average sized specimen of <italic><tp:taxon-name><tp:taxon-name-part taxon-name-part-type="genus">Dineutus</tp:taxon-name-part> <tp:taxon-name-part taxon-name-part-type="species">discolor</tp:taxon-name-part></tp:taxon-name></italic>, with only a few female specimens of <italic><tp:taxon-name><tp:taxon-name-part taxon-name-part-type="genus">Dineutus</tp:taxon-name-part> <tp:taxon-name-part taxon-name-part-type="species">discolor</tp:taxon-name-part></tp:taxon-name></italic> approaching the size of large <italic><tp:taxon-name><tp:taxon-name-part taxon-name-part-type="genus">Dineutus</tp:taxon-name-part> <tp:taxon-name-part taxon-name-part-type="species">angustus</tp:taxon-name-part></tp:taxon-name></italic> males. Although the aedeagi of both species, which is primarily used here as a delimiter of species boundaries, are very similar, there were some notable differences, even if minor.</p><p><xref ref-type="bibr" rid="B133">Young (1954)</xref> noticed that <!--PageBreak--><italic><tp:taxon-name><tp:taxon-name-part taxon-name-part-type="genus">Dineutus</tp:taxon-name-part> <tp:taxon-name-part taxon-name-part-type="species">angustus</tp:taxon-name-part></tp:taxon-name></italic> in Florida appears to be restricted to calcareous streams with a basic pH, while <italic><tp:taxon-name><tp:taxon-name-part taxon-name-part-type="genus">Dineutus</tp:taxon-name-part> <tp:taxon-name-part taxon-name-part-type="species">discolor</tp:taxon-name-part></tp:taxon-name></italic> appears to inhabit streams with a more acidic pH. <xref ref-type="bibr" rid="B133">Young (1954)</xref> mentions “intergrade” forms occuring from streams of intermediate pH with both typical forms of <italic><tp:taxon-name><tp:taxon-name-part taxon-name-part-type="genus">Dineutus</tp:taxon-name-part> <tp:taxon-name-part taxon-name-part-type="species">discolor</tp:taxon-name-part></tp:taxon-name></italic> and <italic><tp:taxon-name><tp:taxon-name-part taxon-name-part-type="genus">Dineutus</tp:taxon-name-part> <tp:taxon-name-part taxon-name-part-type="species">angustus</tp:taxon-name-part></tp:taxon-name></italic> present. However, the evidence for the intergrade was in the number of setigerous punctures, which are known to vary among populations, especially with size. Nevertheless, this led <xref ref-type="bibr" rid="B133">Young (1954)</xref> to suggest that <italic><tp:taxon-name><tp:taxon-name-part taxon-name-part-type="genus">Dineutus</tp:taxon-name-part> <tp:taxon-name-part taxon-name-part-type="species">angustus</tp:taxon-name-part></tp:taxon-name></italic> may represent the basic stream ecotype of <italic><tp:taxon-name><tp:taxon-name-part taxon-name-part-type="genus">Dineutus</tp:taxon-name-part> <tp:taxon-name-part taxon-name-part-type="species">discolor</tp:taxon-name-part></tp:taxon-name></italic>.</p><p><italic><tp:taxon-name><tp:taxon-name-part taxon-name-part-type="genus">Dineutus</tp:taxon-name-part> <tp:taxon-name-part taxon-name-part-type="species">angustus</tp:taxon-name-part></tp:taxon-name></italic> appears to be very restricted in range so far found only in northern Florida, southeastern Alabama, and southern Georgia (Fig. <xref ref-type="fig" rid="F52">52D</xref>), records from Virginia are mentioned by <xref ref-type="bibr" rid="B107">Roberts (1895)</xref>. Similar to <xref ref-type="bibr" rid="B133">Young (1954)</xref>, we have only seen <italic><tp:taxon-name><tp:taxon-name-part taxon-name-part-type="genus">Dineutus</tp:taxon-name-part> <tp:taxon-name-part taxon-name-part-type="species">angustus</tp:taxon-name-part></tp:taxon-name></italic> from northern Florida, and doubt the other records. Given the extensive range of <italic><tp:taxon-name><tp:taxon-name-part taxon-name-part-type="genus">Dineutus</tp:taxon-name-part> <tp:taxon-name-part taxon-name-part-type="species">discolor</tp:taxon-name-part></tp:taxon-name></italic> and close similarity of that species, we believe it is likely that the two species have been misidentified. <italic><tp:taxon-name><tp:taxon-name-part taxon-name-part-type="genus">Dineutus</tp:taxon-name-part> <tp:taxon-name-part taxon-name-part-type="species">angustus</tp:taxon-name-part></tp:taxon-name></italic> is rarely collected, and not well represented in collections.</p></tp:treatment-sec><tp:treatment-sec><!--Section generated to contain objects referenced in tp:taxon-treatment.--><fig id="F52" position="float" orientation="portrait"><label>Figure 52.</label><caption><p>General distribution map. <bold>A</bold> <italic><tp:taxon-name><tp:taxon-name-part taxon-name-part-type="genus">Dineutus</tp:taxon-name-part> <tp:taxon-name-part taxon-name-part-type="species">assimilis</tp:taxon-name-part></tp:taxon-name></italic> <bold>B</bold> <italic><tp:taxon-name><tp:taxon-name-part taxon-name-part-type="genus">Dineutus</tp:taxon-name-part> <tp:taxon-name-part taxon-name-part-type="species">hornii</tp:taxon-name-part></tp:taxon-name></italic> <bold>C</bold> <italic><tp:taxon-name><tp:taxon-name-part taxon-name-part-type="genus">Dineutus</tp:taxon-name-part> <tp:taxon-name-part taxon-name-part-type="species">nigrior</tp:taxon-name-part></tp:taxon-name></italic> <bold>D</bold> <italic><tp:taxon-name><tp:taxon-name-part taxon-name-part-type="genus">Dineutus</tp:taxon-name-part> <tp:taxon-name-part taxon-name-part-type="species">discolor</tp:taxon-name-part></tp:taxon-name></italic> and <italic><tp:taxon-name><tp:taxon-name-part taxon-name-part-type="genus">Dineutus</tp:taxon-name-part> <tp:taxon-name-part taxon-name-part-type="species">angustus</tp:taxon-name-part></tp:taxon-name></italic>.</p></caption><graphic xmlns:xlink="http://www.w3.org/1999/xlink" xlink:href="zookeys-476-001-g052.jpg" position="float" orientation="portrait" xlink:type="simple" id="oo_37511.jpg"/></fig></tp:treatment-sec><ref-list><ref id="B61"><mixed-citation xmlns:xlink="http://www.w3.org/1999/xlink" xlink:type="simple"><person-group><name name-style="western"><surname>LeConte</surname><given-names>JL</given-names></name></person-group> (<year>1878</year>) <article-title>Additional descriptions of new species.</article-title><source>Proceedings of the American Philosophical Society</source><volume>17</volume>: <fpage>373</fpage>–<lpage>472</lpage>.</mixed-citation></ref><ref id="B103"><mixed-citation xmlns:xlink="http://www.w3.org/1999/xlink" xlink:type="simple"><person-group><name name-style="western"><surname>Régimbart</surname><given-names>M</given-names></name></person-group> (<year>1882</year>) <article-title>Essai monographique de la famille des <tp:taxon-name><tp:taxon-name-part taxon-name-part-type="family">Gyrinidae</tp:taxon-name-part></tp:taxon-name>. 1e partie</article-title>. <source>Annales de la Société entomologique de France</source> (<issue>6</issue>): <fpage>379</fpage>–<lpage>458</lpage> + 373 pls.</mixed-citation></ref><ref id="B104"><mixed-citation xmlns:xlink="http://www.w3.org/1999/xlink" xlink:type="simple"><person-group><name name-style="western"><surname>Régimbart</surname><given-names>M</given-names></name></person-group> (<year>1892</year>) <article-title>Essai monographique de la famille des <tp:taxon-name><tp:taxon-name-part taxon-name-part-type="family">Gyrinidae</tp:taxon-name-part></tp:taxon-name>. 2e Supplément.</article-title><source>Annales de la Société entomologique de France</source><volume>60</volume>: <fpage>663</fpage>–<lpage>752</lpage>.</mixed-citation></ref><ref id="B41"><mixed-citation xmlns:xlink="http://www.w3.org/1999/xlink" xlink:type="simple"><person-group><name name-style="western"><surname>Hatch</surname><given-names>MH</given-names></name></person-group> (<year>1925b</year>) <article-title>The phylogeny and phylogenetic tendencies of <tp:taxon-name><tp:taxon-name-part taxon-name-part-type="family">Gyrinidae</tp:taxon-name-part></tp:taxon-name>.</article-title><source>Papers of the Michigan Academy of Science, Arts and Letters</source><volume>V</volume>: <fpage>429</fpage>–<lpage>467</lpage>.</mixed-citation></ref><ref id="B13"><mixed-citation xmlns:xlink="http://www.w3.org/1999/xlink" xlink:type="simple"><person-group><name name-style="western"><surname>Ciegler</surname><given-names>JC</given-names></name><name name-style="western"><surname>Morse</surname><given-names>JC</given-names></name><name name-style="western"><surname>Wheeler</surname><given-names>AG</given-names></name><name name-style="western"><surname>Activities</surname><given-names>CUPS</given-names></name></person-group> (<year>2003</year>) <source>Water beetles of South Carolina: (<tp:taxon-name><tp:taxon-name-part taxon-name-part-type="order">Coleoptera</tp:taxon-name-part></tp:taxon-name>: <tp:taxon-name><tp:taxon-name-part taxon-name-part-type="family">Gyrinidae</tp:taxon-name-part></tp:taxon-name>, <tp:taxon-name><tp:taxon-name-part taxon-name-part-type="family">Haliplidae</tp:taxon-name-part></tp:taxon-name>, <tp:taxon-name><tp:taxon-name-part taxon-name-part-type="family">Noteridae</tp:taxon-name-part></tp:taxon-name>, <tp:taxon-name><tp:taxon-name-part taxon-name-part-type="family">Dytiscidae</tp:taxon-name-part></tp:taxon-name>, <tp:taxon-name><tp:taxon-name-part taxon-name-part-type="family">Hydrophilidae</tp:taxon-name-part></tp:taxon-name>, <tp:taxon-name><tp:taxon-name-part taxon-name-part-type="family">Hydraenidae</tp:taxon-name-part></tp:taxon-name>, <tp:taxon-name><tp:taxon-name-part taxon-name-part-type="family">Scirtidae</tp:taxon-name-part></tp:taxon-name>, <tp:taxon-name><tp:taxon-name-part taxon-name-part-type="family">Elmidae</tp:taxon-name-part></tp:taxon-name>, <tp:taxon-name><tp:taxon-name-part taxon-name-part-type="family">Dryopidae</tp:taxon-name-part></tp:taxon-name>, <tp:taxon-name><tp:taxon-name-part taxon-name-part-type="family">Limnichidae</tp:taxon-name-part></tp:taxon-name>, <tp:taxon-name><tp:taxon-name-part taxon-name-part-type="family">Heteroceridae</tp:taxon-name-part></tp:taxon-name>, <tp:taxon-name><tp:taxon-name-part taxon-name-part-type="family">Psephenidae</tp:taxon-name-part></tp:taxon-name>, <tp:taxon-name><tp:taxon-name-part taxon-name-part-type="family">Ptilodactylidae</tp:taxon-name-part></tp:taxon-name>, and <tp:taxon-name><tp:taxon-name-part taxon-name-part-type="family">Chelonariidae</tp:taxon-name-part></tp:taxon-name>)</source>. <publisher-name>Clemson University Public Service Pub.</publisher-name>, <size units="page">210 pp</size>.</mixed-citation></ref><ref id="B107"><mixed-citation xmlns:xlink="http://www.w3.org/1999/xlink" xlink:type="simple"><person-group><name name-style="western"><surname>Roberts</surname><given-names>CH</given-names></name></person-group> (<year>1895</year>) <article-title>The species of <italic><tp:taxon-name><tp:taxon-name-part taxon-name-part-type="genus">Dineutes</tp:taxon-name-part></tp:taxon-name></italic> of America north of Mexico.</article-title><source>Transactions of the American Entomological Society</source><volume>22</volume>: <fpage>279</fpage>–<lpage>288</lpage>.</mixed-citation></ref><ref id="B130"><mixed-citation xmlns:xlink="http://www.w3.org/1999/xlink" xlink:type="simple"><person-group><name name-style="western"><surname>Wood</surname><given-names>FE</given-names></name></person-group> (<year>1962</year>) <source>A synopsis of the genus <italic><tp:taxon-name><tp:taxon-name-part taxon-name-part-type="genus">Dineutus</tp:taxon-name-part></tp:taxon-name></italic> (<tp:taxon-name><tp:taxon-name-part taxon-name-part-type="order">Coleoptera</tp:taxon-name-part></tp:taxon-name>: <tp:taxon-name><tp:taxon-name-part taxon-name-part-type="family">Gyrinidae</tp:taxon-name-part></tp:taxon-name>) in the Western Hemisphere</source>. <comment>Masters</comment>, <publisher-name>University of Missouri</publisher-name>, <publisher-loc>Columbia, Missouri</publisher-loc>.</mixed-citation></ref><ref id="B106"><mixed-citation xmlns:xlink="http://www.w3.org/1999/xlink" xlink:type="simple"><person-group><name name-style="western"><surname>Régimbart</surname><given-names>M</given-names></name></person-group> (<year>1907</year>) <article-title>Essai monographique de la famille des <tp:taxon-name><tp:taxon-name-part taxon-name-part-type="family">Gyrinidae</tp:taxon-name-part></tp:taxon-name>. 3e supplément.</article-title><source>Annales de la Société entomologique de France</source><volume>76</volume>: <fpage>663</fpage>–<lpage>737</lpage>.</mixed-citation></ref><ref id="B133"><mixed-citation xmlns:xlink="http://www.w3.org/1999/xlink" xlink:type="simple"><person-group><name name-style="western"><surname>Young</surname><given-names>FN</given-names></name></person-group> (<year>1954</year>) <source>The Water Beetles of Florida. In: Florida Uo (Ed.</source><publisher-name>) Unveristy of Florida Studies Biological Science Series</publisher-name>, <publisher-loc>Gainesville</publisher-loc>, <size units="page">238 pp</size>.</mixed-citation></ref><ref id="B105"><mixed-citation xmlns:xlink="http://www.w3.org/1999/xlink" xlink:type="simple"><person-group><name name-style="western"><surname>Régimbart</surname><given-names>M</given-names></name></person-group> (<year>1902</year>) <source>Fascicules I: <tp:taxon-name><tp:taxon-name-part taxon-name-part-type="order">Coleoptera</tp:taxon-name-part></tp:taxon-name>. Family <tp:taxon-name><tp:taxon-name-part taxon-name-part-type="family">Gyrinidae</tp:taxon-name-part></tp:taxon-name>.</source><publisher-name>Verteneuil &amp; Desmet</publisher-name>, <publisher-loc>Bruxelles</publisher-loc>, <size units="page">13 pp</size>.</mixed-citation></ref></ref-list></tp:taxon-treatment>
