# Supplementary material for: The New World whirligig beetles of the genus Dineutus Macleay, 1825 (Coleoptera, Gyrinidae, Gyrininae, Dineutini)
Source: Zookeys. 2015 Jan 23;(476):1–135. doi: 10.3897/zookeys.476.8630 (PMC4311692; doi:10.3897/zookeys.476.8630)
Supplement: XML Treatment for Dineutus assimilis [file zookeys.476.8630-treatment4.xml]

<!DOCTYPE tp:taxon-treatment
  PUBLIC "-//TaxonX//DTD Taxonomic Treatment Publishing DTD v0 20100105//EN" "tax-treatment-NSO.dtd">
<tp:taxon-treatment xmlns:tp="http://www.plazi.org/taxpub"><tp:treatment-meta><kwd-group><label>Taxon classification</label><kwd><named-content content-type="kingdom">Animalia</named-content></kwd><kwd><named-content content-type="order">Coleoptera</named-content></kwd><kwd><named-content content-type="family">Gyrinidae</named-content></kwd></kwd-group><mixed-citation publication-type="journal"><person-group><name><surname>Gustafson</surname><given-names>Grey T.</given-names></name><name><surname>Miller</surname><given-names>Kelly B.</given-names></name></person-group><article-title>The New World whirligig beetles of the genus <italic><tp:taxon-name><tp:taxon-name-part taxon-name-part-type="genus">Dineutus</tp:taxon-name-part></tp:taxon-name></italic> Macleay, 1825 (<tp:taxon-name><tp:taxon-name-part taxon-name-part-type="order">Coleoptera</tp:taxon-name-part></tp:taxon-name>, <tp:taxon-name><tp:taxon-name-part taxon-name-part-type="family">Gyrinidae</tp:taxon-name-part></tp:taxon-name>, <tp:taxon-name><tp:taxon-name-part taxon-name-part-type="subfamily">Gyrininae</tp:taxon-name-part></tp:taxon-name>, <tp:taxon-name><tp:taxon-name-part taxon-name-part-type="tribe">Dineutini</tp:taxon-name-part></tp:taxon-name>)</article-title><source>Zookeys</source><day>23</day><month>1</month><year>2015</year><volume>2015</volume><issue>476</issue><fpage>1</fpage><lpage>135</lpage><pub-id pub-id-type="doi">10.3897/zookeys.476.8630</pub-id></mixed-citation></tp:treatment-meta><tp:nomenclature><tp:taxon-name>
                            <tp:taxon-name-part taxon-name-part-type="genus">Dineutus</tp:taxon-name-part>
                            <tp:taxon-name-part taxon-name-part-type="species">assimilis</tp:taxon-name-part>
                        </tp:taxon-name><tp:taxon-authority>(Kirby, 1837)</tp:taxon-authority><xref ref-type="fig" rid="F8">Figures 8</xref><xref ref-type="fig" rid="F9">, 9</xref><xref ref-type="fig" rid="F52">, 52</xref><tp:nomenclature-citation-list><tp:nomenclature-citation><tp:taxon-name><tp:taxon-name-part taxon-name-part-type="genus">Cyclinus</tp:taxon-name-part> <tp:taxon-name-part taxon-name-part-type="species">assimilis</tp:taxon-name-part></tp:taxon-name><comment> Kirby 1837: 78, [<italic><tp:taxon-name><tp:taxon-name-part taxon-name-part-type="genus">Gyrinus</tp:taxon-name-part> <tp:taxon-name-part taxon-name-part-type="species">americanus</tp:taxon-name-part></tp:taxon-name></italic>: Fabiricus 1775: 235 misidentified], [<italic><tp:taxon-name><tp:taxon-name-part taxon-name-part-type="genus">Cyclous</tp:taxon-name-part> <tp:taxon-name-part taxon-name-part-type="species">americanus</tp:taxon-name-part></tp:taxon-name></italic>: Dejean 1833: 58 misidentified], <italic><tp:taxon-name><tp:taxon-name-part taxon-name-part-type="genus">Dineutes</tp:taxon-name-part> <tp:taxon-name-part taxon-name-part-type="species">assimilis</tp:taxon-name-part></tp:taxon-name></italic>: <xref ref-type="bibr" rid="B4">Aubé 1838</xref>b: 778, [<italic><tp:taxon-name><tp:taxon-name-part taxon-name-part-type="genus">Dineutus</tp:taxon-name-part> <tp:taxon-name-part taxon-name-part-type="species">americanus</tp:taxon-name-part></tp:taxon-name></italic>: <xref ref-type="bibr" rid="B59">LeConte 1863</xref>: 18 misidentified], <italic><tp:taxon-name><tp:taxon-name-part taxon-name-part-type="genus">Dineutus</tp:taxon-name-part> <tp:taxon-name-part taxon-name-part-type="species">assimilis</tp:taxon-name-part></tp:taxon-name></italic>: <xref ref-type="bibr" rid="B60">LeConte 1868</xref>: 366, [<italic><tp:taxon-name><tp:taxon-name-part taxon-name-part-type="genus">Dineutes</tp:taxon-name-part> <tp:taxon-name-part taxon-name-part-type="species">americanus</tp:taxon-name-part></tp:taxon-name></italic>: <xref ref-type="bibr" rid="B103">Régimbart 1882</xref>: 415 misidentified], <italic><tp:taxon-name><tp:taxon-name-part taxon-name-part-type="genus">Dineutes</tp:taxon-name-part> <tp:taxon-name-part taxon-name-part-type="species">assimilis</tp:taxon-name-part></tp:taxon-name></italic>: <xref ref-type="bibr" rid="B107">Roberts 1895</xref>: 285, [<italic><tp:taxon-name><tp:taxon-name-part taxon-name-part-type="genus">Dineutes</tp:taxon-name-part> <tp:taxon-name-part taxon-name-part-type="species">americanus</tp:taxon-name-part></tp:taxon-name></italic>: <xref ref-type="bibr" rid="B106">Régimbart 1907</xref>: 138 misidentified], <italic><tp:taxon-name><tp:taxon-name-part taxon-name-part-type="genus">Dineutes</tp:taxon-name-part> <tp:taxon-name-part taxon-name-part-type="species">assimilis</tp:taxon-name-part></tp:taxon-name></italic>: <xref ref-type="bibr" rid="B1">Ahlwarth 1910</xref>: 4, [<italic><tp:taxon-name><tp:taxon-name-part taxon-name-part-type="genus">Dineutes</tp:taxon-name-part> <tp:taxon-name-part taxon-name-part-type="species">americanus</tp:taxon-name-part></tp:taxon-name></italic>: Zimmermann 1917: 137 misidentified], <italic><tp:taxon-name><tp:taxon-name-part taxon-name-part-type="genus">Dineutes</tp:taxon-name-part> <tp:taxon-name-part taxon-name-part-type="species">assimilis</tp:taxon-name-part></tp:taxon-name></italic>: <xref ref-type="bibr" rid="B68">Leng and Mutchler 1918</xref>: 98, [<italic><tp:taxon-name><tp:taxon-name-part taxon-name-part-type="genus">Dineutes</tp:taxon-name-part> <tp:taxon-name-part taxon-name-part-type="species">americanus</tp:taxon-name-part></tp:taxon-name></italic>: Leng 1920: 82 misidentified], <tp:taxon-name><tp:taxon-name-part taxon-name-part-type="genus">Dineutus</tp:taxon-name-part> (<tp:taxon-name-part taxon-name-part-type="subgenus">Cyclinus</tp:taxon-name-part>) <tp:taxon-name-part taxon-name-part-type="species">assimilis</tp:taxon-name-part></tp:taxon-name>: <xref ref-type="bibr" rid="B41">Hatch 1925b</xref>: 447 subjective synonym, [<tp:taxon-name><tp:taxon-name-part taxon-name-part-type="genus">Dineutus</tp:taxon-name-part> (<tp:taxon-name-part taxon-name-part-type="subgenus">Cyclous</tp:taxon-name-part>) <tp:taxon-name-part taxon-name-part-type="species">americanus</tp:taxon-name-part></tp:taxon-name>: <xref ref-type="bibr" rid="B43">Hatch 1927</xref>: 28 misidentified], [<italic><tp:taxon-name><tp:taxon-name-part taxon-name-part-type="genus">Dineutus</tp:taxon-name-part> <tp:taxon-name-part taxon-name-part-type="species">americanus</tp:taxon-name-part></tp:taxon-name></italic>: <xref ref-type="bibr" rid="B69">Leng and Mutchler 1927</xref>: 18 misidentified], <italic><tp:taxon-name><tp:taxon-name-part taxon-name-part-type="genus">Dineutus</tp:taxon-name-part> <tp:taxon-name-part taxon-name-part-type="species">assimilis</tp:taxon-name-part></tp:taxon-name></italic>: <xref ref-type="bibr" rid="B92">Ochs 1927b</xref>: 36, [<italic><tp:taxon-name><tp:taxon-name-part taxon-name-part-type="genus">Dineutus</tp:taxon-name-part> <tp:taxon-name-part taxon-name-part-type="species">americanus</tp:taxon-name-part></tp:taxon-name></italic>: <xref ref-type="bibr" rid="B70">Leonard 1928</xref>: 263 misidentified], <italic><tp:taxon-name><tp:taxon-name-part taxon-name-part-type="genus">Dineutus</tp:taxon-name-part> <tp:taxon-name-part taxon-name-part-type="species">assimilis</tp:taxon-name-part></tp:taxon-name></italic>: <xref ref-type="bibr" rid="B94">Ochs 1930</xref>: 135, <tp:taxon-name><tp:taxon-name-part taxon-name-part-type="genus">Dineutus</tp:taxon-name-part> (<tp:taxon-name-part taxon-name-part-type="subgenus">Cyclinus</tp:taxon-name-part>) <tp:taxon-name-part taxon-name-part-type="species">assimilis</tp:taxon-name-part></tp:taxon-name>: Hatch 1930: 18, <italic><tp:taxon-name><tp:taxon-name-part taxon-name-part-type="genus">Dineutus</tp:taxon-name-part> <tp:taxon-name-part taxon-name-part-type="species">assimilis</tp:taxon-name-part></tp:taxon-name></italic>: <xref ref-type="bibr" rid="B35">Gordon and Post 1965</xref>: 27, [<italic><tp:taxon-name><tp:taxon-name-part taxon-name-part-type="genus">Dineutus</tp:taxon-name-part> <tp:taxon-name-part taxon-name-part-type="species">americanus</tp:taxon-name-part></tp:taxon-name></italic>: <xref ref-type="bibr" rid="B13">Ciegler et al. 2003</xref>: 14 misidentified].</comment></tp:nomenclature-citation></tp:nomenclature-citation-list></tp:nomenclature><tp:treatment-sec sec-type="Type locality"><title>Type locality.</title><p>“Lat. 54°”.</p></tp:treatment-sec><tp:treatment-sec sec-type="Specimens examined"><title>Specimens examined.</title><p>273</p></tp:treatment-sec><tp:treatment-sec sec-type="Type material"><title>Type material.</title><p>Not examined. Having examined the type for <italic><tp:taxon-name><tp:taxon-name-part taxon-name-part-type="genus">Dineutus</tp:taxon-name-part> <tp:taxon-name-part taxon-name-part-type="species">americanus</tp:taxon-name-part></tp:taxon-name></italic>, the most confused name with <italic><tp:taxon-name><tp:taxon-name-part taxon-name-part-type="genus">Dineutus</tp:taxon-name-part> <tp:taxon-name-part taxon-name-part-type="species">assimilis</tp:taxon-name-part></tp:taxon-name></italic>, it seems that the identity of <italic><tp:taxon-name><tp:taxon-name-part taxon-name-part-type="genus">Dineutus</tp:taxon-name-part> <tp:taxon-name-part taxon-name-part-type="species">assimilis</tp:taxon-name-part></tp:taxon-name></italic> is secure, so no attempt to loan the type was made.</p></tp:treatment-sec><tp:treatment-sec sec-type="Material examined"><title>Material examined.</title><p><bold>CANADA:</bold> <bold>Ontario:</bold> Kent Co., Tilbury, vi.1960, leg. K. Stephan (1 ex. FSCA). <bold>U.S.A.:</bold> <bold>Alabama:</bold> Perry Co., Boguechitto Creek,19.vi.1962, leg. F.N. Young, #2047 (1 ex. FSCA); Monroe Co., 10km W Bowles, <named-content xmlns:xlink="http://www.w3.org/1999/xlink" content-type="dwc:verbatimCoordinates" xlink:type="simple">31°33.094’N, 86°59.956'W</named-content>, 11.v.2006, leg. K.B. Miller, KBM1105063 (1 ex. MSBA); <bold>Arkansas:</bold> Benton Co., State Fish Hatchery, 12.iv.1974 (1 ex. FSCA); Conway Co., I-40 Rest Area, 181, 9mi W of State Line, 11.v.1983, leg. L.R. Davis Jr., (1 ex. FSCA); <bold>Florida:</bold> Alachua Co., Gainesville, 17.vi.1947 (1 ex. FSCA); 2 mi NW Gainesville, 20.iv.1974, leg. J.B. Heppner, blacklight (1 ex. FSCA); pond nr. River Styx, 1.viii.1975, leg. J.B. Heppner (1 ex. FSCA); Newman’s Lake, 25.vii.1975, leg. J.B. Heppner (7 ex. FSCA); Columbia Co., O’Leno State Park, 12.ii.1966, leg. F.W. Mead (1 ex. FSCA); Highlands Co., Archbold Biol. Sta., 24.iv.1976, leg. L.L. Lampert Jr. (1 ex. FSCA); Hillsborough Co., 6 mi N Tampa, 3.vi.1978, leg. R. Milton (1 ex. FSCA); Leon Co., SR 373 1 mi SW SR 371, Tallahassee, 16.x.1976 (1 ex. FSCA); Liberty Co., Torreya State Park, 15.v.1970, leg. H. Greenbaum, blacklight/sheet (1 ex. FSCA); Torreya State Park, 25.v.1980, leg. J. Watts, attr. To U.V. (1 ex. FSCA); <bold>Georgia:</bold> Rabun Co., lake in BRM St. Pk., 2.vii.1982, leg. F.N. Young, #2965 (3 ex. FSCA); <bold>Indiana:</bold> Brown Co., nr Crooked Creek, 1.x.1977, leg. F.N. Young (1 ex. FSCA); Crawford Co., Grantsburg, 18.vii.1965, leg. D. Eckert, Blacklight trap (3 ex. FSCA); Ford Co., New Albany, 5.vii.1966, leg. C.E. White, Blacklight trap (2 ex. FSCA); Imperanon Co., 18.viii.1987, leg. N.M. Downie (1 ex. FSCA); Johnson Co., Peoga, 6.v.1966, leg. E. White (7 ex. FSCA); Knox Co., White River, nr Kinora, 12.ix.1964, leg. F.N. Young, #2168 (1 ex. FSCA); Slough along White River, at Edwardsport, 15.iv.1960, leg. F.N. Young, #1687 (1 ex. FSCA); Marion Co., Indianapolis, 15.vii.1963, leg. E. White (1 ex. FSCA); Camp Belzer, BSA, Indianapolis, 12.vii.1966, leg. C.E. White (2 ex. FSCA); Monroe Co., Bloomington, 6.v.1953, leg. R.M. Laycock (1 ex. FSCA); Bloomington, 2.vi.1991, leg. F.N. Young, BLT (1 ex. FSCA); Posey Co., Hovey Lake, 15.viii.1965, leg. C.E. White, Blacklight trap (3 ex. FSCA); <bold>Iowa:</bold> Boone Co., Ledges State Park, 2.v.1955, leg. M.D. Huffman (3 ex. FSCA); same as previous except: 2.v.1985 (1 ex. FSCA); same as previous except: 1.x.1961, leg. J.J. Dinsmore (3 ex. FSCA); same as previous except: 1.xi.1961 (1 ex. FSCA); Linn Co., Cedar Rapids, “1536” (1 ex. MTEC); Plymouth Co., Le Mars, 12.v.1965, leg. B. Perrill (1 ex. FSCA); Story Co., Ames, 15.iv.1930, leg. H.B. Mills (2 ex. MTEC); same as previous except: 24.iv.1939, leg. C. Haight (3 ex. MTEC); <bold>Kansas:</bold> Douglas Co., Lawrence, 24.ix.1921, leg. C. Brown (2 ex. FSCA); <bold>Maryland:</bold> Kent Co., Chestertown, 13.v.1969, leg. T.E. Rogers (1 ex. FSCA); Montgomery Co., Seneca, 27.v.1951, leg. G.H. Nelson (2 ex. FSCA); Prince George’s Co., College Park, 17.iv.1948, leg. B.K. Dozier, in pond (2 ex. FSCA); College Park, 29.iv.1948, leg. H.L. Dozier (1 ex. FSCA); College Park, 14.x.1948, leg. R. Mansueti (1 ex. FSCA); College Park, 25.iv.1953, leg. G.H. Nelson, to light (1 ex. FSCA); <bold>Massachusetts:</bold> Norfolk Co., Dedham, 11.vi.1920 (1 ex. FSCA); <bold>Minnesota:</bold> Morner Co., nr Grand Meadow, roadside park, 18.viii.1965, leg. R.H. Arnett, in dammed pond (13 ex. FSCA); Morula Co., nr Grand Meadow, 18.viii.1965, leg. R.H. Arnett Jr., roadside park in damned pond (40 ex. FSCA); <bold>Mississippi:</bold> Marshall Co., Byhalia, 10.v.1983, leg. L.R. Davis Jr., 11:15PM at lights (1 ex. FSCA); <bold>Missouri:</bold> Calloway Co., 3 mi W Portland on Rt 94, temp pool, 12.vii.1973, leg. S.O. Swadener, Lot No.730712A (1 ex. FSCA); Carter Co., Van Buren, 22.vi.1955 (2 ex. FSCA); Clay Co., nr Missouri River, E of Birmingham, 2.v.1968, leg. J.R. Heitzman (1 ex. FSCA); Dent Co., Montauk St. Pk., 18.v.1978, leg. S.O. Swadener, Lot No.730518-A (1 ex. FSCA); Douglas Co., Cartwright Tree Farm, 10 mi E of Cabool, walnut, apple, &amp; peach orchards, Deciduous Ozark Forest, open fields &amp; Indian Creek, 14.vii.1991, leg. H.M. Webber, at U.V. light (1 ex. FSCA); Franklin Co., 3.vii.1978, leg. K. Jackson, in lake (1 ex. FSCA); same as previous except: at light (1 ex. FSCA); Green Co., Willard, 6.vii.1929, leg. K. Nime, pond (1 ex. FSCA); Jackson Co., Adair Park, Independence, 3.v.1968, leg. J.R. Heitzman (1 ex. FSCA); Vernon Co., Nevada, 10.v.1964, leg. D&amp;J. McReynolds, (1 ex. FSCA); same as previous except: 8.vi.1964 (1 ex. FSCA); same as previous except: 9.v.1972, leg. J.W. McReynolds (1 ex. FSCA); <bold>Montana:</bold> Wibaux Co., pond 30 mi N Wibaux, 27.vii.1990, leg. D.L. Gustafson (2 ex. MTEC); <bold>Nebraska:</bold> Cherry Co., McKelvie Nat’l For., 30 mi WSW Valentine, 9.vii.1998, leg. A. Ramsdale, at blacklight, at forest margin near sand hills prairie, night (1 ex. MTEC); <bold>New Jersey:</bold> Gloucester Co., Paulsboro, 11.vi.1961, leg. H.L. Dozier (1 ex. FSCA); Ocean Co., Lakehurst, 1.viii.1960, leg. H.L. Dozier (1 ex. FSCA); <bold>New York:</bold> Schuyler Co., Texas Hollow State Wildlife Area, 1.ix.1999, leg. K.B. Miller (5 ex. MSBA); Westchester Co., White Plains, 14.v.1922, leg. E.H.P. Squire, (1 ex. FSCA); same as previous except: 20.v.1923 (1 ex. FSCA); same as previous except: 31.v.1923 (3 ex. FSCA); 10.vi.1923 (4 ex. FSCA); <bold>North Carolina:</bold> Jackson Co., Balsam, 6.v.1965, leg. W. Rosenberg (1 ex. FSCA); Macon Co., Watuaga Valley, 28.viii.1987, leg. F.N. Young, #3247A (1 ex. FSCA); Wake Co., Raleigh, Yates Pond, 12.ix.1970, leg. L.L. Lampert (8 ex. FSCA); <bold>North Dakota:</bold> Ransom Co., McLeod, 25.vii.1960, leg. J. Onsager (1 ex. MTEC); <bold>Ohio:</bold> Delaware Co., 4.x.1958, leg. E.I. Hazard (2 ex. FSCA) Franklin Co., Columbus, 20.v.1984, leg. M.A. Ivie (1 ex. MTEC); same as previous except: 1.viii.1985, leg. R.S. Miller (9 ex. MTEC); same as previous except: 7.viii.1985 (18 ex. MTEC); Columbus, Mere Pond, 23.viii.1985, leg. R.S. Miller (32 ex. MTEC); Lucas Co., nr West Toledo, Schwamberger Prarie, 10.vi.1984, leg. J.B. Stribling, UV light (1 ex. MTEC); Williams Co., Mudlake, 18.vii.1984, leg. J.A. Shuey (1 ex. MTEC); Muskingum Co., Zanesville, 2.v.1920, leg. A.E. Miller (3 ex. FSCA); Ross Co., Chillicothe, 1.viii.1992, leg. A.E. Miller (3 ex. FSCA); <bold>Oklahoma:</bold> Catoosa, 26.iv.1938, leg. E.K. Waering (1 ex. FSCA); same as previous except: 26.iv.1939 (1 ex. FSCA); same as previous except: 27.iii.1939 (1 ex. FSCA); Comanche Co., Ft. Still, 20.vi.1974, leg. T.E. Rogers (2 ex. FSCA); Latimer Co., 5 mi W Red Oak, v.1980, leg. K.H. Stephan (1 ex. FSCA); Latimer Co., 5 mi W Red Oak, ix.1980, leg. K.H. Stephan (10 ex. FSCA); Payne Co., Stillwater, 14.vii.1976 (1 ex. FSCA); nr Lake Carl Blackwell, 16.viii.1976 (1 ex. FSCA); <bold>South Carolina:</bold> Greenville Co., Greenville, 9.ix.1954, leg. H.L. Dozier (1 ex. FSCA); Newberry Co., 12.v.1968, leg. L.L. Lampert (1 ex. FSCA); Newberry Co., Jalapa, 24.iv.1973, leg. L.L. Lampert, light (1 ex. FSCA); <bold>Tennessee:</bold> Cuba, 25.v.1964, leg. K. Stephan (1 ex. FSCA); Obion Co., Reelfoot Lake S. P., 1/2 mi SE of Samburg, 4.vii.1983, leg. C.P. Withrow (2 ex. MTEC); <bold>Texas:</bold> Crosby Co., White River Lake, SW Area, 24.ix.1997, leg. Wappes &amp; Huether (1 ex. FSCA); Runnels Co., Miles, 28.vi.1939, leg. H. Wilee Jr. (1 ex. FSCA); Waxahachie Co., Atlanta, 26.v.1964, leg. K. Stephan (1 ex. FSCA); <bold>Virginia:</bold> Rockingham Co., Craney Island, 7.x.1984, leg. C.L. Staines Jr. (1 ex. FSCA); <bold>West Virginia:</bold> Pocahontas Co., Cranberry Glades, 1213-1219 m, 27.vi.1967, leg. H.V. Weems, blacklight (1 ex. FSCA); <bold>Wisconsin:</bold> Dane Co., 18.v.1952, leg. D.H. Habeck (1 ex. FSCA).</p><p><bold>No locality information:</bold> “Station.”, 8.v.1901, “Hatch Ex.” (1 ex. MTEC); “E-2” (1 ex. FSCA).</p><!--PageBreak--></tp:treatment-sec><tp:treatment-sec sec-type="Diagnosis"><title>Diagnosis.</title><p>Male (Fig. <xref ref-type="fig" rid="F8">8C–D</xref>): Size: 9.93–11.1 mm. Body form narrowly oval; elytral apices with sutural angle produced into a point, rarely with point reduced and elytra appearing completely rounded, elytral striae faint basally becoming more evident apically and laterally; profemora without sub-apicoventral tooth; protibia wedgeshaped, without distolateral margin produced; mesotarsal claws similar in size, with ventral margin straight; venter darkly colored, reddish brown to black often with a metallic shine present, epipleura similarly colored as thorax and abdomen; Aedeagus (Fig. <xref ref-type="fig" rid="F9">9A, B, D</xref>) median lobe in dorsal view acuminate in apical 1/5, apex narrowed and shortly rounded, in lateral view apex of median lobe barely curved dorsally, in ventral view sperm-groove parallel sided for near entirety of length, apex flatly rounded, parameres very weakly rounded laterally in apical 1/3.</p><p>Female (Fig. <xref ref-type="fig" rid="F8">8A–B</xref>): Size: 10–11.3 mm. Body form narrowly oval; elytral apices produced and rounded, with sutural angle produced into a point, apicolateral sinuation strong, elytral striae faint basally, becoming more evident apically and laterally; profemora without sub-apicoventral tooth; protibiae laterally weakly curved, distolateral margin not expanded; venter darkly colored, reddish brown to black, often with metallic luster, epipleura similarly colored as thorax and abdomen.</p><fig id="F8" position="float" orientation="portrait"><label>Figure 8.</label><caption><p><italic><tp:taxon-name><tp:taxon-name-part taxon-name-part-type="genus">Dineutus</tp:taxon-name-part> <tp:taxon-name-part taxon-name-part-type="species">assimilis</tp:taxon-name-part></tp:taxon-name></italic>. <bold>A</bold> ♀ dorsal habitus <bold>B</bold> ♀ ventral habitus <bold>C</bold> ♂ dorsal habitus <bold>D</bold> ♂ ventral habitus. All scale bars ≈ 2 mm.</p></caption><graphic xmlns:xlink="http://www.w3.org/1999/xlink" xlink:href="zookeys-476-001-g008.jpg" position="float" orientation="portrait" xlink:type="simple" id="oo_37467.jpg"/></fig><fig id="F9" position="float" orientation="portrait"><label>Figure 9.</label><caption><p><italic><tp:taxon-name><tp:taxon-name-part taxon-name-part-type="genus">Dineutus</tp:taxon-name-part> <tp:taxon-name-part taxon-name-part-type="species">assimilis</tp:taxon-name-part></tp:taxon-name></italic>. <bold>A</bold> aedeagus dorsal view <bold>B</bold> aedeagus ventral view <bold>C</bold> ♂ mesotarsal claws <bold>D</bold> aedeagus lateral view. Scale bar for <bold>C</bold> ≈ 0.10 mm all others ≈ 1 mm.</p></caption><graphic xmlns:xlink="http://www.w3.org/1999/xlink" xlink:href="zookeys-476-001-g009.jpg" position="float" orientation="portrait" xlink:type="simple" id="oo_37468.jpg"/></fig></tp:treatment-sec><tp:treatment-sec sec-type="Differential diagnosis"><title>Differential diagnosis.</title><p><italic><tp:taxon-name><tp:taxon-name-part taxon-name-part-type="genus">Dineutus</tp:taxon-name-part> <tp:taxon-name-part taxon-name-part-type="species">assimilis</tp:taxon-name-part></tp:taxon-name></italic> is unique among all North American species of <italic><tp:taxon-name><tp:taxon-name-part taxon-name-part-type="genus">Dineutus</tp:taxon-name-part></tp:taxon-name></italic> in the narrowly elongate oval body form, both sexes with the elytral apices more or less regularly rounded with the sutural angles produced, males with the profemora without a sub-apicoventral tooth, a wedge shaped protibia, mesotarsal claws that are similar in shape with their ventral margins straight, and the form of the aedeagus. The species most similar to <italic><tp:taxon-name><tp:taxon-name-part taxon-name-part-type="genus">Dineutus</tp:taxon-name-part> <tp:taxon-name-part taxon-name-part-type="species">assimilis</tp:taxon-name-part></tp:taxon-name></italic> are <italic><tp:taxon-name><tp:taxon-name-part taxon-name-part-type="genus">Dineutus</tp:taxon-name-part> <tp:taxon-name-part taxon-name-part-type="species">hornii</tp:taxon-name-part></tp:taxon-name></italic> and <italic><tp:taxon-name><tp:taxon-name-part taxon-name-part-type="genus">Dineutus</tp:taxon-name-part> <tp:taxon-name-part taxon-name-part-type="species">nigrior</tp:taxon-name-part></tp:taxon-name></italic>, especially in the form of the females. Males of <italic><tp:taxon-name><tp:taxon-name-part taxon-name-part-type="genus">Dineutus</tp:taxon-name-part> <tp:taxon-name-part taxon-name-part-type="species">assimilis</tp:taxon-name-part></tp:taxon-name></italic> can be separated from <italic><tp:taxon-name><tp:taxon-name-part taxon-name-part-type="genus">Dineutus</tp:taxon-name-part> <tp:taxon-name-part taxon-name-part-type="species">hornii</tp:taxon-name-part></tp:taxon-name></italic> by the sutural angle of the elytra being regularly produced to a point, although rarely some individuals have the point reduced giving the elytra a regularly rounded look similar to those of <italic><tp:taxon-name><tp:taxon-name-part taxon-name-part-type="genus">Dineutus</tp:taxon-name-part> <tp:taxon-name-part taxon-name-part-type="species">hornii</tp:taxon-name-part></tp:taxon-name></italic>. In such cases, specimens of <italic><tp:taxon-name><tp:taxon-name-part taxon-name-part-type="genus">Dineutus</tp:taxon-name-part> <tp:taxon-name-part taxon-name-part-type="species">assimilis</tp:taxon-name-part></tp:taxon-name></italic> can be distinguished by the elytral epipleura being colored similarly to the adjacent thoracic and anterior abdominal ventrites (Fig. <xref ref-type="fig" rid="F8">8D</xref>), in contrast with <italic><tp:taxon-name><tp:taxon-name-part taxon-name-part-type="genus">Dineutus</tp:taxon-name-part> <tp:taxon-name-part taxon-name-part-type="species">hornii</tp:taxon-name-part></tp:taxon-name></italic> in which the epipleura is different in color (much lighter) from the rest of the venter (Fig. <xref ref-type="fig" rid="F18">18D</xref>). The mesotarsal claws can also be used to separate males of <italic><tp:taxon-name><tp:taxon-name-part taxon-name-part-type="genus">Dineutus</tp:taxon-name-part> <tp:taxon-name-part taxon-name-part-type="species">assimilis</tp:taxon-name-part></tp:taxon-name></italic> (Fig. <xref ref-type="fig" rid="F9">9C</xref>) from <italic><tp:taxon-name><tp:taxon-name-part taxon-name-part-type="genus">Dineutus</tp:taxon-name-part> <tp:taxon-name-part taxon-name-part-type="species">hornii</tp:taxon-name-part></tp:taxon-name></italic> (Fig. <xref ref-type="fig" rid="F19">19C</xref>). In <italic><tp:taxon-name><tp:taxon-name-part taxon-name-part-type="genus">Dineutus</tp:taxon-name-part> <tp:taxon-name-part taxon-name-part-type="species">assimilis</tp:taxon-name-part></tp:taxon-name></italic> the ventral margins of the claws are straight, whereas in <italic><tp:taxon-name><tp:taxon-name-part taxon-name-part-type="genus">Dineutus</tp:taxon-name-part> <tp:taxon-name-part taxon-name-part-type="species">hornii</tp:taxon-name-part></tp:taxon-name></italic> they are very shallowly curved. <italic><tp:taxon-name><tp:taxon-name-part taxon-name-part-type="genus">Dineutus</tp:taxon-name-part> <tp:taxon-name-part taxon-name-part-type="species">assimilis</tp:taxon-name-part></tp:taxon-name></italic> also have the ultimate antennomere angled, whereas in <italic><tp:taxon-name><tp:taxon-name-part taxon-name-part-type="genus">Dineutus</tp:taxon-name-part> <tp:taxon-name-part taxon-name-part-type="species">hornii</tp:taxon-name-part></tp:taxon-name></italic> the antennal flagellum is short and thick, with the ultimate antennomere rounded. Males of <italic><tp:taxon-name><tp:taxon-name-part taxon-name-part-type="genus">Dineutus</tp:taxon-name-part> <tp:taxon-name-part taxon-name-part-type="species">assimilis</tp:taxon-name-part></tp:taxon-name></italic> can be separated from <italic><tp:taxon-name><tp:taxon-name-part taxon-name-part-type="genus">Dineutus</tp:taxon-name-part> <tp:taxon-name-part taxon-name-part-type="species">nigrior</tp:taxon-name-part></tp:taxon-name></italic> in their smaller size (9.9–11.3 mm), more narrow body form, and, most readily, by the mesotarsal claws which are similar in size with straight ventral margins, whereas in <italic><tp:taxon-name><tp:taxon-name-part taxon-name-part-type="genus">Dineutus</tp:taxon-name-part> <tp:taxon-name-part taxon-name-part-type="species">nigrior</tp:taxon-name-part></tp:taxon-name></italic> the mesotarsal claws are distinctly asymmetrical with the anterior claw larger than the posterior and both having the ventral margins shallowly curved. The most reliable way to distinguish between <italic><tp:taxon-name><tp:taxon-name-part taxon-name-part-type="genus">Dineutus</tp:taxon-name-part> <tp:taxon-name-part taxon-name-part-type="species">assimilis</tp:taxon-name-part></tp:taxon-name></italic>, <italic><tp:taxon-name><tp:taxon-name-part taxon-name-part-type="genus">Dineutus</tp:taxon-name-part> <tp:taxon-name-part taxon-name-part-type="species">hornii</tp:taxon-name-part></tp:taxon-name></italic> and <italic><tp:taxon-name><tp:taxon-name-part taxon-name-part-type="genus">Dineutus</tp:taxon-name-part> <tp:taxon-name-part taxon-name-part-type="species">nigrior</tp:taxon-name-part></tp:taxon-name></italic> is the aedeagus. The median lobe of the aedeagus of <italic><tp:taxon-name><tp:taxon-name-part taxon-name-part-type="genus">Dineutus</tp:taxon-name-part> <tp:taxon-name-part taxon-name-part-type="species">assimilis</tp:taxon-name-part></tp:taxon-name></italic> (Fig. <xref ref-type="fig" rid="F9">9A</xref>) is acuminate in the apical 1/5. The aedeagi of both <italic><tp:taxon-name><tp:taxon-name-part taxon-name-part-type="genus">Dineutus</tp:taxon-name-part> <tp:taxon-name-part taxon-name-part-type="species">hornii</tp:taxon-name-part></tp:taxon-name></italic> and <italic><tp:taxon-name><tp:taxon-name-part taxon-name-part-type="genus">Dineutus</tp:taxon-name-part> <tp:taxon-name-part taxon-name-part-type="species">nigrior</tp:taxon-name-part></tp:taxon-name></italic> are more elongate and parallel sided with the median lobe apically narrowed but not acuminate.</p><!--PageBreak--><p>Females of <italic><tp:taxon-name><tp:taxon-name-part taxon-name-part-type="genus">Dineutus</tp:taxon-name-part> <tp:taxon-name-part taxon-name-part-type="species">assimilis</tp:taxon-name-part></tp:taxon-name></italic> are more difficult to differentiate from <italic><tp:taxon-name><tp:taxon-name-part taxon-name-part-type="genus">Dineutus</tp:taxon-name-part> <tp:taxon-name-part taxon-name-part-type="species">hornii</tp:taxon-name-part></tp:taxon-name></italic> and <italic><tp:taxon-name><tp:taxon-name-part taxon-name-part-type="genus">Dineutus</tp:taxon-name-part> <tp:taxon-name-part taxon-name-part-type="species">nigrior</tp:taxon-name-part></tp:taxon-name></italic>. Females of <italic><tp:taxon-name><tp:taxon-name-part taxon-name-part-type="genus">Dineutus</tp:taxon-name-part> <tp:taxon-name-part taxon-name-part-type="species">assimilis</tp:taxon-name-part></tp:taxon-name></italic> differ from those of <italic><tp:taxon-name><tp:taxon-name-part taxon-name-part-type="genus">Dineutus</tp:taxon-name-part> <tp:taxon-name-part taxon-name-part-type="species">hornii</tp:taxon-name-part></tp:taxon-name></italic> in the epipleura color being similar to the adjacent thoracic anterior abdominal ventrites, whereas in <italic><tp:taxon-name><tp:taxon-name-part taxon-name-part-type="genus">Dineutus</tp:taxon-name-part> <tp:taxon-name-part taxon-name-part-type="species">hornii</tp:taxon-name-part></tp:taxon-name></italic> the epipleura are lighter in color than the surfaces of the thorax and abdomen (Fig. <xref ref-type="fig" rid="F18">18B</xref>). The elytral apices of the females of <italic><tp:taxon-name><tp:taxon-name-part taxon-name-part-type="genus">Dineutus</tp:taxon-name-part> <tp:taxon-name-part taxon-name-part-type="species">assimilis</tp:taxon-name-part></tp:taxon-name></italic> are more similar to those of <italic><tp:taxon-name><tp:taxon-name-part taxon-name-part-type="genus">Dineutus</tp:taxon-name-part> <tp:taxon-name-part taxon-name-part-type="species">nigrior</tp:taxon-name-part></tp:taxon-name></italic>. In general <italic><tp:taxon-name><tp:taxon-name-part taxon-name-part-type="genus">Dineutus</tp:taxon-name-part> <tp:taxon-name-part taxon-name-part-type="species">assimilis</tp:taxon-name-part></tp:taxon-name></italic> is smaller (10–11.3 mm) than <italic><tp:taxon-name><tp:taxon-name-part taxon-name-part-type="genus">Dineutus</tp:taxon-name-part> <tp:taxon-name-part taxon-name-part-type="species">nigrior</tp:taxon-name-part></tp:taxon-name></italic>, and also more narrowed in body form. The most reliable way to separate <italic><tp:taxon-name><tp:taxon-name-part taxon-name-part-type="genus">Dineutus</tp:taxon-name-part> <tp:taxon-name-part taxon-name-part-type="species">assimilis</tp:taxon-name-part></tp:taxon-name></italic> from <italic><tp:taxon-name><tp:taxon-name-part taxon-name-part-type="genus">Dineutus</tp:taxon-name-part> <tp:taxon-name-part taxon-name-part-type="species">nigrior</tp:taxon-name-part></tp:taxon-name></italic> is the distal lateral margin of the protibiae. In <italic><tp:taxon-name><tp:taxon-name-part taxon-name-part-type="genus">Dineutus</tp:taxon-name-part> <tp:taxon-name-part taxon-name-part-type="species">assimilis</tp:taxon-name-part></tp:taxon-name></italic> the distal lateral margin is not produced laterally (Fig. <xref ref-type="fig" rid="F8">8B</xref>), but continuously weakly curved, whereas in <italic><tp:taxon-name><tp:taxon-name-part taxon-name-part-type="genus">Dineutus</tp:taxon-name-part> <tp:taxon-name-part taxon-name-part-type="species">nigrior</tp:taxon-name-part></tp:taxon-name></italic> the margin is laterally weakly expanded (Fig. <xref ref-type="fig" rid="F31">31B</xref>).</p></tp:treatment-sec><tp:treatment-sec sec-type="Distribution"><title>Distribution</title><p><bold>(Fig. <xref ref-type="fig" rid="F52">52A</xref>).</bold> Southern Canada from British Columbia to Nova Scotia (<xref ref-type="bibr" rid="B75">Majka 2008</xref>; <xref ref-type="bibr" rid="B115">Roughley 1991</xref>; <xref ref-type="bibr" rid="B126">Webster and DeMerchant 2012</xref>), and east of the Rocky Mountains in the U.S.A. as far south as Texas and Northern Florida (<xref ref-type="bibr" rid="B18">Epler 2010</xref>; <xref ref-type="bibr" rid="B23">Ferkinhoff and Gunderson 1983</xref>; <xref ref-type="bibr" rid="B27">Folkerts 1978</xref>; <xref ref-type="bibr" rid="B35">Gordon and Post 1965</xref>; <xref ref-type="bibr" rid="B45">Hilsenhoff 1990</xref>; <xref ref-type="bibr" rid="B77">Malcolm 1971</xref>; <xref ref-type="bibr" rid="B106">Régimbart 1907</xref>; <xref ref-type="bibr" rid="B107">Roberts 1895</xref>; <xref ref-type="bibr" rid="B116">Sanderson 1982</xref>; <xref ref-type="bibr" rid="B128">Whiteman and Sites 2003</xref>; <xref ref-type="bibr" rid="B130">Wood 1962</xref>).</p></tp:treatment-sec><tp:treatment-sec sec-type="Habitat"><title>Habitat.</title><p>This is most widespread and commonly encountered species of <!--PageBreak--><italic><tp:taxon-name><tp:taxon-name-part taxon-name-part-type="genus">Dineutus</tp:taxon-name-part></tp:taxon-name></italic> in North America, occupying both lotic and lentic habitats (<xref ref-type="bibr" rid="B130">Woods 1962</xref>; <xref ref-type="bibr" rid="B45">Hilsenhoff 1990</xref>; <xref ref-type="bibr" rid="B128">Whiteman and Sites 2003</xref>). The first author has collected this species in a secondary growth deciduous forest, Baldwin Woods, near Baldwin, Kansas, in a large forest pond with a muddy bottom, with plenty of leaf detritus and several fallen emergent trees. Here <italic><tp:taxon-name><tp:taxon-name-part taxon-name-part-type="genus">Dineutus</tp:taxon-name-part> <tp:taxon-name-part taxon-name-part-type="species">assimilis</tp:taxon-name-part></tp:taxon-name></italic> was found in large numbers near the shore, with others often exploring deeper regions of the pond. In New Brunswick, Canada, <italic><tp:taxon-name><tp:taxon-name-part taxon-name-part-type="genus">Dineutus</tp:taxon-name-part> <tp:taxon-name-part taxon-name-part-type="species">assimilis</tp:taxon-name-part></tp:taxon-name></italic> was collected in similar habitats, the margins of ponds with emergent vegetation within forests composed of red oak and red maple (<xref ref-type="bibr" rid="B126">Webster and DeMerchant 2012</xref>). <xref ref-type="bibr" rid="B126">Webster and DeMerchant (2012)</xref> also found <italic><tp:taxon-name><tp:taxon-name-part taxon-name-part-type="genus">Dineutus</tp:taxon-name-part> <tp:taxon-name-part taxon-name-part-type="species">assimilis</tp:taxon-name-part></tp:taxon-name></italic> in black spruce and tamarack bogs. This species has also been collected in other lentic situations from the Prairie Region of Missouri, where <xref ref-type="bibr" rid="B128">Whiteman and Sites (2003)</xref> found specimens associated with the following plant taxa: <italic><tp:taxon-name><tp:taxon-name-part taxon-name-part-type="genus">Brasneia</tp:taxon-name-part></tp:taxon-name></italic>, <italic><tp:taxon-name><tp:taxon-name-part taxon-name-part-type="genus">Ceratophyllum</tp:taxon-name-part></tp:taxon-name></italic>, <italic><tp:taxon-name><tp:taxon-name-part taxon-name-part-type="genus">Juncus</tp:taxon-name-part></tp:taxon-name></italic>, <italic><tp:taxon-name><tp:taxon-name-part taxon-name-part-type="genus">Lespedeza</tp:taxon-name-part></tp:taxon-name></italic>, <italic><tp:taxon-name><tp:taxon-name-part taxon-name-part-type="genus">Ludwigia</tp:taxon-name-part></tp:taxon-name></italic>, <italic><tp:taxon-name><tp:taxon-name-part taxon-name-part-type="genus">Polygonum</tp:taxon-name-part></tp:taxon-name></italic>, <italic><tp:taxon-name><tp:taxon-name-part taxon-name-part-type="genus">Potamogeton</tp:taxon-name-part></tp:taxon-name></italic>, <italic><tp:taxon-name><tp:taxon-name-part taxon-name-part-type="genus">Sagittaria</tp:taxon-name-part></tp:taxon-name></italic>, <italic><tp:taxon-name><tp:taxon-name-part taxon-name-part-type="genus">Typha</tp:taxon-name-part></tp:taxon-name></italic>, <tp:taxon-name><tp:taxon-name-part taxon-name-part-type="family">Cyperaceae</tp:taxon-name-part></tp:taxon-name>, and <tp:taxon-name><tp:taxon-name-part taxon-name-part-type="family">Poaceae</tp:taxon-name-part></tp:taxon-name>. This species also comes to ultraviolet light (<xref ref-type="bibr" rid="B126">Webster and DeMerchant 2012</xref>).</p></tp:treatment-sec><tp:treatment-sec sec-type="Discussion"><title>Discussion.</title><p><italic><tp:taxon-name><tp:taxon-name-part taxon-name-part-type="genus">Dineutus</tp:taxon-name-part> <tp:taxon-name-part taxon-name-part-type="species">assimilis</tp:taxon-name-part></tp:taxon-name></italic> is the most commonly encountered species of <italic><tp:taxon-name><tp:taxon-name-part taxon-name-part-type="genus">Dineutus</tp:taxon-name-part></tp:taxon-name></italic> in North America, and has one of the largest ranges of any North American species (Fig. <xref ref-type="fig" rid="F52">52A</xref>), often erroneously listed under the name <italic><tp:taxon-name><tp:taxon-name-part taxon-name-part-type="genus">Dineutus</tp:taxon-name-part> <tp:taxon-name-part taxon-name-part-type="species">americanus</tp:taxon-name-part></tp:taxon-name></italic>, even recently (e.g. <xref ref-type="bibr" rid="B13">Ciegler et al. 2003</xref>). As early as 1927, <xref ref-type="bibr" rid="B92">Ochs (1927b)</xref> had the types of <italic><tp:taxon-name><tp:taxon-name-part taxon-name-part-type="genus">Dineutus</tp:taxon-name-part> <tp:taxon-name-part taxon-name-part-type="species">americanus</tp:taxon-name-part></tp:taxon-name></italic> examined by an associate in London, and determined unambiguously that <italic><tp:taxon-name><tp:taxon-name-part taxon-name-part-type="genus">Dineutus</tp:taxon-name-part> <tp:taxon-name-part taxon-name-part-type="species">americanus</tp:taxon-name-part></tp:taxon-name></italic> is the Caribbean species, with <italic><tp:taxon-name><tp:taxon-name-part taxon-name-part-type="genus">Dineutus</tp:taxon-name-part> <tp:taxon-name-part taxon-name-part-type="species">assimilis</tp:taxon-name-part></tp:taxon-name></italic> found in mainland North America. We have again confirmed, after examination of the syntype of <italic><tp:taxon-name><tp:taxon-name-part taxon-name-part-type="genus">Dineutus</tp:taxon-name-part> <tp:taxon-name-part taxon-name-part-type="species">americanus</tp:taxon-name-part></tp:taxon-name></italic>, that <italic><tp:taxon-name><tp:taxon-name-part taxon-name-part-type="genus">Dineutus</tp:taxon-name-part> <tp:taxon-name-part taxon-name-part-type="species">assimilis</tp:taxon-name-part></tp:taxon-name></italic> is not <italic><tp:taxon-name><tp:taxon-name-part taxon-name-part-type="genus">Dineutus</tp:taxon-name-part> <tp:taxon-name-part taxon-name-part-type="species">americanus</tp:taxon-name-part></tp:taxon-name></italic> of Linnaeus. It is likely all records of <italic><tp:taxon-name><tp:taxon-name-part taxon-name-part-type="genus">Dineutus</tp:taxon-name-part> <tp:taxon-name-part taxon-name-part-type="species">americanus</tp:taxon-name-part></tp:taxon-name></italic> from areas not in the Caribbean or the Florida Keys actually represent <italic><tp:taxon-name><tp:taxon-name-part taxon-name-part-type="genus">Dineutus</tp:taxon-name-part> <tp:taxon-name-part taxon-name-part-type="species">assimilis</tp:taxon-name-part></tp:taxon-name></italic>. An example of references clearly referring to <italic><tp:taxon-name><tp:taxon-name-part taxon-name-part-type="genus">Dineutus</tp:taxon-name-part> <tp:taxon-name-part taxon-name-part-type="species">assimilis</tp:taxon-name-part></tp:taxon-name></italic> is <xref ref-type="bibr" rid="B134">Zuellig et al. (2002)</xref>, who recorded “<italic><tp:taxon-name><tp:taxon-name-part taxon-name-part-type="genus">Dineutus</tp:taxon-name-part> <tp:taxon-name-part taxon-name-part-type="species">americanus</tp:taxon-name-part></tp:taxon-name></italic>” from Wyoming. <xref ref-type="bibr" rid="B43">Hatch’s (1927)</xref> key to the larvae of “<italic><tp:taxon-name><tp:taxon-name-part taxon-name-part-type="genus">Dineutus</tp:taxon-name-part> <tp:taxon-name-part taxon-name-part-type="species">americanus</tp:taxon-name-part></tp:taxon-name></italic>” most likely refers to <italic><tp:taxon-name><tp:taxon-name-part taxon-name-part-type="genus">Dineutus</tp:taxon-name-part> <tp:taxon-name-part taxon-name-part-type="species">assimilis</tp:taxon-name-part></tp:taxon-name></italic> as well.</p><p>The juvenile stages have been formally described and illustrated by <xref ref-type="bibr" rid="B129">Wilson (1923)</xref> and sparse life history information is available in <xref ref-type="bibr" rid="B121">Smith (1926)</xref> and <xref ref-type="bibr" rid="B49">Istock (1966</xref>; <xref ref-type="bibr" rid="B50">1967</xref>).</p></tp:treatment-sec><tp:treatment-sec><!--Section generated to contain objects referenced in tp:taxon-treatment.--><fig id="F52" position="float" orientation="portrait"><label>Figure 52.</label><caption><p>General distribution map. <bold>A</bold> <italic><tp:taxon-name><tp:taxon-name-part taxon-name-part-type="genus">Dineutus</tp:taxon-name-part> <tp:taxon-name-part taxon-name-part-type="species">assimilis</tp:taxon-name-part></tp:taxon-name></italic> <bold>B</bold> <italic><tp:taxon-name><tp:taxon-name-part taxon-name-part-type="genus">Dineutus</tp:taxon-name-part> <tp:taxon-name-part taxon-name-part-type="species">hornii</tp:taxon-name-part></tp:taxon-name></italic> <bold>C</bold> <italic><tp:taxon-name><tp:taxon-name-part taxon-name-part-type="genus">Dineutus</tp:taxon-name-part> <tp:taxon-name-part taxon-name-part-type="species">nigrior</tp:taxon-name-part></tp:taxon-name></italic> <bold>D</bold> <italic><tp:taxon-name><tp:taxon-name-part taxon-name-part-type="genus">Dineutus</tp:taxon-name-part> <tp:taxon-name-part taxon-name-part-type="species">discolor</tp:taxon-name-part></tp:taxon-name></italic> and <italic><tp:taxon-name><tp:taxon-name-part taxon-name-part-type="genus">Dineutus</tp:taxon-name-part> <tp:taxon-name-part taxon-name-part-type="species">angustus</tp:taxon-name-part></tp:taxon-name></italic>.</p></caption><graphic xmlns:xlink="http://www.w3.org/1999/xlink" xlink:href="zookeys-476-001-g052.jpg" position="float" orientation="portrait" xlink:type="simple" id="oo_37511.jpg"/></fig><fig id="F18" position="float" orientation="portrait"><label>Figure 18.</label><caption><p><italic><tp:taxon-name><tp:taxon-name-part taxon-name-part-type="genus">Dineutus</tp:taxon-name-part> <tp:taxon-name-part taxon-name-part-type="species">hornii</tp:taxon-name-part></tp:taxon-name></italic>. <bold>A</bold> ♀ dorsal habitus <bold>B</bold> ♀ ventral habitus <bold>C</bold> ♂ dorsal habitus <bold>D</bold> ♂ ventral habitus. All scale bars ≈ 2 mm.</p></caption><graphic xmlns:xlink="http://www.w3.org/1999/xlink" xlink:href="zookeys-476-001-g018.jpg" position="float" orientation="portrait" xlink:type="simple" id="oo_37477.jpg"/></fig><fig id="F19" position="float" orientation="portrait"><label>Figure 19.</label><caption><p><italic><tp:taxon-name><tp:taxon-name-part taxon-name-part-type="genus">Dineutus</tp:taxon-name-part> <tp:taxon-name-part taxon-name-part-type="species">hornii</tp:taxon-name-part></tp:taxon-name></italic>. <bold>A</bold> aedeagus dorsal view <bold>B</bold> aedeagus ventral view <bold>C</bold> ♂ mesotarsal claws <bold>D</bold> aedeagus lateral view. Scale bar for <bold>C</bold> ≈ 0.10 mm all others ≈ 1 mm.</p></caption><graphic xmlns:xlink="http://www.w3.org/1999/xlink" xlink:href="zookeys-476-001-g019.jpg" position="float" orientation="portrait" xlink:type="simple" id="oo_37478.jpg"/></fig><fig id="F31" position="float" orientation="portrait"><label>Figure 31.</label><caption><p><italic><tp:taxon-name><tp:taxon-name-part taxon-name-part-type="genus">Dineutus</tp:taxon-name-part> <tp:taxon-name-part taxon-name-part-type="species">nigrior</tp:taxon-name-part></tp:taxon-name></italic>. <bold>A</bold> ♀ dorsal habitus <bold>B</bold> ♀ ventral habitus <bold>C</bold> ♂ dorsal habitus <bold>D</bold> ♂ ventral habitus. All scale bars ≈ 2 mm.</p></caption><graphic xmlns:xlink="http://www.w3.org/1999/xlink" xlink:href="zookeys-476-001-g031.jpg" position="float" orientation="portrait" xlink:type="simple" id="oo_37490.jpg"/></fig></tp:treatment-sec><ref-list><ref id="B4"><mixed-citation xmlns:xlink="http://www.w3.org/1999/xlink" xlink:type="simple"><person-group><name name-style="western"><surname>Aubé</surname><given-names>C</given-names></name></person-group> (<year>1838</year>) <source>Species général des Hydrocanthares et Gyriniens, par le docteur Ch. Aubé; pour faire suite au species général des Coléoptères de la collection de M. Le Comte Dejean</source>. <publisher-loc>Paris</publisher-loc>.</mixed-citation></ref><ref id="B59"><mixed-citation xmlns:xlink="http://www.w3.org/1999/xlink" xlink:type="simple"><person-group><name name-style="western"><surname>LeConte</surname><given-names>JL</given-names></name></person-group> (<year>1863</year>) <article-title>List of the <tp:taxon-name><tp:taxon-name-part taxon-name-part-type="order">Coleoptera</tp:taxon-name-part></tp:taxon-name> of North America.</article-title><source>Smithsonian Miscellaneous Collections</source><volume>6</volume>: <fpage>1</fpage>–<lpage>56</lpage>.</mixed-citation></ref><ref id="B60"><mixed-citation xmlns:xlink="http://www.w3.org/1999/xlink" xlink:type="simple"><person-group><name name-style="western"><surname>LeConte</surname><given-names>JL</given-names></name></person-group> (<year>1868</year>) <article-title>The <tp:taxon-name><tp:taxon-name-part taxon-name-part-type="family">Gyrinidae</tp:taxon-name-part></tp:taxon-name> of America, north of Mexico.</article-title><source>Proceedings of the Academy of Natural Sciences of Philadelphia</source><volume>20</volume>: <fpage>365</fpage>–<lpage>373</lpage>.</mixed-citation></ref><ref id="B103"><mixed-citation xmlns:xlink="http://www.w3.org/1999/xlink" xlink:type="simple"><person-group><name name-style="western"><surname>Régimbart</surname><given-names>M</given-names></name></person-group> (<year>1882</year>) <article-title>Essai monographique de la famille des <tp:taxon-name><tp:taxon-name-part taxon-name-part-type="family">Gyrinidae</tp:taxon-name-part></tp:taxon-name>. 1e partie</article-title>. <source>Annales de la Société entomologique de France</source> (<issue>6</issue>): <fpage>379</fpage>–<lpage>458</lpage> + 373 pls.</mixed-citation></ref><ref id="B107"><mixed-citation xmlns:xlink="http://www.w3.org/1999/xlink" xlink:type="simple"><person-group><name name-style="western"><surname>Roberts</surname><given-names>CH</given-names></name></person-group> (<year>1895</year>) <article-title>The species of <italic><tp:taxon-name><tp:taxon-name-part taxon-name-part-type="genus">Dineutes</tp:taxon-name-part></tp:taxon-name></italic> of America north of Mexico.</article-title><source>Transactions of the American Entomological Society</source><volume>22</volume>: <fpage>279</fpage>–<lpage>288</lpage>.</mixed-citation></ref><ref id="B106"><mixed-citation xmlns:xlink="http://www.w3.org/1999/xlink" xlink:type="simple"><person-group><name name-style="western"><surname>Régimbart</surname><given-names>M</given-names></name></person-group> (<year>1907</year>) <article-title>Essai monographique de la famille des <tp:taxon-name><tp:taxon-name-part taxon-name-part-type="family">Gyrinidae</tp:taxon-name-part></tp:taxon-name>. 3e supplément.</article-title><source>Annales de la Société entomologique de France</source><volume>76</volume>: <fpage>663</fpage>–<lpage>737</lpage>.</mixed-citation></ref><ref id="B1"><mixed-citation xmlns:xlink="http://www.w3.org/1999/xlink" xlink:type="simple"><person-group><name name-style="western"><surname>Ahlwarth</surname><given-names>K</given-names></name></person-group> (<year>1910</year>) <source><tp:taxon-name><tp:taxon-name-part taxon-name-part-type="family">Gyrinidae</tp:taxon-name-part></tp:taxon-name>. Coleopterorum Catalogus.</source><publisher-name>Junk, W.</publisher-name>, <publisher-loc>Berlin</publisher-loc>, <size units="page">42 pp</size>.</mixed-citation></ref><ref id="B68"><mixed-citation xmlns:xlink="http://www.w3.org/1999/xlink" xlink:type="simple"><person-group><name name-style="western"><surname>Leng</surname><given-names>CW</given-names></name><name name-style="western"><surname>Mutchler</surname><given-names>AJ</given-names></name></person-group> (<year>1918</year>) <article-title>Article III. - Insects of Florida V. The water beetles.</article-title><source>Bulletin of the American Museum of Natural History</source><volume>38</volume>: <fpage>73</fpage>–<lpage>116</lpage>.</mixed-citation></ref><ref id="B41"><mixed-citation xmlns:xlink="http://www.w3.org/1999/xlink" xlink:type="simple"><person-group><name name-style="western"><surname>Hatch</surname><given-names>MH</given-names></name></person-group> (<year>1925b</year>) <article-title>The phylogeny and phylogenetic tendencies of <tp:taxon-name><tp:taxon-name-part taxon-name-part-type="family">Gyrinidae</tp:taxon-name-part></tp:taxon-name>.</article-title><source>Papers of the Michigan Academy of Science, Arts and Letters</source><volume>V</volume>: <fpage>429</fpage>–<lpage>467</lpage>.</mixed-citation></ref><ref id="B43"><mixed-citation xmlns:xlink="http://www.w3.org/1999/xlink" xlink:type="simple"><person-group><name name-style="western"><surname>Hatch</surname><given-names>MH</given-names></name></person-group> (<year>1927</year>) <article-title>Notes on the biology of <italic><tp:taxon-name><tp:taxon-name-part taxon-name-part-type="genus">Dineutus</tp:taxon-name-part></tp:taxon-name></italic> (<tp:taxon-name><tp:taxon-name-part taxon-name-part-type="family">Gyrinidae</tp:taxon-name-part></tp:taxon-name>).</article-title><source>Bulletin of the Brooklyn Entomological Society</source><volume>22</volume>: <fpage>27</fpage>–<lpage>28</lpage>.</mixed-citation></ref><ref id="B69"><mixed-citation xmlns:xlink="http://www.w3.org/1999/xlink" xlink:type="simple"><person-group><name name-style="western"><surname>Leng</surname><given-names>CW</given-names></name><name name-style="western"><surname>Mutchler</surname><given-names>AJ</given-names></name></person-group> (<year>1927</year>) <source>Supplement 1919 - 1924 to Catalogue of the <tp:taxon-name><tp:taxon-name-part taxon-name-part-type="order">Coleoptera</tp:taxon-name-part></tp:taxon-name> of America, North of Mexico</source>. <publisher-name>John D. Sherman</publisher-name>, <publisher-loc>Mount Vernon, N.Y.</publisher-loc>, <size units="page">78 pp</size>.</mixed-citation></ref><ref id="B92"><mixed-citation xmlns:xlink="http://www.w3.org/1999/xlink" xlink:type="simple"><person-group><name name-style="western"><surname>Ochs</surname><given-names>G</given-names></name></person-group> (<year>1927b</year>) <article-title>Über die Gyriniden von Linné und Fabricius.</article-title><source>Koleopterologische Rundschau</source><volume>13</volume>: <fpage>34</fpage>–<lpage>42</lpage>.</mixed-citation></ref><ref id="B70"><mixed-citation xmlns:xlink="http://www.w3.org/1999/xlink" xlink:type="simple"><person-group><name name-style="western"><surname>Leonard</surname><given-names>MD</given-names></name></person-group> (<year>1928</year>) <source>A List of the Insects of New York with a list of the spiders and certain other allied groups.</source><publisher-name>Cornell University Agricultural Experiment Station</publisher-name>, <publisher-loc>Ithaca, New York</publisher-loc>, <size units="page">1093 pp</size>. doi: <ext-link ext-link-type="doi" xlink:href="10.5962/bhl.title.66369" xlink:type="simple">10.5962/bhl.title.66369</ext-link></mixed-citation></ref><ref id="B94"><mixed-citation xmlns:xlink="http://www.w3.org/1999/xlink" xlink:type="simple"><person-group><name name-style="western"><surname>Ochs</surname><given-names>G</given-names></name></person-group> (<year>1930</year>) <article-title>Remarks on “A list of the insects of New York”.</article-title><source>Journal of the New York Entomological Society</source><volume>38</volume>: <fpage>135</fpage>–<lpage>138</lpage>.</mixed-citation></ref><ref id="B35"><mixed-citation xmlns:xlink="http://www.w3.org/1999/xlink" xlink:type="simple"><person-group><name name-style="western"><surname>Gordon</surname><given-names>RD</given-names></name><name name-style="western"><surname>Post</surname><given-names>RL</given-names></name></person-group> (<year>1965</year>) <article-title>North Dakota water beetles.</article-title><source>North Dakota Insects</source><volume>5</volume>: <fpage>1</fpage>–<lpage>53</lpage>.</mixed-citation></ref><ref id="B13"><mixed-citation xmlns:xlink="http://www.w3.org/1999/xlink" xlink:type="simple"><person-group><name name-style="western"><surname>Ciegler</surname><given-names>JC</given-names></name><name name-style="western"><surname>Morse</surname><given-names>JC</given-names></name><name name-style="western"><surname>Wheeler</surname><given-names>AG</given-names></name><name name-style="western"><surname>Activities</surname><given-names>CUPS</given-names></name></person-group> (<year>2003</year>) <source>Water beetles of South Carolina: (<tp:taxon-name><tp:taxon-name-part taxon-name-part-type="order">Coleoptera</tp:taxon-name-part></tp:taxon-name>: <tp:taxon-name><tp:taxon-name-part taxon-name-part-type="family">Gyrinidae</tp:taxon-name-part></tp:taxon-name>, <tp:taxon-name><tp:taxon-name-part taxon-name-part-type="family">Haliplidae</tp:taxon-name-part></tp:taxon-name>, <tp:taxon-name><tp:taxon-name-part taxon-name-part-type="family">Noteridae</tp:taxon-name-part></tp:taxon-name>, <tp:taxon-name><tp:taxon-name-part taxon-name-part-type="family">Dytiscidae</tp:taxon-name-part></tp:taxon-name>, <tp:taxon-name><tp:taxon-name-part taxon-name-part-type="family">Hydrophilidae</tp:taxon-name-part></tp:taxon-name>, <tp:taxon-name><tp:taxon-name-part taxon-name-part-type="family">Hydraenidae</tp:taxon-name-part></tp:taxon-name>, <tp:taxon-name><tp:taxon-name-part taxon-name-part-type="family">Scirtidae</tp:taxon-name-part></tp:taxon-name>, <tp:taxon-name><tp:taxon-name-part taxon-name-part-type="family">Elmidae</tp:taxon-name-part></tp:taxon-name>, <tp:taxon-name><tp:taxon-name-part taxon-name-part-type="family">Dryopidae</tp:taxon-name-part></tp:taxon-name>, <tp:taxon-name><tp:taxon-name-part taxon-name-part-type="family">Limnichidae</tp:taxon-name-part></tp:taxon-name>, <tp:taxon-name><tp:taxon-name-part taxon-name-part-type="family">Heteroceridae</tp:taxon-name-part></tp:taxon-name>, <tp:taxon-name><tp:taxon-name-part taxon-name-part-type="family">Psephenidae</tp:taxon-name-part></tp:taxon-name>, <tp:taxon-name><tp:taxon-name-part taxon-name-part-type="family">Ptilodactylidae</tp:taxon-name-part></tp:taxon-name>, and <tp:taxon-name><tp:taxon-name-part taxon-name-part-type="family">Chelonariidae</tp:taxon-name-part></tp:taxon-name>)</source>. <publisher-name>Clemson University Public Service Pub.</publisher-name>, <size units="page">210 pp</size>.</mixed-citation></ref><ref id="B75"><mixed-citation xmlns:xlink="http://www.w3.org/1999/xlink" xlink:type="simple"><person-group><name name-style="western"><surname>Majka</surname><given-names>CG</given-names></name></person-group> (<year>2008</year>) <article-title>The aquatic <tp:taxon-name><tp:taxon-name-part taxon-name-part-type="order">Coleoptera</tp:taxon-name-part></tp:taxon-name> of Prince Edward Island, Canada: new records and faunal composition.</article-title><source>Zookeys</source><volume>2</volume>: <fpage>239</fpage>–<lpage>260</lpage>. doi: <ext-link ext-link-type="doi" xlink:href="10.3897/zookeys.22.216" xlink:type="simple">10.3897/zookeys.22.216</ext-link></mixed-citation></ref><ref id="B115"><mixed-citation xmlns:xlink="http://www.w3.org/1999/xlink" xlink:type="simple"><person-group><name name-style="western"><surname>Roughley</surname><given-names>RE</given-names></name></person-group> (<year>1991</year>) <chapter-title>Family <tp:taxon-name><tp:taxon-name-part taxon-name-part-type="family">Gyrinidae</tp:taxon-name-part></tp:taxon-name>: Whirligig Beetles.</chapter-title> In: <person-group><name name-style="western"><surname>Bousquet</surname><given-names>Y</given-names></name></person-group> (<role>Ed.</role>) <source>Checklist of Beetles of Canada and Alaska</source>. <publisher-name>Agricultural Canada</publisher-name>, <publisher-loc>Ottawa, Ontario</publisher-loc>, <ext-link ext-link-type="uri" xlink:href="http://www.canacoll.org/Coleo/Checklist/PDF%20files/GYRINIDAE.pdf" xlink:type="simple">http://www.canacoll.org/Coleo/Checklist/PDF%20files/GYRINIDAE.pdf</ext-link></mixed-citation></ref><ref id="B126"><mixed-citation xmlns:xlink="http://www.w3.org/1999/xlink" xlink:type="simple"><person-group><name name-style="western"><surname>Webster</surname><given-names>RP</given-names></name><name name-style="western"><surname>DeMerchant</surname><given-names>I</given-names></name></person-group> (<year>2012</year>) <article-title>New <tp:taxon-name><tp:taxon-name-part taxon-name-part-type="order">Coleoptera</tp:taxon-name-part></tp:taxon-name> records from New Brunswick, Canada: <tp:taxon-name><tp:taxon-name-part taxon-name-part-type="family">Gyrinidae</tp:taxon-name-part></tp:taxon-name>, <tp:taxon-name><tp:taxon-name-part taxon-name-part-type="family">Carabidae</tp:taxon-name-part></tp:taxon-name>, and <tp:taxon-name><tp:taxon-name-part taxon-name-part-type="family">Dytiscidae</tp:taxon-name-part></tp:taxon-name>.</article-title><source>Zookeys</source><volume>179</volume>: <fpage>1</fpage>–<lpage>10</lpage>. doi: <ext-link ext-link-type="doi" xlink:href="10.3897/zookeys.179.2582" xlink:type="simple">10.3897/zookeys.179.2582</ext-link></mixed-citation></ref><ref id="B18"><mixed-citation xmlns:xlink="http://www.w3.org/1999/xlink" xlink:type="simple"><person-group><name name-style="western"><surname>Epler</surname><given-names>JH</given-names></name></person-group> (<year>2010</year>) <source>The Water Beetles of Florida - an identification manual for the families <tp:taxon-name><tp:taxon-name-part taxon-name-part-type="family">Chrysomelidae</tp:taxon-name-part></tp:taxon-name>, <tp:taxon-name><tp:taxon-name-part taxon-name-part-type="family">Curculionidae</tp:taxon-name-part></tp:taxon-name>, <tp:taxon-name><tp:taxon-name-part taxon-name-part-type="family">Dryopidae</tp:taxon-name-part></tp:taxon-name>, <tp:taxon-name><tp:taxon-name-part taxon-name-part-type="family">Dytiscidae</tp:taxon-name-part></tp:taxon-name>, <tp:taxon-name><tp:taxon-name-part taxon-name-part-type="family">Elmidae</tp:taxon-name-part></tp:taxon-name>, <tp:taxon-name><tp:taxon-name-part taxon-name-part-type="family">Gyrinidae</tp:taxon-name-part></tp:taxon-name>, <tp:taxon-name><tp:taxon-name-part taxon-name-part-type="family">Haliplidae</tp:taxon-name-part></tp:taxon-name>, <tp:taxon-name><tp:taxon-name-part taxon-name-part-type="family">Helophoridae</tp:taxon-name-part></tp:taxon-name>, <tp:taxon-name><tp:taxon-name-part taxon-name-part-type="family">Hydraenidae</tp:taxon-name-part></tp:taxon-name>, <tp:taxon-name><tp:taxon-name-part taxon-name-part-type="family">Hydrochidae</tp:taxon-name-part></tp:taxon-name>, <tp:taxon-name><tp:taxon-name-part taxon-name-part-type="family">Hydrophilidae</tp:taxon-name-part></tp:taxon-name>, <tp:taxon-name><tp:taxon-name-part taxon-name-part-type="family">Noteridae</tp:taxon-name-part></tp:taxon-name>, <tp:taxon-name><tp:taxon-name-part taxon-name-part-type="family">Psephenidae</tp:taxon-name-part></tp:taxon-name>, <tp:taxon-name><tp:taxon-name-part taxon-name-part-type="family">Ptilodactylidae</tp:taxon-name-part></tp:taxon-name> and <tp:taxon-name><tp:taxon-name-part taxon-name-part-type="family">Scirtidae</tp:taxon-name-part></tp:taxon-name></source>, <size units="page">399 + iv</size>.</mixed-citation></ref><ref id="B23"><mixed-citation xmlns:xlink="http://www.w3.org/1999/xlink" xlink:type="simple"><person-group><name name-style="western"><surname>Ferkinhoff</surname><given-names>WD</given-names></name><name name-style="western"><surname>Gunderson</surname><given-names>RW</given-names></name></person-group> (<year>1983</year>) <article-title>A key to the whirligig beetles of Minnesota and adjacent states and Canadian provinces (<tp:taxon-name><tp:taxon-name-part taxon-name-part-type="order">Coleoptera</tp:taxon-name-part></tp:taxon-name>: <tp:taxon-name><tp:taxon-name-part taxon-name-part-type="family">Gyrinidae</tp:taxon-name-part></tp:taxon-name>).</article-title><source>Scientific Publications of the Science Museum of Minnesota</source><volume>7</volume>: <fpage>3</fpage>–<lpage>53</lpage>.</mixed-citation></ref><ref id="B27"><mixed-citation xmlns:xlink="http://www.w3.org/1999/xlink" xlink:type="simple"><person-group><name name-style="western"><surname>Folkerts</surname><given-names>GW</given-names></name></person-group> (<year>1978</year>) <article-title>A preliminary checklist of the <tp:taxon-name><tp:taxon-name-part taxon-name-part-type="clade">Hydradephaga</tp:taxon-name-part></tp:taxon-name> (<tp:taxon-name><tp:taxon-name-part taxon-name-part-type="order">Coleoptera</tp:taxon-name-part></tp:taxon-name>) of Alabama.</article-title><source>The Coleopterists Bulletin</source><volume>32</volume>: <fpage>345</fpage>–<lpage>347</lpage>.</mixed-citation></ref><ref id="B45"><mixed-citation xmlns:xlink="http://www.w3.org/1999/xlink" xlink:type="simple"><person-group><name name-style="western"><surname>Hilsenhoff</surname><given-names>WL</given-names></name></person-group> (<year>1990</year>) <article-title><tp:taxon-name><tp:taxon-name-part taxon-name-part-type="family">Gyrinidae</tp:taxon-name-part></tp:taxon-name> of Wisconsin, with a key to adults of both sexes and notes on distribution and habitat.</article-title><source>Great Lakes Entomologist</source><volume>23</volume>: <fpage>77</fpage>–<lpage>92</lpage>.</mixed-citation></ref><ref id="B77"><mixed-citation xmlns:xlink="http://www.w3.org/1999/xlink" xlink:type="simple"><person-group><name name-style="western"><surname>Malcolm</surname><given-names>SE</given-names></name></person-group> (<year>1971</year>) <article-title>The water beetles of Maine: including the families <tp:taxon-name><tp:taxon-name-part taxon-name-part-type="family">Gyrinidae</tp:taxon-name-part></tp:taxon-name>, <tp:taxon-name><tp:taxon-name-part taxon-name-part-type="family">Haliplidae</tp:taxon-name-part></tp:taxon-name>, <tp:taxon-name><tp:taxon-name-part taxon-name-part-type="family">Dytiscidae</tp:taxon-name-part></tp:taxon-name>, <tp:taxon-name><tp:taxon-name-part taxon-name-part-type="family">Noteridae</tp:taxon-name-part></tp:taxon-name> and <tp:taxon-name><tp:taxon-name-part taxon-name-part-type="family">Hydrophilidae</tp:taxon-name-part></tp:taxon-name>.</article-title><source>University of Maine Life Science and Agricultural Experiment Station Technical Bulletin</source><volume>48</volume>: <fpage>1</fpage>–<lpage>49</lpage>.</mixed-citation></ref><ref id="B116"><mixed-citation xmlns:xlink="http://www.w3.org/1999/xlink" xlink:type="simple"><person-group><name name-style="western"><surname>Sanderson</surname><given-names>MW</given-names></name></person-group> (<year>1982</year>) <chapter-title><tp:taxon-name><tp:taxon-name-part taxon-name-part-type="family">Gyrinidae</tp:taxon-name-part></tp:taxon-name>.</chapter-title> In: <person-group><name name-style="western"><surname>Brigham</surname><given-names>AR</given-names></name><name name-style="western"><surname>Brigham</surname><given-names>WU</given-names></name><name name-style="western"><surname>Gnilka</surname><given-names>A</given-names></name></person-group> (<role>Eds</role>) <source>Aquatic Insects and Oligochaetes of North and South Carolina</source>. <publisher-name>Midwest Aquatic Enterprises</publisher-name>, <publisher-loc>Mahomet</publisher-loc>, <volume>Ill</volume>, <fpage>10.29</fpage>–<lpage>10.38</lpage>.</mixed-citation></ref><ref id="B128"><mixed-citation xmlns:xlink="http://www.w3.org/1999/xlink" xlink:type="simple"><person-group><name name-style="western"><surname>Whiteman</surname><given-names>NK</given-names></name><name name-style="western"><surname>Sites</surname><given-names>RW</given-names></name></person-group> (<year>2003</year>) <article-title>Lentic beetles of the Missouri Prairie Region: habitat and regional associations, with keys to the <tp:taxon-name><tp:taxon-name-part taxon-name-part-type="clade">Hydradephaga</tp:taxon-name-part></tp:taxon-name>.</article-title><source>Transactions of the American Entomological Society</source><volume>129</volume>: <fpage>185</fpage>–<lpage>243</lpage>.</mixed-citation></ref><ref id="B130"><mixed-citation xmlns:xlink="http://www.w3.org/1999/xlink" xlink:type="simple"><person-group><name name-style="western"><surname>Wood</surname><given-names>FE</given-names></name></person-group> (<year>1962</year>) <source>A synopsis of the genus <italic><tp:taxon-name><tp:taxon-name-part taxon-name-part-type="genus">Dineutus</tp:taxon-name-part></tp:taxon-name></italic> (<tp:taxon-name><tp:taxon-name-part taxon-name-part-type="order">Coleoptera</tp:taxon-name-part></tp:taxon-name>: <tp:taxon-name><tp:taxon-name-part taxon-name-part-type="family">Gyrinidae</tp:taxon-name-part></tp:taxon-name>) in the Western Hemisphere</source>. <comment>Masters</comment>, <publisher-name>University of Missouri</publisher-name>, <publisher-loc>Columbia, Missouri</publisher-loc>.</mixed-citation></ref><ref id="B134"><mixed-citation xmlns:xlink="http://www.w3.org/1999/xlink" xlink:type="simple"><person-group><name name-style="western"><surname>Zuellig</surname><given-names>RE</given-names></name><name name-style="western"><surname>Pineda</surname><given-names>PM</given-names></name><name name-style="western"><surname>Kondratieff</surname><given-names>BC</given-names></name></person-group> (<year>2002</year>) <article-title>Aquatic insects of a high plains spring: Warm Springs, Guernsey, Wyoming.</article-title><source>Journal of the Kansas Entomological Society</source><volume>75</volume>: <fpage>163</fpage>–<lpage>171</lpage>.</mixed-citation></ref><ref id="B129"><mixed-citation xmlns:xlink="http://www.w3.org/1999/xlink" xlink:type="simple"><person-group><name name-style="western"><surname>Wilson</surname><given-names>CB</given-names></name></person-group> (<year>1923</year>) <article-title>Water beetles in relation to pondfish culture, with life histories of thsoe found in fishponds of Fairport, Iowa.</article-title><source>Bulletin of the Bureau of Fisheries</source><volume>39</volume>: <fpage>231</fpage>–<lpage>345</lpage>.</mixed-citation></ref><ref id="B121"><mixed-citation xmlns:xlink="http://www.w3.org/1999/xlink" xlink:type="simple"><person-group><name name-style="western"><surname>Smith</surname><given-names>HB</given-names></name></person-group> (<year>1926</year>) <article-title>Notes on the behavior of <italic><tp:taxon-name><tp:taxon-name-part taxon-name-part-type="genus">Dineutes</tp:taxon-name-part> <tp:taxon-name-part taxon-name-part-type="species">americanus</tp:taxon-name-part></tp:taxon-name></italic>.</article-title><source>Psyche</source><volume>33</volume>: <fpage>156</fpage>–<lpage>161</lpage>. doi: <ext-link ext-link-type="doi" xlink:href="10.1155/1926/18360" xlink:type="simple">10.1155/1926/18360</ext-link></mixed-citation></ref><ref id="B49"><mixed-citation xmlns:xlink="http://www.w3.org/1999/xlink" xlink:type="simple"><person-group><name name-style="western"><surname>Istock</surname><given-names>C</given-names></name></person-group> (<year>1966</year>) <article-title>Distribution, coexistence, and competition of whirligig beetles.</article-title><source>Evolution</source><volume>20</volume>: <fpage>211</fpage>–<lpage>234</lpage>. doi: <ext-link ext-link-type="doi" xlink:href="10.2307/2406575" xlink:type="simple">10.2307/2406575</ext-link></mixed-citation></ref><ref id="B50"><mixed-citation xmlns:xlink="http://www.w3.org/1999/xlink" xlink:type="simple"><person-group><name name-style="western"><surname>Istock</surname><given-names>C</given-names></name></person-group> (<year>1967</year>) <article-title>Transient competitive displacement in natural populations of whirligig beetles.</article-title><source>Ecology</source><volume>48</volume>: <fpage>929</fpage>–<lpage>937</lpage>. doi: <ext-link ext-link-type="doi" xlink:href="10.2307/1934536" xlink:type="simple">10.2307/1934536</ext-link></mixed-citation></ref></ref-list></tp:taxon-treatment>
