# Supplementary material for: The New World whirligig beetles of the genus Dineutus Macleay, 1825 (Coleoptera, Gyrinidae, Gyrininae, Dineutini)
Source: Zookeys. 2015 Jan 23;(476):1–135. doi: 10.3897/zookeys.476.8630 (PMC4311692; doi:10.3897/zookeys.476.8630)
Supplement: XML Treatment for Dineutus carolinus [file zookeys.476.8630-treatment5.xml]

<!DOCTYPE tp:taxon-treatment
  PUBLIC "-//TaxonX//DTD Taxonomic Treatment Publishing DTD v0 20100105//EN" "tax-treatment-NSO.dtd">
<tp:taxon-treatment xmlns:tp="http://www.plazi.org/taxpub"><tp:treatment-meta><kwd-group><label>Taxon classification</label><kwd><named-content content-type="kingdom">Animalia</named-content></kwd><kwd><named-content content-type="order">Coleoptera</named-content></kwd><kwd><named-content content-type="family">Gyrinidae</named-content></kwd></kwd-group><mixed-citation publication-type="journal"><person-group><name><surname>Gustafson</surname><given-names>Grey T.</given-names></name><name><surname>Miller</surname><given-names>Kelly B.</given-names></name></person-group><article-title>The New World whirligig beetles of the genus <italic><tp:taxon-name><tp:taxon-name-part taxon-name-part-type="genus">Dineutus</tp:taxon-name-part></tp:taxon-name></italic> Macleay, 1825 (<tp:taxon-name><tp:taxon-name-part taxon-name-part-type="order">Coleoptera</tp:taxon-name-part></tp:taxon-name>, <tp:taxon-name><tp:taxon-name-part taxon-name-part-type="family">Gyrinidae</tp:taxon-name-part></tp:taxon-name>, <tp:taxon-name><tp:taxon-name-part taxon-name-part-type="subfamily">Gyrininae</tp:taxon-name-part></tp:taxon-name>, <tp:taxon-name><tp:taxon-name-part taxon-name-part-type="tribe">Dineutini</tp:taxon-name-part></tp:taxon-name>)</article-title><source>Zookeys</source><day>23</day><month>1</month><year>2015</year><volume>2015</volume><issue>476</issue><fpage>1</fpage><lpage>135</lpage><pub-id pub-id-type="doi">10.3897/zookeys.476.8630</pub-id></mixed-citation></tp:treatment-meta><tp:nomenclature><tp:taxon-name>
                            <tp:taxon-name-part taxon-name-part-type="genus">Dineutus</tp:taxon-name-part>
                            <tp:taxon-name-part taxon-name-part-type="species">carolinus</tp:taxon-name-part>
                        </tp:taxon-name><tp:taxon-authority>LeConte, 1868</tp:taxon-authority><xref ref-type="fig" rid="F10">Figures 10</xref><xref ref-type="fig" rid="F11">, 11</xref><xref ref-type="fig" rid="F53">, 53</xref><!--PageBreak--><!--PageBreak--><!--PageBreak--><tp:nomenclature-citation-list><tp:nomenclature-citation><tp:taxon-name><tp:taxon-name-part taxon-name-part-type="genus">Dineutus</tp:taxon-name-part> <tp:taxon-name-part taxon-name-part-type="species">carolinus</tp:taxon-name-part></tp:taxon-name><comment><xref ref-type="bibr" rid="B60">LeConte 1868</xref>: 366, <tp:taxon-name><tp:taxon-name-part taxon-name-part-type="genus">Dineutes</tp:taxon-name-part> <tp:taxon-name-part taxon-name-part-type="species">emarginatus</tp:taxon-name-part> <tp:taxon-name-part taxon-name-part-type="infraspecific-rank">var.</tp:taxon-name-part> <tp:taxon-name-part taxon-name-part-type="variety">carolinus</tp:taxon-name-part></tp:taxon-name>: <xref ref-type="bibr" rid="B103">Régimbart 1882</xref>: 418, <italic><tp:taxon-name><tp:taxon-name-part taxon-name-part-type="genus">Dineutes</tp:taxon-name-part> <tp:taxon-name-part taxon-name-part-type="species">carolinus</tp:taxon-name-part></tp:taxon-name></italic>: <xref ref-type="bibr" rid="B107">Roberts 1895</xref>: 283, <tp:taxon-name><tp:taxon-name-part taxon-name-part-type="genus">Dineutus</tp:taxon-name-part> (<tp:taxon-name-part taxon-name-part-type="subgenus">Cyclinus</tp:taxon-name-part>) <tp:taxon-name-part taxon-name-part-type="species">carolinus</tp:taxon-name-part> <tp:taxon-name-part taxon-name-part-type="subspecies">mutchleri</tp:taxon-name-part></tp:taxon-name><xref ref-type="bibr" rid="B86">Ochs 1924</xref>: 1 <bold>syn. n.</bold>, <tp:taxon-name><tp:taxon-name-part taxon-name-part-type="genus">Dineutus</tp:taxon-name-part> (<tp:taxon-name-part taxon-name-part-type="subgenus">Cyclinus</tp:taxon-name-part>) <tp:taxon-name-part taxon-name-part-type="species">emarginatus</tp:taxon-name-part> <tp:taxon-name-part taxon-name-part-type="subspecies">carolinus</tp:taxon-name-part></tp:taxon-name>: Ochs 1926: 136, <tp:taxon-name><tp:taxon-name-part taxon-name-part-type="genus">Dineutus</tp:taxon-name-part> (<tp:taxon-name-part taxon-name-part-type="subgenus">Cyclinus</tp:taxon-name-part>) <tp:taxon-name-part taxon-name-part-type="species">carolinus</tp:taxon-name-part></tp:taxon-name>: <xref ref-type="bibr" rid="B93">Ochs 1929</xref>: 125, <italic><tp:taxon-name><tp:taxon-name-part taxon-name-part-type="genus">Dineutus</tp:taxon-name-part> <tp:taxon-name-part taxon-name-part-type="species">carolinus</tp:taxon-name-part></tp:taxon-name></italic>: <xref ref-type="bibr" rid="B13">Ciegler et al. 2003</xref>: 15.</comment></tp:nomenclature-citation></tp:nomenclature-citation-list></tp:nomenclature><tp:treatment-sec sec-type="Type locality"><title>Type locality.</title><p>South Carolina.</p></tp:treatment-sec><tp:treatment-sec sec-type="Specimens examined"><title>Specimens examined.</title><p>199</p></tp:treatment-sec><tp:treatment-sec sec-type="Type material examined"><title>Type material examined.</title><p><italic><tp:taxon-name><tp:taxon-name-part taxon-name-part-type="genus">Dineutus</tp:taxon-name-part> <tp:taxon-name-part taxon-name-part-type="species">carolinus</tp:taxon-name-part></tp:taxon-name></italic> LeConte, 1868: syntype (♀ pinned) “[orange disc]// Type/ 6093 [orange label Type typed in black ink, 6093 handwritten in black ink]// <tp:taxon-name><tp:taxon-name-part taxon-name-part-type="genus">Dineutus</tp:taxon-name-part> <tp:taxon-name-part taxon-name-part-type="species">carolinus</tp:taxon-name-part></tp:taxon-name>/ Lec. [white label handwritten in black ink, handwriting appears to be LeConte’s]// LECTOTYPE/ <tp:taxon-name><tp:taxon-name-part taxon-name-part-type="genus">Dineutus</tp:taxon-name-part> <tp:taxon-name-part taxon-name-part-type="species">carolinus</tp:taxon-name-part></tp:taxon-name>/ Desig. R.P. Withington III/ 1998 [red label, handwritten in black ink]//” deposited in MCZ.</p><p><italic><tp:taxon-name><tp:taxon-name-part taxon-name-part-type="genus">Dineutus</tp:taxon-name-part> <tp:taxon-name-part taxon-name-part-type="species">carolinus</tp:taxon-name-part> <tp:taxon-name-part taxon-name-part-type="subspecies">mutchleri</tp:taxon-name-part></tp:taxon-name></italic> Ochs, 1924: holotype (♂, pinned) “Nassau, Bahamas, V-VI-1917/Wm. M. Mann Collector//Amer. Mus. Nat. Hist., Dept. Invert. Zool., No.28070/HOLOTYPE/<tp:taxon-name><tp:taxon-name-part taxon-name-part-type="genus">Dineutus</tp:taxon-name-part> <tp:taxon-name-part taxon-name-part-type="species">carolinus</tp:taxon-name-part> <tp:taxon-name-part taxon-name-part-type="authority">LeC.</tp:taxon-name-part><tp:taxon-name-part taxon-name-part-type="infraspecific-rank">subsp.</tp:taxon-name-part> <tp:taxon-name-part taxon-name-part-type="subspecies">mutchleri</tp:taxon-name-part></tp:taxon-name> OchsType ! ♂/<tp:taxon-name><tp:taxon-name-part taxon-name-part-type="genus">Dineutus</tp:taxon-name-part> <tp:taxon-name-part taxon-name-part-type="species">carolinus</tp:taxon-name-part></tp:taxon-name> LeConte 1868. Det: L. Cook 2005” AMNH type catalogue No. 433.</p><!--PageBreak--><!--PageBreak--></tp:treatment-sec><tp:treatment-sec sec-type="Material examined"><title>Material examined.</title><p><bold>BAHAMAS:</bold> <bold>Eleuthera Island:</bold> Rainbow Bay, 4.vii.1989, leg. D.B. &amp; R.W. Wiley (1 ex. FSCA); Rainbow Bay, 21-28.iv.1984, leg. J.R. Wiley (6 ex. FSCA); <bold>Grand Bahamas Island:</bold> Freeport, 21.xii.1984, leg. S. Dunkle (4 ex. FSCA); <bold>Great Exuma:</bold> Simons Pt., “23.31.50-75.47.30”, 13.i.1980, leg. S.A. Teale (1 ex. KSEM); same as previous except: 21.i.1980 (1 ex. KSEM); same as previous except: 26.i.1980 (3 ex. KSEM); <bold>New Providence:</bold> 1.viii.1959, leg. J.B. Rearle (1 ex. FSCA); <bold>South Bimini:</bold> 14.vi.1967, leg. B.K. Dozier (2 ex. FSCA). <bold>U.S.A.:</bold> <bold>Arkansas:</bold> Washington Co., Devil’s Den State Park, pond, 6.viii.1975, leg. D. Huggins, SEMC 1054952 (1 ex. KSEM); <bold>Florida:</bold> Alachua Co., 10.ii.1949, leg. S.B. Mansell (5 ex. FSCA); same as previous except: 19.ii.1949, leg. B.W. Cooper (1 ex. FSCA); same as previous except: 8.iv.1949, leg. B.W. Cooper (2 ex. FSCA); same as previous except: 8.iv.1949, leg. E.H. McConkey (7 ex. FSCA); same as previous except: 19.iv.1949, leg. W.L. Jennings (1 ex. FSCA); same as previous except: 17.ii.1950, leg. O.G. Fogle (1 ex. FSCA); same as previous except: 15.iv.1950, leg. E.W. Michelson (1 ex. FSCA); same as previous except: 18.iv.1951, leg. J.E. Brogdan (1 ex. FSCA); same as previous except: x.1960, leg. S. Cabler (1 ex. FSCA); same as previous except: 4.ix.1989, leg. M.L. May (1 ex. FSCA); Gainesville, 20.iii.1987, leg. Willis, ACC.76-77; ACC.79-83; ACC.86; ACC.88 (9 ex. FSCA); Gainesville, 21.iii.1978, leg. L.R. Davis Jr., (2 ex. FSCA); same as previous except: 5.v.1978, leg. M.C. Thomas (1 ex. FSCA); same as previous except: 11.v.1978 (1 ex. FSCA); same as previous except: 2.vi.1978 (1 ex. FSCA); same as previous except: 18.iv.1983, leg. N. Hastettle (1 ex. FSCA); same as previous except: 5.vi.1983, leg. L.R. Davis Jr. (1 ex. FSCA); 5.vi.1959, leg. H.V. Weems Jr., taken at light (1 ex. FSCA); Gainesville, Beville Hts., 5.vii.1980, leg. L.A. Stange, Blacklight trap (1 ex. FSCA); NW Gainesville, 27.iii.1974, leg. J.B. Heppner, at blacklight (7 ex. FSCA); Gainesville, 3517 NW 10th Ave., 1.vi.1993, leg. R.E. Woodruff, Blacklight trap (8 ex. FSCA); 2 mi NW Gainesville, 20.iv.1974, leg. J.B. Heppner, blacklight (4 ex. FSCA); 6 mi SW Gainesville, 4.xi.1974, leg. L.R. Davis Jr., BLT (1 ex. FSCA); same as previous except: 5.xi.1974 (2 ex. FSCA); same as previous except:17.xi.1974 (1 ex. FSCA); same as previous except: 19.xi.1974 (2 ex. FSCA); Bainsville, 24.iii.1983, leg. C. Blare (1 ex. FSCA); Hatchet Creek, 25.vii.1975, leg. J.B. Heppner (3 ex. FSCA); O’Leno State Park, 8.viii.1997, leg. J. Cicero (3 ex. FSCA); Hogtown Creek, 28.vi.1975, leg. J.B. Heppner (1 ex. FSCA); Clay Co., Hibernia, 7.viii.1939, leg. J.D. Beamer (1 ex. KSEM); Collier Co., Copeland, 27.iv.1972, leg. H. Flaschka (1 ex. FSCA); Naples, 27.iv.1984, leg. R.A. Belmont, u.v. blacklight trap (1 ex. FSCA); Naples, 13.v.1984, leg. R.A. Belmont (4 ex. FSCA); Naples, 15.xii.1985, leg. R.S. Miller (1 ex. MTEC); Columbia Co., O’Leno State Park, 12.ii.1966, leg. F.W. Mead (1 ex. FSCA); O’Leno State Park,11.xii.1954, leg. C.N. Patton (1 ex. FSCA); Dade Co., nr Everglades Nat. Prk., fresh water, 7.v.1955, leg. D.K. Caldwell, K13 (8 ex. FSCA); Dade Co., Camp Mahachee, nr. Matheson Hammock, 27.iv.1983, leg. M.C. Thomas &amp; L. Parker, Blacklight trap (2 ex. FSCA); Homestead, 28.v.1958, leg. D.O. Wolfenbarer, Blacklight trap (1 ex. FSCA); 25 m W Miami, 23.vii.1934, leg. P. McKinstry (1 ex. KSEM); 25 m W Miami, 23.vii.1934, leg. M.E. Griffith (1 ex. KSEM); Ross-Castello Hammock, 1.v.1968, leg. R.H. Arnett, Blacklight trap (1 ex. <!--PageBreak-->FSCA); Miami Springs,15.vi.1961, leg. C.E. White (1 ex. FSCA); Dixie Co., Horseshoe Beach, 28.vii.1985, leg. P. Van Mierop, pond (1 ex. FSCA); Escambia Co., Pensacola, 17.v.1960, leg. R.E. Woodruff, col. At light (1 ex. FSCA); Gadsden Co., Rocky Comfort Creek, 4 mi S Hwy 268,13.v.1980, leg. G.B. Wibmer, uv light (1 ex. FSCA); Gulf Co., St. Joseph T.H. Stone Memorial State Park, 14.vi.1969, leg. H.V. Weems Jr. (1 ex. FSCA); Henderson Co., Fletcher, 10.vii.1979, leg. L.L. Lampert, U.V. Light (1 ex. FSCA); Hernando Co., Weekiwachee Spring, 3.vi.1954, leg. W.C. Sloan, Sta.4 (2 ex. FSCA); Highlands Co., Archbold Biol. Sta., 7.iv.1975, leg. L.L. Lampert, UVL (1 ex. FSCA); same as previous except: 18.xi.1982, leg. L.L. Lampert Jr., UVL (1 ex. FSCA); same as previous except: 19.iv.1976, leg. L.L. Lampert Jr. (1 ex. FSCA); same as previous except: 23.vi.1988, leg. K.E.M. Galley, at blacklight SE tract (2 ex. FSCA); same as previous except: 19.iii.1968, leg. C.E. White, at blacklight trap (2 ex. FSCA); same as previous except: 10.ii.1993, leg. M.J. Rothschild (1 ex. FSCA); Highlands Co., Highlands Hammock State. Prk., 9-10.viii.1983, leg. K.W. Vick, Blacklight trap (1 ex. FSCA); same as previous except: 11.viii.1983 (1 ex. FSCA); Hillsborough Co., Hillsborough RI St. Pk., 9-10.viii.1983, leg. K.W. Vick, Blacklight trap (5 ex. FSCA); Plant City, 20.vi.1926, leg. C. O. Bare (1 ex. KSEM); Indian River Co., nr. Vero Beach, 12.iv.1983, leg. K. Hibbard (3 ex. FSCA); Lake Co., 26.iv., leg. E.M. Davis, (3 ex. FSCA); Leon Co., Springhill Rd., nr. Airport, 16.x.1980, leg. B. Lenczerski (1 ex. FSCA); Liberty Co., Yellow Creek SE of Telogia, 5.ix.1990, leg. F.N. Young, #3435 (1 ex. FSCA); same as previous except: 7.x.1992, #3503 (1 ex. FSCA); Torreya State Park, 16.v.1970, leg. H. Greenbaum, blacklight/sheet (1 ex. FSCA); Marion Co., 1-75 &amp; Rte. 44, 12.iii.1988, leg. L.R. Davis Jr. &amp; M. L. Benoit, at light (1 ex. FSCA); Village of Rainbow Springs, 3-7.vii.1982, leg. M.C. Thomas (2 ex. FSCA); Ocala, 5.viii.1975, leg. T. Rogers (1 ex. FSCA); Big Pine Key, 15.iii.1947, leg. L.D. Beamer (1 ex. KSEM); Okaloosa Co., 3 mi S. of Holt Log Lake Bridge, 4.x.1966, leg. P.A. Thomas (3 ex. FSCA); Palm Beach Co., 28.xi.1947, leg. McRae (1 ex. FSCA); Palm Beach Co., 3 mi N Bell Grande, 13.xii.1985, leg. R.S. Miller (2 ex. MTEC); Saint Lucie Co., White City,1.iv.1983, leg. K. Hibbard (2 ex. FSCA); U.S.A.: <bold>Georgia:</bold> Okefenokee Swamp, 30.vii.1934, leg. E. Griffith (2 ex. KSEM); same as previous except: 8.iii.1934, leg. P.A. McKinstry (1 ex. KSEM); Decantur Co., 1 mi W Recovery, 18.viii.1953, leg. F.N. Young, #986 (2 ex. FSCA); <bold>Kansas:</bold> Labette Co., Altamont, 5 mi E, Labette Creek, 22.vi.1974, SEMC 1054951 (1 ex. KSEM); <bold>Louisiana:</bold> St. John the Baptist, Edgard, 6.iii.1973, leg. V. Brou (2 ex. FSCA); same as previous except: 9.iii.1973 (1 ex. FSCA); same as previous except: 11.iii.1973 (2 ex. FSCA); same as previous except: 30.iii.1973 (1 ex. FSCA); same as previous except: 14.iv.1973 (2 ex. FSCA); 19.iv.1973 (1 ex. FSCA); same as previous except: 15.vi.1973 (2 ex. FSCA); same as previous except:13.vii.1973 (1 ex. FSCA); East Baton Rouge, Baton Rouge,19.x.1929, leg. H.A.S. (1 ex. MTEC); same as previous except: 31.vii.1961, leg. G.N. Ross (1 ex. FSCA); Madison, Tallulah, 7.vii.1930, leg. H. Mills (1 ex. MTEC); <bold>Maryland:</bold> Worcester Co., Pocomoke City, 22.ix.1984, leg. C.L. Staines Jr. (1 ex. FSCA); <bold>North Carolina:</bold> Carteret Co., Walker Mill Pond, 15.iii.1990, leg. J.B. Sullivan (1 ex. FSCA); Craven Co., North Harlowe, 18.vii.1990, leg. J.B. Sullivan (1 <!--PageBreak-->ex. FSCA); Jackson Co., Balsam, 2.v.1965, leg. W. Rosenberg (1 ex. FSCA); <bold>Oklahoma:</bold> Payne Co., nr Lake Carl Blackwell, 16.viii.1976 (1 ex. FSCA); <bold>Texas:</bold> Colorado Co., 3.iv.1922, leg. G. Wiley, “U of X Lot 1108” (3 ex. KSEM); Colorado Co., 18.v.1922, leg. G. Wiley (1 ex. KSEM); Montgomery Co., Woodlands, 2.vi.1979, leg. J.E. Wappes (3 ex. FSCA); same as previous except: 3.v.1980 (1 ex. FSCA); Walker Co., “Strawn”, 7.iii.1952, leg. T. Pyburn, “Green Branch” (1 ex. FSCA); <bold>Virginia:</bold> Middlesex Co., Warner, 13.x.1983, leg. C.L. Staines Jr. (1 ex. FSCA).</p></tp:treatment-sec><tp:treatment-sec sec-type="Diagnosis"><title>Diagnosis.</title><p>Male (Fig. <xref ref-type="fig" rid="F10">10C–D</xref>): Size: 9.1–10.9 mm. Body form elongate oval; elytral apices regularly rounded, with serrations and irregularities present apically, elytra with reticulation strong laterally and apically, medial disc with reticulation sparse or absent, striae faintly present, most evident medially on elytral disc, lateral marginal depression of elytra evident, narrow in humeral region, expanded posteriad, usually extending to lateral elytra apex; profemora with small sub-apicoventral tooth atop profemoral carina; protibiae subsinuate, distolateral margin flatly angled and weakly expanded; mesotarsal claws (Fig. <xref ref-type="fig" rid="F11">11F</xref>) with ventral margin weakly rounded; venter darkly colored, reddish brown to black, mesothoracic and metathoracic legs usually lighter in coloration, as well as apex of abdomen; Aedeagus (Fig. <xref ref-type="fig" rid="F11">11A</xref>) with median lobe in dorsal view nearly to as long as parameres, widest basally and regularly narrowed apically, more narrowed in apical 1/3, in some individuals much more noticeably narrowed in the apical 1/3, apex very shortly rounded, in lateral view median lobe sinuate ventrally in apical 1/3, parameres parallel-sided, broadly rounded apically.</p><p>Female (Fig. <xref ref-type="fig" rid="F10">10A–B</xref>): Size: 8.7–10.6 mm. Body form elongate oval; elytral apices regularly rounded, with serrations and irregularities present apically, apicolateral sinuation usually present, sometimes very strongly developed, elytra with reticulation strong laterally and apically, medial disc with reticulation sparse or absent, striae faintly present, most evident medially on elytral disc, lateral marginal depression of elytra evident, narrow in humeral region, expanded posteriad, usually extending to lateral elytra apex; profemora without sub-apicoventral tooth; protibiae weakly subsinuate, distolateral margin flatly angled; venter darkly colored, reddish brown to black, mesothoracic and metathoracic legs usually lighter in coloration, as well as apex of abdomen.</p><fig id="F10" position="float" orientation="portrait"><label>Figure 10.</label><caption><p><italic><tp:taxon-name><tp:taxon-name-part taxon-name-part-type="genus">Dineutus</tp:taxon-name-part> <tp:taxon-name-part taxon-name-part-type="species">carolinus</tp:taxon-name-part></tp:taxon-name></italic>. <bold>A</bold> ♀ dorsal habitus <bold>B</bold> ♀ ventral habitus <bold>C</bold> ♂ dorsal habitus <bold>D</bold> ♂ ventral habitus. All scale bars ≈ 2 mm.</p></caption><graphic xmlns:xlink="http://www.w3.org/1999/xlink" xlink:href="zookeys-476-001-g010.jpg" position="float" orientation="portrait" xlink:type="simple" id="oo_37469.jpg"/></fig><fig id="F11" position="float" orientation="portrait"><label>Figure 11.</label><caption><p><italic><tp:taxon-name><tp:taxon-name-part taxon-name-part-type="genus">Dineutus</tp:taxon-name-part> <tp:taxon-name-part taxon-name-part-type="species">carolinus</tp:taxon-name-part></tp:taxon-name></italic>. Bahamas specimen aedeagus <bold>A</bold> dorsal view <bold>B</bold> ventral view <bold>C</bold> lateral view; Florida specimen aedeagus <bold>D</bold> dorsal view <bold>E</bold> ventral view <bold>F</bold> ♂ mesotarsal claws <bold>G</bold> aedeagus lateral view, Texas specimen aedeagus <bold>H</bold> dorsal view <bold>I</bold> ventral view <bold>J</bold> lateral view. Scale bar for <bold>F</bold> ≈ 0.10 mm all others ≈ 1 mm.</p></caption><graphic xmlns:xlink="http://www.w3.org/1999/xlink" xlink:href="zookeys-476-001-g011.jpg" position="float" orientation="portrait" xlink:type="simple" id="oo_37470.jpg"/></fig></tp:treatment-sec><tp:treatment-sec sec-type="Differential diagnosis"><title>Differential diagnosis.</title><p><italic><tp:taxon-name><tp:taxon-name-part taxon-name-part-type="genus">Dineutus</tp:taxon-name-part> <tp:taxon-name-part taxon-name-part-type="species">carolinus</tp:taxon-name-part></tp:taxon-name></italic> is unique among North American <italic><tp:taxon-name><tp:taxon-name-part taxon-name-part-type="genus">Dineutus</tp:taxon-name-part></tp:taxon-name></italic> in having both sexes elongate oval and the elytra with a distinct lateral marginal depression, the elytral apices regularly rounded with serration and irregularities present, males with the profermoral sub-apicoventral tooth small and often atop a short carina, the male mesotarsal claws with the ventral margin rounded, and the unique shape of the aedeagus. The species most similar to <italic><tp:taxon-name><tp:taxon-name-part taxon-name-part-type="genus">Dineutus</tp:taxon-name-part> <tp:taxon-name-part taxon-name-part-type="species">carolinus</tp:taxon-name-part></tp:taxon-name></italic> are <italic><tp:taxon-name><tp:taxon-name-part taxon-name-part-type="genus">Dineutus</tp:taxon-name-part> <tp:taxon-name-part taxon-name-part-type="species">emarginatus</tp:taxon-name-part></tp:taxon-name></italic>, <italic><tp:taxon-name><tp:taxon-name-part taxon-name-part-type="genus">Dineutus</tp:taxon-name-part> <tp:taxon-name-part taxon-name-part-type="species">solitarius</tp:taxon-name-part></tp:taxon-name></italic>, and <italic><tp:taxon-name><tp:taxon-name-part taxon-name-part-type="genus">Dineutus</tp:taxon-name-part> <tp:taxon-name-part taxon-name-part-type="species">americanus</tp:taxon-name-part></tp:taxon-name></italic>.</p><p>Both sexes of <!--PageBreak--><!--PageBreak--><italic><tp:taxon-name><tp:taxon-name-part taxon-name-part-type="genus">Dineutus</tp:taxon-name-part> <tp:taxon-name-part taxon-name-part-type="species">carolinus</tp:taxon-name-part></tp:taxon-name></italic> can be separated from <italic><tp:taxon-name><tp:taxon-name-part taxon-name-part-type="genus">Dineutus</tp:taxon-name-part> <tp:taxon-name-part taxon-name-part-type="species">emarginatus</tp:taxon-name-part></tp:taxon-name></italic> by the elytra apices being more narrowly rounded with serrations and/or irregularities present. The presence of serrations, however, can be variable. In some individuals it is somewhat evident at the sutural margin, but others lack serrations entirely, having only roughened irregularities. The microreticulation of the elytra of <italic><tp:taxon-name><tp:taxon-name-part taxon-name-part-type="genus">Dineutus</tp:taxon-name-part> <tp:taxon-name-part taxon-name-part-type="species">carolinus</tp:taxon-name-part></tp:taxon-name></italic> tends to be much more coarse laterally and the medial disk of the elytra often lacks reticulation, whereas <italic><tp:taxon-name><tp:taxon-name-part taxon-name-part-type="genus">Dineutus</tp:taxon-name-part> <tp:taxon-name-part taxon-name-part-type="species">emarginatus</tp:taxon-name-part></tp:taxon-name></italic> tends to have fine microreticulation covering the entire elytra. Although not as reliable, the ventral coloration differs between the two species. In <italic><tp:taxon-name><tp:taxon-name-part taxon-name-part-type="genus">Dineutus</tp:taxon-name-part> <tp:taxon-name-part taxon-name-part-type="species">carolinus</tp:taxon-name-part></tp:taxon-name></italic> the entire venter tends to be more reddish brown whereas it is regularly black in <italic><tp:taxon-name><tp:taxon-name-part taxon-name-part-type="genus">Dineutus</tp:taxon-name-part> <tp:taxon-name-part taxon-name-part-type="species">emarginatus</tp:taxon-name-part></tp:taxon-name></italic>. The dorsal coloration of the two species is very similar.</p><p>Males of <italic><tp:taxon-name><tp:taxon-name-part taxon-name-part-type="genus">Dineutus</tp:taxon-name-part> <tp:taxon-name-part taxon-name-part-type="species">carolinus</tp:taxon-name-part></tp:taxon-name></italic> can fairly easily be separated from <italic><tp:taxon-name><tp:taxon-name-part taxon-name-part-type="genus">Dineutus</tp:taxon-name-part> <tp:taxon-name-part taxon-name-part-type="species">emarginatus</tp:taxon-name-part></tp:taxon-name></italic> by the profemoral sub-apicoventral tooth small atop a profemoral carina, rather than large and triangular. Also, in <italic><tp:taxon-name><tp:taxon-name-part taxon-name-part-type="genus">Dineutus</tp:taxon-name-part> <tp:taxon-name-part taxon-name-part-type="species">carolinus</tp:taxon-name-part></tp:taxon-name></italic> the mesotarsal claws have the ventral margins rounded, rather than straight as in <italic><tp:taxon-name><tp:taxon-name-part taxon-name-part-type="genus">Dineutus</tp:taxon-name-part> <tp:taxon-name-part taxon-name-part-type="species">emarginatus</tp:taxon-name-part></tp:taxon-name></italic>. The aedeagus is the best way to identify <italic><tp:taxon-name><tp:taxon-name-part taxon-name-part-type="genus">Dineutus</tp:taxon-name-part> <tp:taxon-name-part taxon-name-part-type="species">carolinus</tp:taxon-name-part></tp:taxon-name></italic>. The median lobe of <italic><tp:taxon-name><tp:taxon-name-part taxon-name-part-type="genus">Dineutus</tp:taxon-name-part> <tp:taxon-name-part taxon-name-part-type="species">carolinus</tp:taxon-name-part></tp:taxon-name></italic> is regularly narrowed for much its length, until the apical 1/3 where it is more strongly narrowed, but not strongly acuminate as in <italic><tp:taxon-name><tp:taxon-name-part taxon-name-part-type="genus">Dineutus</tp:taxon-name-part> <tp:taxon-name-part taxon-name-part-type="species">emarginatus</tp:taxon-name-part></tp:taxon-name></italic>. Females of <italic><tp:taxon-name><tp:taxon-name-part taxon-name-part-type="genus">Dineutus</tp:taxon-name-part> <tp:taxon-name-part taxon-name-part-type="species">carolinus</tp:taxon-name-part></tp:taxon-name></italic> are more difficult to separate from <italic><tp:taxon-name><tp:taxon-name-part taxon-name-part-type="genus">Dineutus</tp:taxon-name-part> <tp:taxon-name-part taxon-name-part-type="species">emarginatus</tp:taxon-name-part></tp:taxon-name></italic>. The best way to distinguish them aside from the more narrowly rounded elytral apices with serrations and/or irregularities in <italic><tp:taxon-name><tp:taxon-name-part taxon-name-part-type="genus">Dineutus</tp:taxon-name-part> <tp:taxon-name-part taxon-name-part-type="species">carolinus</tp:taxon-name-part></tp:taxon-name></italic> is the presence of an apicolateral sinuation in the elytra. This sinuation is nearly always present and well-developed in <italic><tp:taxon-name><tp:taxon-name-part taxon-name-part-type="genus">Dineutus</tp:taxon-name-part> <tp:taxon-name-part taxon-name-part-type="species">carolinus</tp:taxon-name-part></tp:taxon-name></italic>, although in some females it is sometimes weakly developed or absent. <italic><tp:taxon-name><tp:taxon-name-part taxon-name-part-type="genus">Dineutus</tp:taxon-name-part> <tp:taxon-name-part taxon-name-part-type="species">emarginatus</tp:taxon-name-part></tp:taxon-name></italic> females nearly always have this sinuation absent, but at most only weakly developed.</p><p>Members of <italic><tp:taxon-name><tp:taxon-name-part taxon-name-part-type="genus">Dineutus</tp:taxon-name-part> <tp:taxon-name-part taxon-name-part-type="species">carolinus</tp:taxon-name-part></tp:taxon-name></italic> of both sexes can be distinguished from <italic><tp:taxon-name><tp:taxon-name-part taxon-name-part-type="genus">Dineutus</tp:taxon-name-part> <tp:taxon-name-part taxon-name-part-type="species">solitarius</tp:taxon-name-part></tp:taxon-name></italic> by more elongate oval body form, the pronotum more narrow with the lateral margins more narrowly angled basally to apically, and the elytral apices more narrowly rounded apically with serrations and irregularities present. <italic><tp:taxon-name><tp:taxon-name-part taxon-name-part-type="genus">Dineutus</tp:taxon-name-part> <tp:taxon-name-part taxon-name-part-type="species">carolinus</tp:taxon-name-part></tp:taxon-name></italic> of both sexes also have the lateral marginal depression of the elytra present, which is not evident in <italic><tp:taxon-name><tp:taxon-name-part taxon-name-part-type="genus">Dineutus</tp:taxon-name-part> <tp:taxon-name-part taxon-name-part-type="species">solitarius</tp:taxon-name-part></tp:taxon-name></italic>. Males of <italic><tp:taxon-name><tp:taxon-name-part taxon-name-part-type="genus">Dineutus</tp:taxon-name-part> <tp:taxon-name-part taxon-name-part-type="species">carolinus</tp:taxon-name-part></tp:taxon-name></italic> differ from those of <italic><tp:taxon-name><tp:taxon-name-part taxon-name-part-type="genus">Dineutus</tp:taxon-name-part> <tp:taxon-name-part taxon-name-part-type="species">solitarius</tp:taxon-name-part></tp:taxon-name></italic> by the mesotarsal claws with the ventral margin curved, unlike <italic><tp:taxon-name><tp:taxon-name-part taxon-name-part-type="genus">Dineutus</tp:taxon-name-part> <tp:taxon-name-part taxon-name-part-type="species">solitarius</tp:taxon-name-part></tp:taxon-name></italic> that have the ventral margins straight. The aedeagus of <italic><tp:taxon-name><tp:taxon-name-part taxon-name-part-type="genus">Dineutus</tp:taxon-name-part> <tp:taxon-name-part taxon-name-part-type="species">carolinus</tp:taxon-name-part></tp:taxon-name></italic> is tapered but not acuminate, whereas that of <italic><tp:taxon-name><tp:taxon-name-part taxon-name-part-type="genus">Dineutus</tp:taxon-name-part> <tp:taxon-name-part taxon-name-part-type="species">solitarius</tp:taxon-name-part></tp:taxon-name></italic> is acuminate. Females of <italic><tp:taxon-name><tp:taxon-name-part taxon-name-part-type="genus">Dineutus</tp:taxon-name-part> <tp:taxon-name-part taxon-name-part-type="species">carolinus</tp:taxon-name-part></tp:taxon-name></italic> can also be separated from those of <italic><tp:taxon-name><tp:taxon-name-part taxon-name-part-type="genus">Dineutus</tp:taxon-name-part> <tp:taxon-name-part taxon-name-part-type="species">solitarius</tp:taxon-name-part></tp:taxon-name></italic> by the apices of the elytra laterally sinuate, whereas in <italic><tp:taxon-name><tp:taxon-name-part taxon-name-part-type="genus">Dineutus</tp:taxon-name-part> <tp:taxon-name-part taxon-name-part-type="species">solitarius</tp:taxon-name-part></tp:taxon-name></italic> they are usually evenly rounded without an apicolateral sinuation, and if a sinuation is present, it is very weakly developed.</p><p><italic><tp:taxon-name><tp:taxon-name-part taxon-name-part-type="genus">Dineutus</tp:taxon-name-part> <tp:taxon-name-part taxon-name-part-type="species">carolinus</tp:taxon-name-part></tp:taxon-name></italic> can be separated from <italic><tp:taxon-name><tp:taxon-name-part taxon-name-part-type="genus">Dineutus</tp:taxon-name-part> <tp:taxon-name-part taxon-name-part-type="species">americanus</tp:taxon-name-part></tp:taxon-name></italic> by the differences provided under the differential diagnosis for <italic><tp:taxon-name><tp:taxon-name-part taxon-name-part-type="genus">Dineutus</tp:taxon-name-part> <tp:taxon-name-part taxon-name-part-type="species">americanus</tp:taxon-name-part></tp:taxon-name></italic>.</p></tp:treatment-sec><tp:treatment-sec sec-type="Distribution"><title>Distribution</title><p><bold>(Fig. <xref ref-type="fig" rid="F53">53A</xref>).</bold> Mainly known from the southeastern half of the United States (<xref ref-type="bibr" rid="B18">Epler 2010</xref>; <xref ref-type="bibr" rid="B27">Folkerts 1978</xref>; <xref ref-type="bibr" rid="B106">Régimbart 1907</xref>; <xref ref-type="bibr" rid="B107">Roberts 1895</xref>), as far south as the extreme northeast corner of Mexico (<xref ref-type="bibr" rid="B130">Wood 1962</xref>), and east into the Caribbean where it is primarily known from Nassau (<xref ref-type="bibr" rid="B132">Young 1953</xref>), the range is here extended to the southeast as far as Great Exuma Island.</p></tp:treatment-sec><tp:treatment-sec sec-type="Habitat"><title>Habitat.</title><p>This species appears to be primarily lentic (<xref ref-type="bibr" rid="B132">Young 1953</xref>, <xref ref-type="bibr" rid="B133">1954</xref>). <italic><tp:taxon-name><tp:taxon-name-part taxon-name-part-type="genus">Dineutus</tp:taxon-name-part> <tp:taxon-name-part taxon-name-part-type="species">carolinus</tp:taxon-name-part></tp:taxon-name></italic> occurs in Florida and is characteristic of small upland and flatwoods ponds, only rarely being found in slow streams with ample vegetation (<xref ref-type="bibr" rid="B133">Young 1954</xref>). The first author has collected <italic><tp:taxon-name><tp:taxon-name-part taxon-name-part-type="genus">Dineutus</tp:taxon-name-part> <tp:taxon-name-part taxon-name-part-type="species">carolinus</tp:taxon-name-part></tp:taxon-name></italic> in slow moving mud bottomed streams and bayous in southeastern Texas.</p></tp:treatment-sec><tp:treatment-sec sec-type="Discussion"><title>Discussion.</title><p><italic><tp:taxon-name><tp:taxon-name-part taxon-name-part-type="genus">Dineutus</tp:taxon-name-part> <tp:taxon-name-part taxon-name-part-type="species">carolinus</tp:taxon-name-part></tp:taxon-name></italic> is the only species of <italic><tp:taxon-name><tp:taxon-name-part taxon-name-part-type="genus">Dineutus</tp:taxon-name-part></tp:taxon-name></italic> well established across much of continental North America as well as in the western Caribbean where its range overlaps with that of <italic><tp:taxon-name><tp:taxon-name-part taxon-name-part-type="genus">Dineutus</tp:taxon-name-part> <tp:taxon-name-part taxon-name-part-type="species">americanus</tp:taxon-name-part></tp:taxon-name></italic>. The two species are fairly similar.</p><!--PageBreak--><p>The Caribbean subspecies <italic><tp:taxon-name><tp:taxon-name-part taxon-name-part-type="genus">Dineutus</tp:taxon-name-part> <tp:taxon-name-part taxon-name-part-type="species">carolinus</tp:taxon-name-part> <tp:taxon-name-part taxon-name-part-type="subspecies">mutchleri</tp:taxon-name-part></tp:taxon-name></italic> was described by <xref ref-type="bibr" rid="B86">Ochs (1924)</xref>, from Nassau (Bahamas), who used several characters to separate it from the mainland subspecies including, size and number of setigerous femoral punctures, as well as aedeagal shape. Size shows overlap and is not discrete. Number of setigerous punctures is known to vary among populations, especially with size (pers. obs.; <xref ref-type="bibr" rid="B130">Wood 1962</xref>). <xref ref-type="bibr" rid="B86">Ochs (1924)</xref> described differences in the aedeagus comparing it to the illustration provided by <xref ref-type="bibr" rid="B107">Roberts (1895)</xref>, but the aedeagus of specimens examined from the Bahamas are identical to that of the mainland populations. We found the aedeagus of the Bahaman specimens to be nearly identical to those from mainland Florida and elsewhere (Fig. <xref ref-type="fig" rid="F11">11</xref>). <xref ref-type="bibr" rid="B132">Young (1953)</xref> also noticed the similarity and suggested that the drawing by <xref ref-type="bibr" rid="B107">Roberts (1895)</xref> was actually from an undescribed form in Texas. <xref ref-type="bibr" rid="B93">Ochs (1929)</xref> also mentions having compared the Bahaman specimens of <italic><tp:taxon-name><tp:taxon-name-part taxon-name-part-type="genus">Dineutus</tp:taxon-name-part> <tp:taxon-name-part taxon-name-part-type="species">carolinus</tp:taxon-name-part> <tp:taxon-name-part taxon-name-part-type="subspecies">mutchleri</tp:taxon-name-part></tp:taxon-name></italic> to specimens of <italic><tp:taxon-name><tp:taxon-name-part taxon-name-part-type="genus">Dineutus</tp:taxon-name-part> <tp:taxon-name-part taxon-name-part-type="species">carolinus</tp:taxon-name-part></tp:taxon-name></italic> from Texas, and that those showed greater differences than the Bahaman form.</p><p>Having examined some specimens of <!--PageBreak--><italic><tp:taxon-name><tp:taxon-name-part taxon-name-part-type="genus">Dineutus</tp:taxon-name-part> <tp:taxon-name-part taxon-name-part-type="species">carolinus</tp:taxon-name-part></tp:taxon-name></italic> from Texas (FSCA) there is some variation, but not much from other populations of <italic><tp:taxon-name><tp:taxon-name-part taxon-name-part-type="genus">Dineutus</tp:taxon-name-part> <tp:taxon-name-part taxon-name-part-type="species">carolinus</tp:taxon-name-part></tp:taxon-name></italic>. A single male specimen examined from Texas has minor variation in the aedeagus from other mainland specimens (Fig. <xref ref-type="fig" rid="F11">11H</xref>), which may explain <xref ref-type="bibr" rid="B107">Roberts (1895)</xref> illustration. This specimen has the apical 1/3 of the median lobe more strongly narrowed (Fig. <xref ref-type="fig" rid="F11">11H</xref>) than other populations of <italic><tp:taxon-name><tp:taxon-name-part taxon-name-part-type="genus">Dineutus</tp:taxon-name-part> <tp:taxon-name-part taxon-name-part-type="species">carolinus</tp:taxon-name-part></tp:taxon-name></italic> (Fig. <xref ref-type="fig" rid="F11">11A–E, G</xref>) from the mainland. The median lobe of the Texas <italic><tp:taxon-name><tp:taxon-name-part taxon-name-part-type="genus">Dineutus</tp:taxon-name-part> <tp:taxon-name-part taxon-name-part-type="species">carolinus</tp:taxon-name-part></tp:taxon-name></italic> is nearly as long as the parameres, which are very parallel-sided and flatly rounded, similar to other populations of <italic><tp:taxon-name><tp:taxon-name-part taxon-name-part-type="genus">Dineutus</tp:taxon-name-part> <tp:taxon-name-part taxon-name-part-type="species">carolinus</tp:taxon-name-part></tp:taxon-name></italic> (Fig. <xref ref-type="fig" rid="F11">11</xref>). Although <xref ref-type="bibr" rid="B107">Roberts (1895)</xref> illustration shows the strong narrowing, it also indicates the median lobe shorter than the parameres, which is not the case in our specimen. The parameres in <xref ref-type="bibr" rid="B107">Roberts (1895)</xref> illustration, however, match well with our specimen. Therefore, it may be that <xref ref-type="bibr" rid="B107">Roberts (1895)</xref> drew the aedeagus with the median lobe out of proportion, or, more likely, he drew the median lobe slightly flexed dorsally as happens sometimes during eversion or relaxing of the aedeagus. Externally the male from Texas is very similar to males of other populations. The females of <italic><tp:taxon-name><tp:taxon-name-part taxon-name-part-type="genus">Dineutus</tp:taxon-name-part> <tp:taxon-name-part taxon-name-part-type="species">carolinus</tp:taxon-name-part></tp:taxon-name></italic> from Texas populations vary more so than male specimens from Texas, when compared to populations outside of Texas. The females are much more broad in appearance, having the pronotal and elytral margins more broadly rounded laterally. In lateral view the females are also slightly more dorsoventrally convex than other <italic><tp:taxon-name><tp:taxon-name-part taxon-name-part-type="genus">Dineutus</tp:taxon-name-part> <tp:taxon-name-part taxon-name-part-type="species">carolinus</tp:taxon-name-part></tp:taxon-name></italic> females. The increased convexity of the elytra causes the lateral marginal depression to be more shallowly impressed in comparison to other populations. The microreticulation of the elytra also shows variation being much more well-impressed, covering nearly all of the elytra and the pronotum. The elytral apices of Texas <italic><tp:taxon-name><tp:taxon-name-part taxon-name-part-type="genus">Dineutus</tp:taxon-name-part> <tp:taxon-name-part taxon-name-part-type="species">carolinus</tp:taxon-name-part></tp:taxon-name></italic> females are more broadly rounded and do not have the normal lateral sinuation seen in other populations, but have the apices laterally angled or simply regularly meeting the rounded apices, and the apical serrations and irregularities are highly reduced although, under careful observation, present. All of these variations, however, are well within the typical range of variation within other species of <italic><tp:taxon-name><tp:taxon-name-part taxon-name-part-type="genus">Dineutus</tp:taxon-name-part></tp:taxon-name></italic> and it is our judgment that the populations from Texas are not differentiated enough to merit a formal taxonomic name. The specimens examined from Texas were from the southeastern part of the state, in Montgomery County, near The Woodlands, north of Houston (FSCA).</p><p><xref ref-type="bibr" rid="B93">Ochs (1929)</xref> also admits that after having examined more <italic><tp:taxon-name><tp:taxon-name-part taxon-name-part-type="genus">Dineutus</tp:taxon-name-part> <tp:taxon-name-part taxon-name-part-type="species">carolinus</tp:taxon-name-part></tp:taxon-name></italic> from Florida and Georgia, that <italic><tp:taxon-name><tp:taxon-name-part taxon-name-part-type="genus">Dineutus</tp:taxon-name-part> <tp:taxon-name-part taxon-name-part-type="species">carolinus</tp:taxon-name-part> <tp:taxon-name-part taxon-name-part-type="subspecies">mutchleri</tp:taxon-name-part></tp:taxon-name></italic> are much more similar to these populations of <italic><tp:taxon-name><tp:taxon-name-part taxon-name-part-type="genus">Dineutus</tp:taxon-name-part> <tp:taxon-name-part taxon-name-part-type="species">carolinus</tp:taxon-name-part></tp:taxon-name></italic> than the Texas forms which he used as a comparison during description of <italic><tp:taxon-name><tp:taxon-name-part taxon-name-part-type="genus">Dineutus</tp:taxon-name-part> <tp:taxon-name-part taxon-name-part-type="species">carolinus</tp:taxon-name-part> <tp:taxon-name-part taxon-name-part-type="subspecies">mutchleri</tp:taxon-name-part></tp:taxon-name></italic>. It does appear that the Texas specimens are the most distinctive of <italic><tp:taxon-name><tp:taxon-name-part taxon-name-part-type="genus">Dineutus</tp:taxon-name-part> <tp:taxon-name-part taxon-name-part-type="species">carolinus</tp:taxon-name-part></tp:taxon-name></italic> populations, and the populations from the Caribbean formally named as a subspecies by <xref ref-type="bibr" rid="B86">Ochs (1924)</xref> are not, in fact, particularly distinctive. Therefore, based on examined specimens from Texas, southeastern U.S., and the Caribbean, we consider <italic><tp:taxon-name><tp:taxon-name-part taxon-name-part-type="genus">Dineutus</tp:taxon-name-part> <tp:taxon-name-part taxon-name-part-type="species">carolinus</tp:taxon-name-part> <tp:taxon-name-part taxon-name-part-type="subspecies">mutchleri</tp:taxon-name-part></tp:taxon-name></italic> as a junior subjective synonym of <italic><tp:taxon-name><tp:taxon-name-part taxon-name-part-type="genus">Dineutus</tp:taxon-name-part> <tp:taxon-name-part taxon-name-part-type="species">carolinus</tp:taxon-name-part></tp:taxon-name></italic>.</p></tp:treatment-sec><tp:treatment-sec><!--Section generated to contain objects referenced in tp:taxon-treatment.--><fig id="F53" position="float" orientation="portrait"><label>Figure 53.</label><caption><p>General distribution map. <bold>A</bold> <italic><tp:taxon-name><tp:taxon-name-part taxon-name-part-type="genus">Dineutus</tp:taxon-name-part> <tp:taxon-name-part taxon-name-part-type="species">carolinus</tp:taxon-name-part></tp:taxon-name></italic> <bold>B</bold> <italic><tp:taxon-name><tp:taxon-name-part taxon-name-part-type="genus">Dineutus</tp:taxon-name-part> <tp:taxon-name-part taxon-name-part-type="species">ciliatus</tp:taxon-name-part></tp:taxon-name></italic> and <italic><tp:taxon-name><tp:taxon-name-part taxon-name-part-type="genus">Dineutus</tp:taxon-name-part> <tp:taxon-name-part taxon-name-part-type="species">robertsi</tp:taxon-name-part></tp:taxon-name></italic> <bold>C</bold> <italic><tp:taxon-name><tp:taxon-name-part taxon-name-part-type="genus">Dineutus</tp:taxon-name-part> <tp:taxon-name-part taxon-name-part-type="species">serrulatus</tp:taxon-name-part> <tp:taxon-name-part taxon-name-part-type="subspecies">analis</tp:taxon-name-part></tp:taxon-name></italic> and <italic><tp:taxon-name><tp:taxon-name-part taxon-name-part-type="genus">Dineutus</tp:taxon-name-part> <tp:taxon-name-part taxon-name-part-type="species">serrulatus</tp:taxon-name-part> <tp:taxon-name-part taxon-name-part-type="subspecies">serrulatus</tp:taxon-name-part></tp:taxon-name></italic> <bold>D</bold> <italic><tp:taxon-name><tp:taxon-name-part taxon-name-part-type="genus">Dineutus</tp:taxon-name-part> <tp:taxon-name-part taxon-name-part-type="species">emarginatus</tp:taxon-name-part></tp:taxon-name></italic>.</p></caption><graphic xmlns:xlink="http://www.w3.org/1999/xlink" xlink:href="zookeys-476-001-g053.jpg" position="float" orientation="portrait" xlink:type="simple" id="oo_37512.jpg"/></fig></tp:treatment-sec><ref-list><ref id="B60"><mixed-citation xmlns:xlink="http://www.w3.org/1999/xlink" xlink:type="simple"><person-group><name name-style="western"><surname>LeConte</surname><given-names>JL</given-names></name></person-group> (<year>1868</year>) <article-title>The <tp:taxon-name><tp:taxon-name-part taxon-name-part-type="family">Gyrinidae</tp:taxon-name-part></tp:taxon-name> of America, north of Mexico.</article-title><source>Proceedings of the Academy of Natural Sciences of Philadelphia</source><volume>20</volume>: <fpage>365</fpage>–<lpage>373</lpage>.</mixed-citation></ref><ref id="B103"><mixed-citation xmlns:xlink="http://www.w3.org/1999/xlink" xlink:type="simple"><person-group><name name-style="western"><surname>Régimbart</surname><given-names>M</given-names></name></person-group> (<year>1882</year>) <article-title>Essai monographique de la famille des <tp:taxon-name><tp:taxon-name-part taxon-name-part-type="family">Gyrinidae</tp:taxon-name-part></tp:taxon-name>. 1e partie</article-title>. <source>Annales de la Société entomologique de France</source> (<issue>6</issue>): <fpage>379</fpage>–<lpage>458</lpage> + 373 pls.</mixed-citation></ref><ref id="B107"><mixed-citation xmlns:xlink="http://www.w3.org/1999/xlink" xlink:type="simple"><person-group><name name-style="western"><surname>Roberts</surname><given-names>CH</given-names></name></person-group> (<year>1895</year>) <article-title>The species of <italic><tp:taxon-name><tp:taxon-name-part taxon-name-part-type="genus">Dineutes</tp:taxon-name-part></tp:taxon-name></italic> of America north of Mexico.</article-title><source>Transactions of the American Entomological Society</source><volume>22</volume>: <fpage>279</fpage>–<lpage>288</lpage>.</mixed-citation></ref><ref id="B86"><mixed-citation xmlns:xlink="http://www.w3.org/1999/xlink" xlink:type="simple"><person-group><name name-style="western"><surname>Ochs</surname><given-names>G</given-names></name></person-group> (<year>1924</year>) <article-title>On the West Indian <tp:taxon-name><tp:taxon-name-part taxon-name-part-type="family">Gyrinidae</tp:taxon-name-part></tp:taxon-name> and a new species of <italic><tp:taxon-name><tp:taxon-name-part taxon-name-part-type="genus">Gyretes</tp:taxon-name-part></tp:taxon-name></italic> from northern Brazil.</article-title><source>American Museum Novitates</source><volume>125</volume>: <fpage>1</fpage>–<lpage>8</lpage>.</mixed-citation></ref><ref id="B93"><mixed-citation xmlns:xlink="http://www.w3.org/1999/xlink" xlink:type="simple"><person-group><name name-style="western"><surname>Ochs</surname><given-names>G</given-names></name></person-group> (<year>1929</year>) <article-title>VII. Notes upon some <tp:taxon-name><tp:taxon-name-part taxon-name-part-type="family">Gyrinidae</tp:taxon-name-part></tp:taxon-name> in the Carnegie Museum with descriptions of new species.</article-title><source>Annals of the Carnegie Museum</source><volume>19</volume>: <fpage>123</fpage>–<lpage>134</lpage>.</mixed-citation></ref><ref id="B13"><mixed-citation xmlns:xlink="http://www.w3.org/1999/xlink" xlink:type="simple"><person-group><name name-style="western"><surname>Ciegler</surname><given-names>JC</given-names></name><name name-style="western"><surname>Morse</surname><given-names>JC</given-names></name><name name-style="western"><surname>Wheeler</surname><given-names>AG</given-names></name><name name-style="western"><surname>Activities</surname><given-names>CUPS</given-names></name></person-group> (<year>2003</year>) <source>Water beetles of South Carolina: (<tp:taxon-name><tp:taxon-name-part taxon-name-part-type="order">Coleoptera</tp:taxon-name-part></tp:taxon-name>: <tp:taxon-name><tp:taxon-name-part taxon-name-part-type="family">Gyrinidae</tp:taxon-name-part></tp:taxon-name>, <tp:taxon-name><tp:taxon-name-part taxon-name-part-type="family">Haliplidae</tp:taxon-name-part></tp:taxon-name>, <tp:taxon-name><tp:taxon-name-part taxon-name-part-type="family">Noteridae</tp:taxon-name-part></tp:taxon-name>, <tp:taxon-name><tp:taxon-name-part taxon-name-part-type="family">Dytiscidae</tp:taxon-name-part></tp:taxon-name>, <tp:taxon-name><tp:taxon-name-part taxon-name-part-type="family">Hydrophilidae</tp:taxon-name-part></tp:taxon-name>, <tp:taxon-name><tp:taxon-name-part taxon-name-part-type="family">Hydraenidae</tp:taxon-name-part></tp:taxon-name>, <tp:taxon-name><tp:taxon-name-part taxon-name-part-type="family">Scirtidae</tp:taxon-name-part></tp:taxon-name>, <tp:taxon-name><tp:taxon-name-part taxon-name-part-type="family">Elmidae</tp:taxon-name-part></tp:taxon-name>, <tp:taxon-name><tp:taxon-name-part taxon-name-part-type="family">Dryopidae</tp:taxon-name-part></tp:taxon-name>, <tp:taxon-name><tp:taxon-name-part taxon-name-part-type="family">Limnichidae</tp:taxon-name-part></tp:taxon-name>, <tp:taxon-name><tp:taxon-name-part taxon-name-part-type="family">Heteroceridae</tp:taxon-name-part></tp:taxon-name>, <tp:taxon-name><tp:taxon-name-part taxon-name-part-type="family">Psephenidae</tp:taxon-name-part></tp:taxon-name>, <tp:taxon-name><tp:taxon-name-part taxon-name-part-type="family">Ptilodactylidae</tp:taxon-name-part></tp:taxon-name>, and <tp:taxon-name><tp:taxon-name-part taxon-name-part-type="family">Chelonariidae</tp:taxon-name-part></tp:taxon-name>)</source>. <publisher-name>Clemson University Public Service Pub.</publisher-name>, <size units="page">210 pp</size>.</mixed-citation></ref><ref id="B18"><mixed-citation xmlns:xlink="http://www.w3.org/1999/xlink" xlink:type="simple"><person-group><name name-style="western"><surname>Epler</surname><given-names>JH</given-names></name></person-group> (<year>2010</year>) <source>The Water Beetles of Florida - an identification manual for the families <tp:taxon-name><tp:taxon-name-part taxon-name-part-type="family">Chrysomelidae</tp:taxon-name-part></tp:taxon-name>, <tp:taxon-name><tp:taxon-name-part taxon-name-part-type="family">Curculionidae</tp:taxon-name-part></tp:taxon-name>, <tp:taxon-name><tp:taxon-name-part taxon-name-part-type="family">Dryopidae</tp:taxon-name-part></tp:taxon-name>, <tp:taxon-name><tp:taxon-name-part taxon-name-part-type="family">Dytiscidae</tp:taxon-name-part></tp:taxon-name>, <tp:taxon-name><tp:taxon-name-part taxon-name-part-type="family">Elmidae</tp:taxon-name-part></tp:taxon-name>, <tp:taxon-name><tp:taxon-name-part taxon-name-part-type="family">Gyrinidae</tp:taxon-name-part></tp:taxon-name>, <tp:taxon-name><tp:taxon-name-part taxon-name-part-type="family">Haliplidae</tp:taxon-name-part></tp:taxon-name>, <tp:taxon-name><tp:taxon-name-part taxon-name-part-type="family">Helophoridae</tp:taxon-name-part></tp:taxon-name>, <tp:taxon-name><tp:taxon-name-part taxon-name-part-type="family">Hydraenidae</tp:taxon-name-part></tp:taxon-name>, <tp:taxon-name><tp:taxon-name-part taxon-name-part-type="family">Hydrochidae</tp:taxon-name-part></tp:taxon-name>, <tp:taxon-name><tp:taxon-name-part taxon-name-part-type="family">Hydrophilidae</tp:taxon-name-part></tp:taxon-name>, <tp:taxon-name><tp:taxon-name-part taxon-name-part-type="family">Noteridae</tp:taxon-name-part></tp:taxon-name>, <tp:taxon-name><tp:taxon-name-part taxon-name-part-type="family">Psephenidae</tp:taxon-name-part></tp:taxon-name>, <tp:taxon-name><tp:taxon-name-part taxon-name-part-type="family">Ptilodactylidae</tp:taxon-name-part></tp:taxon-name> and <tp:taxon-name><tp:taxon-name-part taxon-name-part-type="family">Scirtidae</tp:taxon-name-part></tp:taxon-name></source>, <size units="page">399 + iv</size>.</mixed-citation></ref><ref id="B27"><mixed-citation xmlns:xlink="http://www.w3.org/1999/xlink" xlink:type="simple"><person-group><name name-style="western"><surname>Folkerts</surname><given-names>GW</given-names></name></person-group> (<year>1978</year>) <article-title>A preliminary checklist of the <tp:taxon-name><tp:taxon-name-part taxon-name-part-type="clade">Hydradephaga</tp:taxon-name-part></tp:taxon-name> (<tp:taxon-name><tp:taxon-name-part taxon-name-part-type="order">Coleoptera</tp:taxon-name-part></tp:taxon-name>) of Alabama.</article-title><source>The Coleopterists Bulletin</source><volume>32</volume>: <fpage>345</fpage>–<lpage>347</lpage>.</mixed-citation></ref><ref id="B106"><mixed-citation xmlns:xlink="http://www.w3.org/1999/xlink" xlink:type="simple"><person-group><name name-style="western"><surname>Régimbart</surname><given-names>M</given-names></name></person-group> (<year>1907</year>) <article-title>Essai monographique de la famille des <tp:taxon-name><tp:taxon-name-part taxon-name-part-type="family">Gyrinidae</tp:taxon-name-part></tp:taxon-name>. 3e supplément.</article-title><source>Annales de la Société entomologique de France</source><volume>76</volume>: <fpage>663</fpage>–<lpage>737</lpage>.</mixed-citation></ref><ref id="B130"><mixed-citation xmlns:xlink="http://www.w3.org/1999/xlink" xlink:type="simple"><person-group><name name-style="western"><surname>Wood</surname><given-names>FE</given-names></name></person-group> (<year>1962</year>) <source>A synopsis of the genus <italic><tp:taxon-name><tp:taxon-name-part taxon-name-part-type="genus">Dineutus</tp:taxon-name-part></tp:taxon-name></italic> (<tp:taxon-name><tp:taxon-name-part taxon-name-part-type="order">Coleoptera</tp:taxon-name-part></tp:taxon-name>: <tp:taxon-name><tp:taxon-name-part taxon-name-part-type="family">Gyrinidae</tp:taxon-name-part></tp:taxon-name>) in the Western Hemisphere</source>. <comment>Masters</comment>, <publisher-name>University of Missouri</publisher-name>, <publisher-loc>Columbia, Missouri</publisher-loc>.</mixed-citation></ref><ref id="B132"><mixed-citation xmlns:xlink="http://www.w3.org/1999/xlink" xlink:type="simple"><person-group><name name-style="western"><surname>Young</surname><given-names>FN</given-names></name></person-group> (<year>1953</year>) <article-title>The water beetles of the Bahama Islands, British West Indies, (<tp:taxon-name><tp:taxon-name-part taxon-name-part-type="order">Coleoptera</tp:taxon-name-part></tp:taxon-name>: <tp:taxon-name><tp:taxon-name-part taxon-name-part-type="family">Dytiscidae</tp:taxon-name-part></tp:taxon-name>, <tp:taxon-name><tp:taxon-name-part taxon-name-part-type="family">Gyrinidae</tp:taxon-name-part></tp:taxon-name>, <tp:taxon-name><tp:taxon-name-part taxon-name-part-type="family">Hydrochidae</tp:taxon-name-part></tp:taxon-name>, <tp:taxon-name><tp:taxon-name-part taxon-name-part-type="family">Hydrophilidae</tp:taxon-name-part></tp:taxon-name>).</article-title><source>American Museum Novitates</source><volume>1616</volume>: <fpage>1</fpage>–<lpage>20</lpage>.</mixed-citation></ref><ref id="B133"><mixed-citation xmlns:xlink="http://www.w3.org/1999/xlink" xlink:type="simple"><person-group><name name-style="western"><surname>Young</surname><given-names>FN</given-names></name></person-group> (<year>1954</year>) <source>The Water Beetles of Florida. In: Florida Uo (Ed.</source><publisher-name>) Unveristy of Florida Studies Biological Science Series</publisher-name>, <publisher-loc>Gainesville</publisher-loc>, <size units="page">238 pp</size>.</mixed-citation></ref></ref-list></tp:taxon-treatment>
