# Supplementary material for: The New World whirligig beetles of the genus Dineutus Macleay, 1825 (Coleoptera, Gyrinidae, Gyrininae, Dineutini)
Source: Zookeys. 2015 Jan 23;(476):1–135. doi: 10.3897/zookeys.476.8630 (PMC4311692; doi:10.3897/zookeys.476.8630)
Supplement: XML Treatment for Dineutus discolor [file zookeys.476.8630-treatment7.xml]

<!DOCTYPE tp:taxon-treatment
  PUBLIC "-//TaxonX//DTD Taxonomic Treatment Publishing DTD v0 20100105//EN" "tax-treatment-NSO.dtd">
<tp:taxon-treatment xmlns:tp="http://www.plazi.org/taxpub"><tp:treatment-meta><kwd-group><label>Taxon classification</label><kwd><named-content content-type="kingdom">Animalia</named-content></kwd><kwd><named-content content-type="order">Coleoptera</named-content></kwd><kwd><named-content content-type="family">Gyrinidae</named-content></kwd></kwd-group><mixed-citation publication-type="journal"><person-group><name><surname>Gustafson</surname><given-names>Grey T.</given-names></name><name><surname>Miller</surname><given-names>Kelly B.</given-names></name></person-group><article-title>The New World whirligig beetles of the genus <italic><tp:taxon-name><tp:taxon-name-part taxon-name-part-type="genus">Dineutus</tp:taxon-name-part></tp:taxon-name></italic> Macleay, 1825 (<tp:taxon-name><tp:taxon-name-part taxon-name-part-type="order">Coleoptera</tp:taxon-name-part></tp:taxon-name>, <tp:taxon-name><tp:taxon-name-part taxon-name-part-type="family">Gyrinidae</tp:taxon-name-part></tp:taxon-name>, <tp:taxon-name><tp:taxon-name-part taxon-name-part-type="subfamily">Gyrininae</tp:taxon-name-part></tp:taxon-name>, <tp:taxon-name><tp:taxon-name-part taxon-name-part-type="tribe">Dineutini</tp:taxon-name-part></tp:taxon-name>)</article-title><source>Zookeys</source><day>23</day><month>1</month><year>2015</year><volume>2015</volume><issue>476</issue><fpage>1</fpage><lpage>135</lpage><pub-id pub-id-type="doi">10.3897/zookeys.476.8630</pub-id></mixed-citation></tp:treatment-meta><tp:nomenclature><tp:taxon-name>
                            <tp:taxon-name-part taxon-name-part-type="genus">Dineutus</tp:taxon-name-part>
                            <tp:taxon-name-part taxon-name-part-type="species">discolor</tp:taxon-name-part>
                        </tp:taxon-name><tp:taxon-authority>Aubé, 1838</tp:taxon-authority><xref ref-type="fig" rid="F14">Figures 14</xref><xref ref-type="fig" rid="F15">, 15</xref><xref ref-type="fig" rid="F51">, 51</xref><xref ref-type="fig" rid="F52">, 52</xref><!--PageBreak--><!--PageBreak--><!--PageBreak--><tp:nomenclature-citation-list><tp:nomenclature-citation><tp:taxon-name><tp:taxon-name-part taxon-name-part-type="genus">Dineutes</tp:taxon-name-part> <tp:taxon-name-part taxon-name-part-type="species">discolor</tp:taxon-name-part></tp:taxon-name><comment><xref ref-type="bibr" rid="B4">Aubé 1838</xref>: 784, <italic><tp:taxon-name><tp:taxon-name-part taxon-name-part-type="genus">Cyclous</tp:taxon-name-part> <tp:taxon-name-part taxon-name-part-type="species">labratus</tp:taxon-name-part></tp:taxon-name></italic><xref ref-type="bibr" rid="B80">Melsheimer 1846</xref>: 9 [synonymy by <xref ref-type="bibr" rid="B60">LeConte 1868</xref>], <italic><tp:taxon-name><tp:taxon-name-part taxon-name-part-type="genus">Dineutus</tp:taxon-name-part> <tp:taxon-name-part taxon-name-part-type="species">discolor</tp:taxon-name-part></tp:taxon-name></italic>: <xref ref-type="bibr" rid="B59">LeConte 1863</xref>: 18, <italic><tp:taxon-name><tp:taxon-name-part taxon-name-part-type="genus">Dineutus</tp:taxon-name-part> <tp:taxon-name-part taxon-name-part-type="species">labratus</tp:taxon-name-part></tp:taxon-name></italic>: <xref ref-type="bibr" rid="B59">LeConte 1863</xref>: 18. <italic><tp:taxon-name><tp:taxon-name-part taxon-name-part-type="genus">Dineutus</tp:taxon-name-part> <tp:taxon-name-part taxon-name-part-type="species">discolor</tp:taxon-name-part></tp:taxon-name></italic><xref ref-type="bibr" rid="B60">LeConte 1868</xref>: 367, <tp:taxon-name><tp:taxon-name-part taxon-name-part-type="genus">Dineutus</tp:taxon-name-part> (<tp:taxon-name-part taxon-name-part-type="subgenus">Cyclinus</tp:taxon-name-part>) <tp:taxon-name-part taxon-name-part-type="species">discolor</tp:taxon-name-part></tp:taxon-name>: <xref ref-type="bibr" rid="B41">Hatch 1925b</xref>: 448, <tp:taxon-name><tp:taxon-name-part taxon-name-part-type="genus">Dineutus</tp:taxon-name-part> (<tp:taxon-name-part taxon-name-part-type="subgenus">Cyclous</tp:taxon-name-part>) <tp:taxon-name-part taxon-name-part-type="species">discolor</tp:taxon-name-part></tp:taxon-name>: <xref ref-type="bibr" rid="B43">Hatch 1927</xref>: 27, <italic><tp:taxon-name><tp:taxon-name-part taxon-name-part-type="genus">Dineutes</tp:taxon-name-part> <tp:taxon-name-part taxon-name-part-type="species">discolor</tp:taxon-name-part></tp:taxon-name></italic>: <xref ref-type="bibr" rid="B70">Leonard 1928</xref>: 262, <tp:taxon-name><tp:taxon-name-part taxon-name-part-type="genus">Dineutus</tp:taxon-name-part> (<tp:taxon-name-part taxon-name-part-type="subgenus">Cyclinus</tp:taxon-name-part>) <tp:taxon-name-part taxon-name-part-type="species">discolor</tp:taxon-name-part></tp:taxon-name>: Hatch 1930: 20, <italic><tp:taxon-name><tp:taxon-name-part taxon-name-part-type="genus">Dineutus</tp:taxon-name-part> <tp:taxon-name-part taxon-name-part-type="species">discolor</tp:taxon-name-part></tp:taxon-name></italic>: <xref ref-type="bibr" rid="B98">Omer-Cooper 1934</xref>: 6, <tp:taxon-name><tp:taxon-name-part taxon-name-part-type="genus">Dineutus</tp:taxon-name-part> (<tp:taxon-name-part taxon-name-part-type="subgenus">Cyclinus</tp:taxon-name-part>) <tp:taxon-name-part taxon-name-part-type="species">discolor</tp:taxon-name-part></tp:taxon-name>: <xref ref-type="bibr" rid="B8">Brinck 1955</xref>: 106, <italic><tp:taxon-name><tp:taxon-name-part taxon-name-part-type="genus">Dineutus</tp:taxon-name-part> <tp:taxon-name-part taxon-name-part-type="species">discolor</tp:taxon-name-part></tp:taxon-name></italic>: <xref ref-type="bibr" rid="B23">Ferkinhoff and Gundersen 1983</xref>: 15.</comment></tp:nomenclature-citation></tp:nomenclature-citation-list></tp:nomenclature><tp:treatment-sec sec-type="Type localty"><title>Type localty.</title><p>The United States of America</p></tp:treatment-sec><tp:treatment-sec sec-type="Specimens examined"><title>Specimens examined.</title><p>93</p></tp:treatment-sec><tp:treatment-sec sec-type="Type material examined"><title>Type material examined.</title><p><italic><tp:taxon-name><tp:taxon-name-part taxon-name-part-type="genus">Dineutus</tp:taxon-name-part> <tp:taxon-name-part taxon-name-part-type="species">discolor</tp:taxon-name-part></tp:taxon-name></italic> Aubé, 1838: lectotype, here designated (1 ♀ pinned, missing right protarsus and right mesothoracic leg) “MUSEUM PARIS/ AMÉRIQUE SEPT./ AUDOUIN 1833 [beige label, typed black ink]// green disc [underneath is written in ink is 4117/ 33]// TYPE [white label, typed red ink]// LECTOTYPUS/ P. Brinck designavit 1955. [white label, typed black ink]// LECTOTYPE/ <tp:taxon-name><tp:taxon-name-part taxon-name-part-type="genus">Dineutus</tp:taxon-name-part> <tp:taxon-name-part taxon-name-part-type="species">discolor</tp:taxon-name-part></tp:taxon-name>/ Desig. RP Withington III/ 1998 [red label, handwritten in black ink]// LECTOTYPE [typed black ink]//” deposited in MNHN.</p></tp:treatment-sec><tp:treatment-sec sec-type="Material examined"><title>Material examined.</title><p><bold>U.S.A.:</bold> <bold>Alabama:</bold> Marion Co., Barnsville, 23.viii.1931, leg. R.H. Beamer (1 ex. KSEM); Monroe Co., 10 km W Bowles, <named-content xmlns:xlink="http://www.w3.org/1999/xlink" content-type="dwc:verbatimCoordinates" xlink:type="simple">31°33.094'N, 86°59.956'W</named-content>, 11.v.2006, leg. K.B. Miller (1 ex. MSBA); <bold>Arkansas:</bold> Washington Co., Lake Sequoyah, 7.x.1992, leg. S. Garner (3 ex. MTEC); <bold>Florida:</bold> Holmes Co., Sandy Creek nr. Ponce de Leon, 11.vi.1978, leg. F.N. Young, #2756 (1 ex. FSCA); Santa Rose Co., Holly Creek at Rd. 260, 6.x.1966, leg. P.A. Thomas, (1 ex. FSCA); <bold>Georgia:</bold> Jackson Co., Allen Creek, S. Gainesville, 20.viii.1981, leg. F.N. Young, #2887 (1 ex. FSCA); <bold>Indiana:</bold> Putnam Co., Deer Creek, Manhattan, 19.viii.1969, leg. D.S. White (3 ex. FSCA); <bold>Maine:</bold> Oxford Co., Paris, 8.vii.1949, leg. C.R. Frost, 2674/ CAF’49 (1 ex. FSCA); York Co., Limington, Saco River, RT.11 at steep falls, 22.vi.1976 (1 ex. FSCA); <bold>Maryland:</bold> Patapsco River, 30.iv.1935, leg. W.L. Jellison (11 ex. MTEC); Prince George’s Co., Riverdale, 10.i.1910 (1 ex. MTEC) Montgomery Co., 2 mi. E. Silver Spring, N.W. Branch, 20.vii.1951, leg. G.H. Nelson (4 ex. FSCA); <bold>Massachusetts:</bold> Hampshire Co., Amherst, 24.vii.1967, leg. A Lavallee, (1 ex. FSCA); Norfolk Co., Dedham, 10.vi.1921, leg. G.C. Wheeler (1 ex. FSCA); <bold>Missouri:</bold> Reynolds Co., Sutton’s Bluff, 9.ix.1978, leg. K. Jackson, in creek (11 ex. FSCA); <bold>New Jersey:</bold> Raritan River Survey I, ACC Station 3B, 2.vii.1957, leg. T. Dolan (2 ex. KSEM); Middlesex Co., Avenel, 24.iv.1926, leg. Siepman (1 ex. KSEM); <bold>New York:</bold> New York, 8.v.1892, leg. E.O. Southwick, E.O. Southwick collection (1 ex. MTEC); Greene Co., East Durham, 26.vii.1971, leg. S.E. Thewke (1 ex. FSCA); Westchester Co., White Plains, 1.vi.1924, leg. E.H.P. Squire, (8 ex. FSCA); same as previous except: 8.vi.1924 (1 ex. FSCA); same as previous except: 10.vi.1923 (1 ex. FSCA); <bold>North Carolina:</bold> Macon Co., small pond in Wa<!--PageBreak--><!--PageBreak-->tauga area n. Franklin, 26.vii.1986, leg. F.N. Young, #3118 (1 ex. FSCA); Moore Co., Mill Creek at Lake View, 7.ii.1966, leg. D.R. Paulson (1 ex. FSCA); Wake Co., 12.ix.1980, leg. R. Hollingsworth (3 ex. FSCA); Wake Co., Raleigh, leg. S.P. Whitney (4 ex. FSCA); same as previous except: 24.ix.1982, leg. R.H. Kenney (1 ex. FSCA); same as previous except: 12.ix.1984, leg. B.S. Bateman (1 ex. FSCA); same as previous except: 11.x.1984, leg. J.L. Williams (1 ex. FSCA); Wake Co., Raleigh, St. Road 1371, SW of Raleigh, 25.vii.1981, leg. S.P. Whitney, in stream (2 ex. FSCA); <bold>Rhode Island:</bold> Washington Co., Carolina, 24.ix.1970, leg. A. Lavallee (6 ex. FSCA); Kent Co., 1.ix.1969, leg. A. Lavallee (5 ex. FSCA); <bold>South Carolina:</bold> Aiken Co., Jackson, 4 mi NW at hwy 125 bridge, Holley Creek, 26.iii.1980, leg. D. Huggins, S. Hamilton, SEMC 1054961 (1 ex. KSEM); <bold>Tennessee:</bold> Cumberland Co., 8 mi S. Crossville, 26.vi.1962, leg. F.N. Young, #1968 (1 ex. FSCA); Maury Co., Colombia (1 ex. MTEC); <bold>Virginia:</bold> Albemarle Co., Charlottesville, 27.xi.1947, leg. H.H. Hobbs (1 ex. FSCA); <bold>West Virginia:</bold> Grant Co., 9 mi. SW Petersburg, 2.ix.1973, leg. J.B. Heppner (7 ex. FSCA).</p></tp:treatment-sec><tp:treatment-sec sec-type="Diagnosis"><title>Diagnosis.</title><p>Male (Fig. <xref ref-type="fig" rid="F14">14C–D</xref>): Size: 10.9–12.1 mm. Body form narrowly oval, attenuated anteriorly; elytral apices rounded with sutural angle produced into a point, rarely with point reduced and elytra appearing completely rounded, apicolateral sinuation present, serrations and/or irregularities absent, elytral striae very faint, most evident medially, elytra with fine microreticulation covering entirety, laterally microreticulation often coarser, medially with fine weakly impressed punctures; profemora with small weakly produced sub-apicoventral tooth; protibia weakly club-shaped, approaching subsinuate in large males, with distolateral margin weakly produced; mesotarsal claw as in Fig. <xref ref-type="fig" rid="F15">15C</xref>; venter lightly colored red to reddish orange; Aedeagus (Fig. <xref ref-type="fig" rid="F15">15A, B, D</xref>) median lobe in dorsal view parallel sided basally, weakly constricted medially, weakly narrowed in apical 1/3, apex obtusely rounded, in lateral view median lobe narrowed in apical 1/4, in ventral view sperm-groove parallel sided for near entirety of length, apex broadly rounded, parameres narrow, parallel sided, weakly arced basally to apically, apically very flatly rounded.</p><p>Female (Fig. <xref ref-type="fig" rid="F14">14A–B</xref>): Size: 10.6–12.8 mm. Body form narrowly oval, attenuated anteriorly; elytral apices rounded with sutural angle produced into a point, apicolateral sinuation present, serrations and/or irregularities absent, elytral striae very faint, most evident medially, elytra with fine microreticulation covering entirety, laterally microreticulation often coarser, medially with fine weakly impressed punctures; profemora without sub-apicoventral tooth; protibiae laterally weakly curved, distolateral margin weakly expanded; venter lightly colored, red to yellowish orange.</p><fig id="F14" position="float" orientation="portrait"><label>Figure 14.</label><caption><p><italic><tp:taxon-name><tp:taxon-name-part taxon-name-part-type="genus">Dineutus</tp:taxon-name-part> <tp:taxon-name-part taxon-name-part-type="species">discolor</tp:taxon-name-part></tp:taxon-name></italic>. <bold>A</bold> ♀ dorsal habitus <bold>B</bold> ♀ ventral habitus <bold>C</bold> ♂ dorsal habitus <bold>D</bold> ♂ ventral habitus. All scale bars ≈ 2 mm.</p></caption><graphic xmlns:xlink="http://www.w3.org/1999/xlink" xlink:href="zookeys-476-001-g014.jpg" position="float" orientation="portrait" xlink:type="simple" id="oo_37473.jpg"/></fig><fig id="F15" position="float" orientation="portrait"><label>Figure 15.</label><caption><p><italic><tp:taxon-name><tp:taxon-name-part taxon-name-part-type="genus">Dineutus</tp:taxon-name-part> <tp:taxon-name-part taxon-name-part-type="species">discolor</tp:taxon-name-part></tp:taxon-name></italic>. <bold>A</bold> aedeagus dorsal view <bold>B</bold> aedeagus ventral view <bold>C</bold> ♂ mesotarsal claws <bold>D</bold> aedeagus lateral view. Scale bar for <bold>C</bold> ≈ 0.10 mm all others ≈ 1 mm.</p></caption><graphic xmlns:xlink="http://www.w3.org/1999/xlink" xlink:href="zookeys-476-001-g015.jpg" position="float" orientation="portrait" xlink:type="simple" id="oo_37474.jpg"/></fig></tp:treatment-sec><tp:treatment-sec sec-type="Differential diagnosis"><title>Differential diagnosis.</title><p><italic><tp:taxon-name><tp:taxon-name-part taxon-name-part-type="genus">Dineutus</tp:taxon-name-part> <tp:taxon-name-part taxon-name-part-type="species">discolor</tp:taxon-name-part></tp:taxon-name></italic> is unique among all North American species in the elongate oval and attenuate anteriorly body form, the elytra of both sexes with the apices rounded, with the sutural angle produced to a point with an apicolateral sinuation present, without serrations or irregularities present, a lightly colored venter, and males with the profemora with a small apicoventral tooth, and the form of the aedeagus (Fig. <xref ref-type="fig" rid="F15">15A</xref>). The species most similar to <italic><tp:taxon-name><tp:taxon-name-part taxon-name-part-type="genus">Dineutus</tp:taxon-name-part> <tp:taxon-name-part taxon-name-part-type="species">discolor</tp:taxon-name-part></tp:taxon-name></italic> is <italic><tp:taxon-name><tp:taxon-name-part taxon-name-part-type="genus">Dineutus</tp:taxon-name-part> <tp:taxon-name-part taxon-name-part-type="species">angustus</tp:taxon-name-part></tp:taxon-name></italic>. See the differential diagnosis under <italic><tp:taxon-name><tp:taxon-name-part taxon-name-part-type="genus">Dineutus</tp:taxon-name-part> <tp:taxon-name-part taxon-name-part-type="species">angustus</tp:taxon-name-part></tp:taxon-name></italic> for separation of the two species.</p><!--PageBreak--></tp:treatment-sec><tp:treatment-sec sec-type="Distribution"><title>Distribution</title><p><bold>(Fig. <xref ref-type="fig" rid="F52">52D</xref>).</bold> Extreme southeastern Canada from Ontario to Nova Scotia (<xref ref-type="bibr" rid="B76">Majka and Kenner 2009</xref>; <xref ref-type="bibr" rid="B115">Roughley 1991</xref>; <xref ref-type="bibr" rid="B126">Webster and DeMerchant 2012</xref>), and the eastern half of the United States (<xref ref-type="bibr" rid="B18">Epler 2010</xref>; <xref ref-type="bibr" rid="B23">Ferkinhoff and Gunderson 1983</xref>; <xref ref-type="bibr" rid="B27">Folkerts 1978</xref>; <xref ref-type="bibr" rid="B45">Hilsenhoff 1990</xref>; <xref ref-type="bibr" rid="B77">Malcolm 1971</xref>; <xref ref-type="bibr" rid="B106">Régimbart 1907</xref>; <xref ref-type="bibr" rid="B107">Roberts 1895</xref>; <xref ref-type="bibr" rid="B116">Sanderson 1982</xref>; <xref ref-type="bibr" rid="B130">Wood 1962</xref>), south possibly into Mexico: Durango (<xref ref-type="bibr" rid="B96">Ochs 1949</xref>).</p></tp:treatment-sec><tp:treatment-sec sec-type="Habitat"><title>Habitat.</title><!--PageBreak--><p><italic><tp:taxon-name><tp:taxon-name-part taxon-name-part-type="genus">Dineutus</tp:taxon-name-part> <tp:taxon-name-part taxon-name-part-type="species">discolor</tp:taxon-name-part></tp:taxon-name></italic> appears to be strictly lotic, inhabiting streams (<xref ref-type="bibr" rid="B23">Ferkinhoff and Gunderson 1983</xref>; <xref ref-type="bibr" rid="B45">Hilsenhoff 1990</xref>; <xref ref-type="bibr" rid="B126">Webster and DeMerchant 2012</xref>), and it has been suggested that this species prefers clear water (<xref ref-type="bibr" rid="B83">Morrissette 1979</xref>). In Quebec <italic><tp:taxon-name><tp:taxon-name-part taxon-name-part-type="genus">Dineutus</tp:taxon-name-part> <tp:taxon-name-part taxon-name-part-type="species">discolor</tp:taxon-name-part></tp:taxon-name></italic> was found in clear running water and in New Brunswick within embayments and along the margins of rivers (<xref ref-type="bibr" rid="B126">Webster and DeMerchant 2012</xref>). In Florida, <xref ref-type="bibr" rid="B133">Young (1954)</xref> found <italic><tp:taxon-name><tp:taxon-name-part taxon-name-part-type="genus">Dineutus</tp:taxon-name-part> <tp:taxon-name-part taxon-name-part-type="species">discolor</tp:taxon-name-part></tp:taxon-name></italic> to be a typical inhabitant of small streams in the uplands, avoiding the more acidic streams as well as the true flatwood streams within the state. Within streams <italic><tp:taxon-name><tp:taxon-name-part taxon-name-part-type="genus">Dineutus</tp:taxon-name-part> <tp:taxon-name-part taxon-name-part-type="species">discolor</tp:taxon-name-part></tp:taxon-name></italic> swims in the current, moving upstream in quick jerks, allowing individuals to maintain their relative position in the stream among their aggregates, and swim downstream to dive and cling to submerged objects when alarmed (<xref ref-type="bibr" rid="B40">Hatch 1925a</xref>). In more swift streams <italic><tp:taxon-name><tp:taxon-name-part taxon-name-part-type="genus">Dineutus</tp:taxon-name-part> <tp:taxon-name-part taxon-name-part-type="species">discolor</tp:taxon-name-part></tp:taxon-name></italic> is often found in eddies behind objects obstructing the current, such as fallen logs, and may be restricted to these habitats (<xref ref-type="bibr" rid="B52">Kolmes 1983a</xref>; <xref ref-type="bibr" rid="B123">Vulinec 1987</xref>). Stream dwelling <italic><tp:taxon-name><tp:taxon-name-part taxon-name-part-type="genus">Dineutus</tp:taxon-name-part></tp:taxon-name></italic> species also frequent areas where the current is slowed such as pools and wide meanders, avoiding torrential areas, riffles, and more swift currents (<xref ref-type="bibr" rid="B29">Folkerts and Donavan 1973</xref>). Members of <italic><tp:taxon-name><tp:taxon-name-part taxon-name-part-type="genus">Dineutus</tp:taxon-name-part> <tp:taxon-name-part taxon-name-part-type="species">discolor</tp:taxon-name-part></tp:taxon-name></italic> form rafts in areas of flowing water within the streams, with individuals keeping pace so as to remain in position in the raft, and the raft maintains its relative position within the stream (<xref ref-type="bibr" rid="B10">Brown and Hatch 1929</xref>; <xref ref-type="bibr" rid="B40">Hatch 1925a</xref>). The first author has collected <italic><tp:taxon-name><tp:taxon-name-part taxon-name-part-type="genus">Dineutus</tp:taxon-name-part> <tp:taxon-name-part taxon-name-part-type="species">discolor</tp:taxon-name-part></tp:taxon-name></italic> in both small pebble-bottomed forested streams as well as large mud-bottomed rivers in the southeastern United States. Both situations had clear water similar to situations described above and individuals collected from larger streams were found in areas with slowed water.</p></tp:treatment-sec><tp:treatment-sec sec-type="Discussion"><title>Discussion.</title><p><italic><tp:taxon-name><tp:taxon-name-part taxon-name-part-type="genus">Dineutus</tp:taxon-name-part> <tp:taxon-name-part taxon-name-part-type="species">discolor</tp:taxon-name-part></tp:taxon-name></italic> has an extensive range from the northern third of Florida up the Atlantic coast to Canada, and west to Iowa and Minnesota (Fig. <xref ref-type="fig" rid="F52">52D</xref>). The true extent of the western and southern boundaries of the range of <italic><tp:taxon-name><tp:taxon-name-part taxon-name-part-type="genus">Dineutus</tp:taxon-name-part> <tp:taxon-name-part taxon-name-part-type="species">discolor</tp:taxon-name-part></tp:taxon-name></italic> seems somewhat uncertain. <xref ref-type="bibr" rid="B96">Ochs (1949)</xref> lists a single specimen of <italic><tp:taxon-name><tp:taxon-name-part taxon-name-part-type="genus">Dineutus</tp:taxon-name-part> <tp:taxon-name-part taxon-name-part-type="species">discolor</tp:taxon-name-part></tp:taxon-name></italic> in his collection as having the label “Mexico, Durango”.</p><p><xref ref-type="bibr" rid="B53">Kolmes (1983b</xref>; <xref ref-type="bibr" rid="B54">1985</xref>) discussed the precopulatory behavior of <italic><tp:taxon-name><tp:taxon-name-part taxon-name-part-type="genus">Dineutus</tp:taxon-name-part> <tp:taxon-name-part taxon-name-part-type="species">discolor</tp:taxon-name-part></tp:taxon-name></italic> describing the interesting “Proleg-up” mate signaling used by females. <xref ref-type="bibr" rid="B52">Kolmes (1983a)</xref> also investigated aspects of prey capture within this species.</p><p>The larvae of <italic><tp:taxon-name><tp:taxon-name-part taxon-name-part-type="genus">Dineutus</tp:taxon-name-part> <tp:taxon-name-part taxon-name-part-type="species">discolor</tp:taxon-name-part></tp:taxon-name></italic> have been found under stones within streams with adult <italic><tp:taxon-name><tp:taxon-name-part taxon-name-part-type="genus">Dineutus</tp:taxon-name-part> <tp:taxon-name-part taxon-name-part-type="species">discolor</tp:taxon-name-part></tp:taxon-name></italic> at a depth of 20 cm to 60 cm in areas where water is flowing, but not so rapidly as to create breaks in its surface such as rapids (<xref ref-type="bibr" rid="B10">Brown and Hatch 1929</xref>). <xref ref-type="bibr" rid="B43">Hatch (1927)</xref> included <italic><tp:taxon-name><tp:taxon-name-part taxon-name-part-type="genus">Dineutus</tp:taxon-name-part> <tp:taxon-name-part taxon-name-part-type="species">discolor</tp:taxon-name-part></tp:taxon-name></italic> in a key to gyrinid larvae.</p></tp:treatment-sec><tp:treatment-sec sec-type="Type designation"><title>Type designation.</title><p>While several North American <italic><tp:taxon-name><tp:taxon-name-part taxon-name-part-type="genus">Dineutus</tp:taxon-name-part></tp:taxon-name></italic> specimens carry type designations by “RP Withington III”, these were never published thus do not consistute viable nomenclatural acts according to Article 11 of <italic>The Code</italic> (<xref ref-type="bibr" rid="B48">ICZN 1999</xref>). Among the material in the MNHN there are 4 other specimens designated by Withington III as paralectotypes, aside from the specimen here designated formally as the lectotype. Brinck also included a lectotype label on this specimen, but similarly, Brinck did not publish a written account of specimens he designated at the MNHN as lectotypes. The specimen selected here as the lectotype (Fig. <xref ref-type="fig" rid="F51">51B</xref>) has a locality label indicating the specimen is from the U.S. as well as a disc that allows the date and local to be checked in the MNHN’s registrar. Other specimens in the collection (including the unpublished paralectotypes designated by Withington) lack date indications. Therefore only the specimen with the date showing its collection prior to Aubé’s description, and being from the United States (as verified by the registrat at the MNHN) is safe to assume was a part of the original syntype series, and is here formally designated as the lectotype of <italic><tp:taxon-name><tp:taxon-name-part taxon-name-part-type="genus">Dineutus</tp:taxon-name-part> <tp:taxon-name-part taxon-name-part-type="species">discolor</tp:taxon-name-part></tp:taxon-name></italic>. Given the uncertainty of the other specimens suggested to be paralectotypes by Withington III, it is our opinion that these specimens should not be regarded as paralectotypes.</p></tp:treatment-sec><tp:treatment-sec><!--Section generated to contain objects referenced in tp:taxon-treatment.--><fig id="F51" position="float" orientation="portrait"><label>Figure 51.</label><caption><p>Type specimens <bold>A</bold> <italic><tp:taxon-name><tp:taxon-name-part taxon-name-part-type="genus">Dineutus</tp:taxon-name-part> <tp:taxon-name-part taxon-name-part-type="species">analis</tp:taxon-name-part></tp:taxon-name></italic> Régimbart, 1882 lectotype and labels <bold>B</bold> <italic><tp:taxon-name><tp:taxon-name-part taxon-name-part-type="genus">Dineutus</tp:taxon-name-part> <tp:taxon-name-part taxon-name-part-type="species">discolor</tp:taxon-name-part></tp:taxon-name></italic> Aubé, 1838 lectotype and labels <bold>C</bold> <italic><tp:taxon-name><tp:taxon-name-part taxon-name-part-type="genus">Dineutus</tp:taxon-name-part> <tp:taxon-name-part taxon-name-part-type="species">solitarius</tp:taxon-name-part></tp:taxon-name></italic> Aubé, 1838 lectotype and labels <bold>D</bold> <italic><tp:taxon-name><tp:taxon-name-part taxon-name-part-type="genus">Dineutus</tp:taxon-name-part> <tp:taxon-name-part taxon-name-part-type="species">metallicus</tp:taxon-name-part></tp:taxon-name></italic> Aubé, 1838 lectotype and labels <bold>E</bold> <italic><tp:taxon-name><tp:taxon-name-part taxon-name-part-type="genus">Gyrinus</tp:taxon-name-part> <tp:taxon-name-part taxon-name-part-type="species">longimanus</tp:taxon-name-part></tp:taxon-name></italic> Olivier, 1795 lectotype and labels <bold>F</bold> <italic><tp:taxon-name><tp:taxon-name-part taxon-name-part-type="genus">Dineutus</tp:taxon-name-part> <tp:taxon-name-part taxon-name-part-type="species">truncatus</tp:taxon-name-part> <tp:taxon-name-part taxon-name-part-type="subspecies">mexicanus</tp:taxon-name-part></tp:taxon-name></italic> Ochs, 1925 holotype and labels.</p></caption><graphic xmlns:xlink="http://www.w3.org/1999/xlink" xlink:href="zookeys-476-001-g051.jpg" position="float" orientation="portrait" xlink:type="simple" id="oo_37510.jpg"/></fig><fig id="F52" position="float" orientation="portrait"><label>Figure 52.</label><caption><p>General distribution map. <bold>A</bold> <italic><tp:taxon-name><tp:taxon-name-part taxon-name-part-type="genus">Dineutus</tp:taxon-name-part> <tp:taxon-name-part taxon-name-part-type="species">assimilis</tp:taxon-name-part></tp:taxon-name></italic> <bold>B</bold> <italic><tp:taxon-name><tp:taxon-name-part taxon-name-part-type="genus">Dineutus</tp:taxon-name-part> <tp:taxon-name-part taxon-name-part-type="species">hornii</tp:taxon-name-part></tp:taxon-name></italic> <bold>C</bold> <italic><tp:taxon-name><tp:taxon-name-part taxon-name-part-type="genus">Dineutus</tp:taxon-name-part> <tp:taxon-name-part taxon-name-part-type="species">nigrior</tp:taxon-name-part></tp:taxon-name></italic> <bold>D</bold> <italic><tp:taxon-name><tp:taxon-name-part taxon-name-part-type="genus">Dineutus</tp:taxon-name-part> <tp:taxon-name-part taxon-name-part-type="species">discolor</tp:taxon-name-part></tp:taxon-name></italic> and <italic><tp:taxon-name><tp:taxon-name-part taxon-name-part-type="genus">Dineutus</tp:taxon-name-part> <tp:taxon-name-part taxon-name-part-type="species">angustus</tp:taxon-name-part></tp:taxon-name></italic>.</p></caption><graphic xmlns:xlink="http://www.w3.org/1999/xlink" xlink:href="zookeys-476-001-g052.jpg" position="float" orientation="portrait" xlink:type="simple" id="oo_37511.jpg"/></fig></tp:treatment-sec><ref-list><ref id="B4"><mixed-citation xmlns:xlink="http://www.w3.org/1999/xlink" xlink:type="simple"><person-group><name name-style="western"><surname>Aubé</surname><given-names>C</given-names></name></person-group> (<year>1838</year>) <source>Species général des Hydrocanthares et Gyriniens, par le docteur Ch. Aubé; pour faire suite au species général des Coléoptères de la collection de M. Le Comte Dejean</source>. <publisher-loc>Paris</publisher-loc>.</mixed-citation></ref><ref id="B80"><mixed-citation xmlns:xlink="http://www.w3.org/1999/xlink" xlink:type="simple"><person-group><name name-style="western"><surname>Melsheimer</surname><given-names>FE</given-names></name></person-group> (<year>1846</year>) <article-title>Descriptions of new species of <tp:taxon-name><tp:taxon-name-part taxon-name-part-type="order">Coleoptera</tp:taxon-name-part></tp:taxon-name> of the United States.</article-title><source>Proceedings of the Academy of Natural Sciences of Philadelphia</source><volume>2</volume>: <fpage>26</fpage>–<lpage>43</lpage>.</mixed-citation></ref><ref id="B60"><mixed-citation xmlns:xlink="http://www.w3.org/1999/xlink" xlink:type="simple"><person-group><name name-style="western"><surname>LeConte</surname><given-names>JL</given-names></name></person-group> (<year>1868</year>) <article-title>The <tp:taxon-name><tp:taxon-name-part taxon-name-part-type="family">Gyrinidae</tp:taxon-name-part></tp:taxon-name> of America, north of Mexico.</article-title><source>Proceedings of the Academy of Natural Sciences of Philadelphia</source><volume>20</volume>: <fpage>365</fpage>–<lpage>373</lpage>.</mixed-citation></ref><ref id="B59"><mixed-citation xmlns:xlink="http://www.w3.org/1999/xlink" xlink:type="simple"><person-group><name name-style="western"><surname>LeConte</surname><given-names>JL</given-names></name></person-group> (<year>1863</year>) <article-title>List of the <tp:taxon-name><tp:taxon-name-part taxon-name-part-type="order">Coleoptera</tp:taxon-name-part></tp:taxon-name> of North America.</article-title><source>Smithsonian Miscellaneous Collections</source><volume>6</volume>: <fpage>1</fpage>–<lpage>56</lpage>.</mixed-citation></ref><ref id="B41"><mixed-citation xmlns:xlink="http://www.w3.org/1999/xlink" xlink:type="simple"><person-group><name name-style="western"><surname>Hatch</surname><given-names>MH</given-names></name></person-group> (<year>1925b</year>) <article-title>The phylogeny and phylogenetic tendencies of <tp:taxon-name><tp:taxon-name-part taxon-name-part-type="family">Gyrinidae</tp:taxon-name-part></tp:taxon-name>.</article-title><source>Papers of the Michigan Academy of Science, Arts and Letters</source><volume>V</volume>: <fpage>429</fpage>–<lpage>467</lpage>.</mixed-citation></ref><ref id="B43"><mixed-citation xmlns:xlink="http://www.w3.org/1999/xlink" xlink:type="simple"><person-group><name name-style="western"><surname>Hatch</surname><given-names>MH</given-names></name></person-group> (<year>1927</year>) <article-title>Notes on the biology of <italic><tp:taxon-name><tp:taxon-name-part taxon-name-part-type="genus">Dineutus</tp:taxon-name-part></tp:taxon-name></italic> (<tp:taxon-name><tp:taxon-name-part taxon-name-part-type="family">Gyrinidae</tp:taxon-name-part></tp:taxon-name>).</article-title><source>Bulletin of the Brooklyn Entomological Society</source><volume>22</volume>: <fpage>27</fpage>–<lpage>28</lpage>.</mixed-citation></ref><ref id="B70"><mixed-citation xmlns:xlink="http://www.w3.org/1999/xlink" xlink:type="simple"><person-group><name name-style="western"><surname>Leonard</surname><given-names>MD</given-names></name></person-group> (<year>1928</year>) <source>A List of the Insects of New York with a list of the spiders and certain other allied groups.</source><publisher-name>Cornell University Agricultural Experiment Station</publisher-name>, <publisher-loc>Ithaca, New York</publisher-loc>, <size units="page">1093 pp</size>. doi: <ext-link ext-link-type="doi" xlink:href="10.5962/bhl.title.66369" xlink:type="simple">10.5962/bhl.title.66369</ext-link></mixed-citation></ref><ref id="B98"><mixed-citation xmlns:xlink="http://www.w3.org/1999/xlink" xlink:type="simple"><person-group><name name-style="western"><surname>Omer-Cooper</surname><given-names>J</given-names></name></person-group> (<year>1934</year>) <article-title>Notes on the <tp:taxon-name><tp:taxon-name-part taxon-name-part-type="family">Gyrinidae</tp:taxon-name-part></tp:taxon-name>.</article-title><source>Archivum Hydrobiologii</source><volume>8</volume>: <fpage>1</fpage>–<lpage>26</lpage>.</mixed-citation></ref><ref id="B8"><mixed-citation xmlns:xlink="http://www.w3.org/1999/xlink" xlink:type="simple"><person-group><name name-style="western"><surname>Brinck</surname><given-names>P</given-names></name></person-group> (<year>1955</year>) <article-title>A revision of the <tp:taxon-name><tp:taxon-name-part taxon-name-part-type="family">Gyrinidae</tp:taxon-name-part></tp:taxon-name> (<tp:taxon-name><tp:taxon-name-part taxon-name-part-type="order">Coleoptera</tp:taxon-name-part></tp:taxon-name>) of the Ethiopian region. I.</article-title><source>Acta Universitatis Lundensis Nova Series</source><volume>51</volume>: <fpage>1</fpage>–<lpage>144</lpage>.</mixed-citation></ref><ref id="B23"><mixed-citation xmlns:xlink="http://www.w3.org/1999/xlink" xlink:type="simple"><person-group><name name-style="western"><surname>Ferkinhoff</surname><given-names>WD</given-names></name><name name-style="western"><surname>Gunderson</surname><given-names>RW</given-names></name></person-group> (<year>1983</year>) <article-title>A key to the whirligig beetles of Minnesota and adjacent states and Canadian provinces (<tp:taxon-name><tp:taxon-name-part taxon-name-part-type="order">Coleoptera</tp:taxon-name-part></tp:taxon-name>: <tp:taxon-name><tp:taxon-name-part taxon-name-part-type="family">Gyrinidae</tp:taxon-name-part></tp:taxon-name>).</article-title><source>Scientific Publications of the Science Museum of Minnesota</source><volume>7</volume>: <fpage>3</fpage>–<lpage>53</lpage>.</mixed-citation></ref><ref id="B76"><mixed-citation xmlns:xlink="http://www.w3.org/1999/xlink" xlink:type="simple"><person-group><name name-style="western"><surname>Majka</surname><given-names>CG</given-names></name><name name-style="western"><surname>Kenner</surname><given-names>RD</given-names></name></person-group> (<year>2009</year>) <article-title>The <tp:taxon-name><tp:taxon-name-part taxon-name-part-type="family">Gyrinidae</tp:taxon-name-part></tp:taxon-name> (<tp:taxon-name><tp:taxon-name-part taxon-name-part-type="order">Coleoptera</tp:taxon-name-part></tp:taxon-name>) of the Maritime Provinces of Canada: new records, distribution, and faunal composition.</article-title><source>Zookeys</source><volume>22</volume>: <fpage>355</fpage>–<lpage>372</lpage>.</mixed-citation></ref><ref id="B115"><mixed-citation xmlns:xlink="http://www.w3.org/1999/xlink" xlink:type="simple"><person-group><name name-style="western"><surname>Roughley</surname><given-names>RE</given-names></name></person-group> (<year>1991</year>) <chapter-title>Family <tp:taxon-name><tp:taxon-name-part taxon-name-part-type="family">Gyrinidae</tp:taxon-name-part></tp:taxon-name>: Whirligig Beetles.</chapter-title> In: <person-group><name name-style="western"><surname>Bousquet</surname><given-names>Y</given-names></name></person-group> (<role>Ed.</role>) <source>Checklist of Beetles of Canada and Alaska</source>. <publisher-name>Agricultural Canada</publisher-name>, <publisher-loc>Ottawa, Ontario</publisher-loc>, <ext-link ext-link-type="uri" xlink:href="http://www.canacoll.org/Coleo/Checklist/PDF%20files/GYRINIDAE.pdf" xlink:type="simple">http://www.canacoll.org/Coleo/Checklist/PDF%20files/GYRINIDAE.pdf</ext-link></mixed-citation></ref><ref id="B126"><mixed-citation xmlns:xlink="http://www.w3.org/1999/xlink" xlink:type="simple"><person-group><name name-style="western"><surname>Webster</surname><given-names>RP</given-names></name><name name-style="western"><surname>DeMerchant</surname><given-names>I</given-names></name></person-group> (<year>2012</year>) <article-title>New <tp:taxon-name><tp:taxon-name-part taxon-name-part-type="order">Coleoptera</tp:taxon-name-part></tp:taxon-name> records from New Brunswick, Canada: <tp:taxon-name><tp:taxon-name-part taxon-name-part-type="family">Gyrinidae</tp:taxon-name-part></tp:taxon-name>, <tp:taxon-name><tp:taxon-name-part taxon-name-part-type="family">Carabidae</tp:taxon-name-part></tp:taxon-name>, and <tp:taxon-name><tp:taxon-name-part taxon-name-part-type="family">Dytiscidae</tp:taxon-name-part></tp:taxon-name>.</article-title><source>Zookeys</source><volume>179</volume>: <fpage>1</fpage>–<lpage>10</lpage>. doi: <ext-link ext-link-type="doi" xlink:href="10.3897/zookeys.179.2582" xlink:type="simple">10.3897/zookeys.179.2582</ext-link></mixed-citation></ref><ref id="B18"><mixed-citation xmlns:xlink="http://www.w3.org/1999/xlink" xlink:type="simple"><person-group><name name-style="western"><surname>Epler</surname><given-names>JH</given-names></name></person-group> (<year>2010</year>) <source>The Water Beetles of Florida - an identification manual for the families <tp:taxon-name><tp:taxon-name-part taxon-name-part-type="family">Chrysomelidae</tp:taxon-name-part></tp:taxon-name>, <tp:taxon-name><tp:taxon-name-part taxon-name-part-type="family">Curculionidae</tp:taxon-name-part></tp:taxon-name>, <tp:taxon-name><tp:taxon-name-part taxon-name-part-type="family">Dryopidae</tp:taxon-name-part></tp:taxon-name>, <tp:taxon-name><tp:taxon-name-part taxon-name-part-type="family">Dytiscidae</tp:taxon-name-part></tp:taxon-name>, <tp:taxon-name><tp:taxon-name-part taxon-name-part-type="family">Elmidae</tp:taxon-name-part></tp:taxon-name>, <tp:taxon-name><tp:taxon-name-part taxon-name-part-type="family">Gyrinidae</tp:taxon-name-part></tp:taxon-name>, <tp:taxon-name><tp:taxon-name-part taxon-name-part-type="family">Haliplidae</tp:taxon-name-part></tp:taxon-name>, <tp:taxon-name><tp:taxon-name-part taxon-name-part-type="family">Helophoridae</tp:taxon-name-part></tp:taxon-name>, <tp:taxon-name><tp:taxon-name-part taxon-name-part-type="family">Hydraenidae</tp:taxon-name-part></tp:taxon-name>, <tp:taxon-name><tp:taxon-name-part taxon-name-part-type="family">Hydrochidae</tp:taxon-name-part></tp:taxon-name>, <tp:taxon-name><tp:taxon-name-part taxon-name-part-type="family">Hydrophilidae</tp:taxon-name-part></tp:taxon-name>, <tp:taxon-name><tp:taxon-name-part taxon-name-part-type="family">Noteridae</tp:taxon-name-part></tp:taxon-name>, <tp:taxon-name><tp:taxon-name-part taxon-name-part-type="family">Psephenidae</tp:taxon-name-part></tp:taxon-name>, <tp:taxon-name><tp:taxon-name-part taxon-name-part-type="family">Ptilodactylidae</tp:taxon-name-part></tp:taxon-name> and <tp:taxon-name><tp:taxon-name-part taxon-name-part-type="family">Scirtidae</tp:taxon-name-part></tp:taxon-name></source>, <size units="page">399 + iv</size>.</mixed-citation></ref><ref id="B27"><mixed-citation xmlns:xlink="http://www.w3.org/1999/xlink" xlink:type="simple"><person-group><name name-style="western"><surname>Folkerts</surname><given-names>GW</given-names></name></person-group> (<year>1978</year>) <article-title>A preliminary checklist of the <tp:taxon-name><tp:taxon-name-part taxon-name-part-type="clade">Hydradephaga</tp:taxon-name-part></tp:taxon-name> (<tp:taxon-name><tp:taxon-name-part taxon-name-part-type="order">Coleoptera</tp:taxon-name-part></tp:taxon-name>) of Alabama.</article-title><source>The Coleopterists Bulletin</source><volume>32</volume>: <fpage>345</fpage>–<lpage>347</lpage>.</mixed-citation></ref><ref id="B45"><mixed-citation xmlns:xlink="http://www.w3.org/1999/xlink" xlink:type="simple"><person-group><name name-style="western"><surname>Hilsenhoff</surname><given-names>WL</given-names></name></person-group> (<year>1990</year>) <article-title><tp:taxon-name><tp:taxon-name-part taxon-name-part-type="family">Gyrinidae</tp:taxon-name-part></tp:taxon-name> of Wisconsin, with a key to adults of both sexes and notes on distribution and habitat.</article-title><source>Great Lakes Entomologist</source><volume>23</volume>: <fpage>77</fpage>–<lpage>92</lpage>.</mixed-citation></ref><ref id="B77"><mixed-citation xmlns:xlink="http://www.w3.org/1999/xlink" xlink:type="simple"><person-group><name name-style="western"><surname>Malcolm</surname><given-names>SE</given-names></name></person-group> (<year>1971</year>) <article-title>The water beetles of Maine: including the families <tp:taxon-name><tp:taxon-name-part taxon-name-part-type="family">Gyrinidae</tp:taxon-name-part></tp:taxon-name>, <tp:taxon-name><tp:taxon-name-part taxon-name-part-type="family">Haliplidae</tp:taxon-name-part></tp:taxon-name>, <tp:taxon-name><tp:taxon-name-part taxon-name-part-type="family">Dytiscidae</tp:taxon-name-part></tp:taxon-name>, <tp:taxon-name><tp:taxon-name-part taxon-name-part-type="family">Noteridae</tp:taxon-name-part></tp:taxon-name> and <tp:taxon-name><tp:taxon-name-part taxon-name-part-type="family">Hydrophilidae</tp:taxon-name-part></tp:taxon-name>.</article-title><source>University of Maine Life Science and Agricultural Experiment Station Technical Bulletin</source><volume>48</volume>: <fpage>1</fpage>–<lpage>49</lpage>.</mixed-citation></ref><ref id="B106"><mixed-citation xmlns:xlink="http://www.w3.org/1999/xlink" xlink:type="simple"><person-group><name name-style="western"><surname>Régimbart</surname><given-names>M</given-names></name></person-group> (<year>1907</year>) <article-title>Essai monographique de la famille des <tp:taxon-name><tp:taxon-name-part taxon-name-part-type="family">Gyrinidae</tp:taxon-name-part></tp:taxon-name>. 3e supplément.</article-title><source>Annales de la Société entomologique de France</source><volume>76</volume>: <fpage>663</fpage>–<lpage>737</lpage>.</mixed-citation></ref><ref id="B107"><mixed-citation xmlns:xlink="http://www.w3.org/1999/xlink" xlink:type="simple"><person-group><name name-style="western"><surname>Roberts</surname><given-names>CH</given-names></name></person-group> (<year>1895</year>) <article-title>The species of <italic><tp:taxon-name><tp:taxon-name-part taxon-name-part-type="genus">Dineutes</tp:taxon-name-part></tp:taxon-name></italic> of America north of Mexico.</article-title><source>Transactions of the American Entomological Society</source><volume>22</volume>: <fpage>279</fpage>–<lpage>288</lpage>.</mixed-citation></ref><ref id="B116"><mixed-citation xmlns:xlink="http://www.w3.org/1999/xlink" xlink:type="simple"><person-group><name name-style="western"><surname>Sanderson</surname><given-names>MW</given-names></name></person-group> (<year>1982</year>) <chapter-title><tp:taxon-name><tp:taxon-name-part taxon-name-part-type="family">Gyrinidae</tp:taxon-name-part></tp:taxon-name>.</chapter-title> In: <person-group><name name-style="western"><surname>Brigham</surname><given-names>AR</given-names></name><name name-style="western"><surname>Brigham</surname><given-names>WU</given-names></name><name name-style="western"><surname>Gnilka</surname><given-names>A</given-names></name></person-group> (<role>Eds</role>) <source>Aquatic Insects and Oligochaetes of North and South Carolina</source>. <publisher-name>Midwest Aquatic Enterprises</publisher-name>, <publisher-loc>Mahomet</publisher-loc>, <volume>Ill</volume>, <fpage>10.29</fpage>–<lpage>10.38</lpage>.</mixed-citation></ref><ref id="B130"><mixed-citation xmlns:xlink="http://www.w3.org/1999/xlink" xlink:type="simple"><person-group><name name-style="western"><surname>Wood</surname><given-names>FE</given-names></name></person-group> (<year>1962</year>) <source>A synopsis of the genus <italic><tp:taxon-name><tp:taxon-name-part taxon-name-part-type="genus">Dineutus</tp:taxon-name-part></tp:taxon-name></italic> (<tp:taxon-name><tp:taxon-name-part taxon-name-part-type="order">Coleoptera</tp:taxon-name-part></tp:taxon-name>: <tp:taxon-name><tp:taxon-name-part taxon-name-part-type="family">Gyrinidae</tp:taxon-name-part></tp:taxon-name>) in the Western Hemisphere</source>. <comment>Masters</comment>, <publisher-name>University of Missouri</publisher-name>, <publisher-loc>Columbia, Missouri</publisher-loc>.</mixed-citation></ref><ref id="B96"><mixed-citation xmlns:xlink="http://www.w3.org/1999/xlink" xlink:type="simple"><person-group><name name-style="western"><surname>Ochs</surname><given-names>G</given-names></name></person-group> (<year>1949</year>) <article-title>A revision of the <tp:taxon-name><tp:taxon-name-part taxon-name-part-type="superfamily">Gyrinoidea</tp:taxon-name-part></tp:taxon-name> of Central America (<tp:taxon-name><tp:taxon-name-part taxon-name-part-type="order">Coleoptera</tp:taxon-name-part></tp:taxon-name>).</article-title><source>Revista de Entomologia</source><volume>20</volume>: <fpage>253</fpage>–<lpage>300</lpage>.</mixed-citation></ref><ref id="B83"><mixed-citation xmlns:xlink="http://www.w3.org/1999/xlink" xlink:type="simple"><person-group><name name-style="western"><surname>Morrissette</surname><given-names>R</given-names></name></person-group> (<year>1979</year>) <article-title>Les <tp:taxon-name><tp:taxon-name-part taxon-name-part-type="family">Gyrinidae</tp:taxon-name-part></tp:taxon-name> (<tp:taxon-name><tp:taxon-name-part taxon-name-part-type="order">Coleoptera</tp:taxon-name-part></tp:taxon-name>) du Quebec.</article-title><source>Fabreries</source><volume>5</volume>: <fpage>51</fpage>–<lpage>58</lpage>.</mixed-citation></ref><ref id="B133"><mixed-citation xmlns:xlink="http://www.w3.org/1999/xlink" xlink:type="simple"><person-group><name name-style="western"><surname>Young</surname><given-names>FN</given-names></name></person-group> (<year>1954</year>) <source>The Water Beetles of Florida. In: Florida Uo (Ed.</source><publisher-name>) Unveristy of Florida Studies Biological Science Series</publisher-name>, <publisher-loc>Gainesville</publisher-loc>, <size units="page">238 pp</size>.</mixed-citation></ref><ref id="B40"><mixed-citation xmlns:xlink="http://www.w3.org/1999/xlink" xlink:type="simple"><person-group><name name-style="western"><surname>Hatch</surname><given-names>MH</given-names></name></person-group> (<year>1925a</year>) <article-title>An outline of ecology of <tp:taxon-name><tp:taxon-name-part taxon-name-part-type="family">Gyrinidae</tp:taxon-name-part></tp:taxon-name>.</article-title><source>Bulletin of the Brooklyn Entomological Society</source><volume>20</volume>: <fpage>101</fpage>–<lpage>114</lpage>.</mixed-citation></ref><ref id="B52"><mixed-citation xmlns:xlink="http://www.w3.org/1999/xlink" xlink:type="simple"><person-group><name name-style="western"><surname>Kolmes</surname><given-names>SA</given-names></name></person-group> (<year>1983a</year>) <article-title>Ecological and sensory aspects of prey capture by the whirligig beetle, <italic><tp:taxon-name><tp:taxon-name-part taxon-name-part-type="genus">Dineutes</tp:taxon-name-part> <tp:taxon-name-part taxon-name-part-type="species">discolor</tp:taxon-name-part></tp:taxon-name></italic> (<tp:taxon-name><tp:taxon-name-part taxon-name-part-type="order">Coleoptera</tp:taxon-name-part></tp:taxon-name>: <tp:taxon-name><tp:taxon-name-part taxon-name-part-type="family">Gyrinidae</tp:taxon-name-part></tp:taxon-name>).</article-title><source>Journal of the New York Entomological Society</source><volume>91</volume>: <fpage>405</fpage>–<lpage>412</lpage>.</mixed-citation></ref><ref id="B123"><mixed-citation xmlns:xlink="http://www.w3.org/1999/xlink" xlink:type="simple"><person-group><name name-style="western"><surname>Vulinec</surname><given-names>K</given-names></name><name name-style="western"><surname>Kolmes</surname><given-names>SA</given-names></name></person-group> (<year>1987</year>) <article-title>Temperature contact rates and interindividual distance in whirligig beetles (<tp:taxon-name><tp:taxon-name-part taxon-name-part-type="order">Coleoptera</tp:taxon-name-part></tp:taxon-name>: <tp:taxon-name><tp:taxon-name-part taxon-name-part-type="family">Gyrinidae</tp:taxon-name-part></tp:taxon-name>).</article-title><source>Journal of the New York Entomological Society</source><volume>95</volume>: <fpage>481</fpage>–<lpage>486</lpage>.</mixed-citation></ref><ref id="B29"><mixed-citation xmlns:xlink="http://www.w3.org/1999/xlink" xlink:type="simple"><person-group><name name-style="western"><surname>Folkerts</surname><given-names>GW</given-names></name><name name-style="western"><surname>Donavan</surname><given-names>LA</given-names></name></person-group> (<year>1973</year>) <article-title>Resting sites of stream dwelling gyrinids (<tp:taxon-name><tp:taxon-name-part taxon-name-part-type="order">Coleoptera</tp:taxon-name-part></tp:taxon-name>).</article-title><source>Entomological News</source><volume>84</volume>: <fpage>198</fpage>–<lpage>201</lpage>.</mixed-citation></ref><ref id="B10"><mixed-citation xmlns:xlink="http://www.w3.org/1999/xlink" xlink:type="simple"><person-group><name name-style="western"><surname>Brown</surname><given-names>CR</given-names></name><name name-style="western"><surname>Hatch</surname><given-names>MH</given-names></name></person-group> (<year>1929</year>) <article-title>Orientation and “fright” reactions of whirligig beetles (<tp:taxon-name><tp:taxon-name-part taxon-name-part-type="family">Gyrinidae</tp:taxon-name-part></tp:taxon-name>).</article-title><source>The Journal of Comparative Psychology</source><volume>9</volume>: <fpage>159</fpage>–<lpage>189</lpage>. doi: <ext-link ext-link-type="doi" xlink:href="10.1037/h0075551" xlink:type="simple">10.1037/h0075551</ext-link></mixed-citation></ref><ref id="B53"><mixed-citation xmlns:xlink="http://www.w3.org/1999/xlink" xlink:type="simple"><person-group><name name-style="western"><surname>Kolmes</surname><given-names>SA</given-names></name></person-group> (<year>1983b</year>) <article-title>Precopulatory behavior of the whirligig beetle Dineutes discolor (<tp:taxon-name><tp:taxon-name-part taxon-name-part-type="order">Coleoptera</tp:taxon-name-part></tp:taxon-name>: <tp:taxon-name><tp:taxon-name-part taxon-name-part-type="family">Gyrinidae</tp:taxon-name-part></tp:taxon-name>).</article-title><source>Journal of the New York Entomological Society</source><volume>91</volume>: <fpage>273</fpage>–<lpage>279</lpage>.</mixed-citation></ref><ref id="B54"><mixed-citation xmlns:xlink="http://www.w3.org/1999/xlink" xlink:type="simple"><person-group><name name-style="western"><surname>Kolmes</surname><given-names>SA</given-names></name></person-group> (<year>1985</year>) <article-title>Surface vibrational cues in the precopulatory behavior of whirligig beetles.</article-title><source>Journal of the New York Entomological Society</source><volume>93</volume>: <fpage>1137</fpage>–<lpage>1140</lpage>.</mixed-citation></ref><ref id="B48"><mixed-citation xmlns:xlink="http://www.w3.org/1999/xlink" xlink:type="simple"><institution xlink:type="simple">ICZN</institution> (<year>1999</year>) <source>International Code of Zoological Nomenclature, Fourth Edition, adopted by the International Union of Biological Sciences</source>. <publisher-name>International Trust for Zoological Nomenclature</publisher-name>, <publisher-loc>London</publisher-loc>, <size units="page">xxix + 306 pp</size>.</mixed-citation></ref></ref-list></tp:taxon-treatment>
