# Supplementary material for: The New World whirligig beetles of the genus Dineutus Macleay, 1825 (Coleoptera, Gyrinidae, Gyrininae, Dineutini)
Source: Zookeys. 2015 Jan 23;(476):1–135. doi: 10.3897/zookeys.476.8630 (PMC4311692; doi:10.3897/zookeys.476.8630)
Supplement: XML Treatment for Dineutus emarginatus [file zookeys.476.8630-treatment8.xml]

<!DOCTYPE tp:taxon-treatment
  PUBLIC "-//TaxonX//DTD Taxonomic Treatment Publishing DTD v0 20100105//EN" "tax-treatment-NSO.dtd">
<tp:taxon-treatment xmlns:tp="http://www.plazi.org/taxpub"><tp:treatment-meta><kwd-group><label>Taxon classification</label><kwd><named-content content-type="kingdom">Animalia</named-content></kwd><kwd><named-content content-type="order">Coleoptera</named-content></kwd><kwd><named-content content-type="family">Gyrinidae</named-content></kwd></kwd-group><mixed-citation publication-type="journal"><person-group><name><surname>Gustafson</surname><given-names>Grey T.</given-names></name><name><surname>Miller</surname><given-names>Kelly B.</given-names></name></person-group><article-title>The New World whirligig beetles of the genus <italic><tp:taxon-name><tp:taxon-name-part taxon-name-part-type="genus">Dineutus</tp:taxon-name-part></tp:taxon-name></italic> Macleay, 1825 (<tp:taxon-name><tp:taxon-name-part taxon-name-part-type="order">Coleoptera</tp:taxon-name-part></tp:taxon-name>, <tp:taxon-name><tp:taxon-name-part taxon-name-part-type="family">Gyrinidae</tp:taxon-name-part></tp:taxon-name>, <tp:taxon-name><tp:taxon-name-part taxon-name-part-type="subfamily">Gyrininae</tp:taxon-name-part></tp:taxon-name>, <tp:taxon-name><tp:taxon-name-part taxon-name-part-type="tribe">Dineutini</tp:taxon-name-part></tp:taxon-name>)</article-title><source>Zookeys</source><day>23</day><month>1</month><year>2015</year><volume>2015</volume><issue>476</issue><fpage>1</fpage><lpage>135</lpage><pub-id pub-id-type="doi">10.3897/zookeys.476.8630</pub-id></mixed-citation></tp:treatment-meta><tp:nomenclature><tp:taxon-name>
                            <tp:taxon-name-part taxon-name-part-type="genus">Dineutus</tp:taxon-name-part>
                            <tp:taxon-name-part taxon-name-part-type="species">emarginatus</tp:taxon-name-part>
                        </tp:taxon-name><tp:taxon-authority>(Say, 1825)</tp:taxon-authority><xref ref-type="fig" rid="F16">Figures 16</xref><xref ref-type="fig" rid="F17">, 17</xref><xref ref-type="fig" rid="F53">, 53</xref><tp:nomenclature-citation-list><tp:nomenclature-citation><tp:taxon-name><tp:taxon-name-part taxon-name-part-type="genus">Gyrinus</tp:taxon-name-part> <tp:taxon-name-part taxon-name-part-type="species">emarginatus</tp:taxon-name-part></tp:taxon-name><comment> Say 1825: 108, [<italic><tp:taxon-name><tp:taxon-name-part taxon-name-part-type="genus">Dineutes</tp:taxon-name-part> <tp:taxon-name-part taxon-name-part-type="species">americanus</tp:taxon-name-part></tp:taxon-name></italic>: <xref ref-type="bibr" rid="B4">Aubé 1838</xref>b: 777 misidentified], <italic><tp:taxon-name><tp:taxon-name-part taxon-name-part-type="genus">Dineutus</tp:taxon-name-part> <tp:taxon-name-part taxon-name-part-type="species">emarginatus</tp:taxon-name-part></tp:taxon-name></italic>: <xref ref-type="bibr" rid="B59">LeConte 1863</xref>: 18, <italic><tp:taxon-name><tp:taxon-name-part taxon-name-part-type="genus">Dineutes</tp:taxon-name-part> <tp:taxon-name-part taxon-name-part-type="species">emarginatus</tp:taxon-name-part></tp:taxon-name></italic>: <xref ref-type="bibr" rid="B103">Régimbart 1882</xref>: 366, <italic><tp:taxon-name><tp:taxon-name-part taxon-name-part-type="genus">Dineutes</tp:taxon-name-part> <tp:taxon-name-part taxon-name-part-type="species">emarginata</tp:taxon-name-part></tp:taxon-name></italic> Kellog 1905: 257, <tp:taxon-name><tp:taxon-name-part taxon-name-part-type="genus">Dineutus</tp:taxon-name-part> (<tp:taxon-name-part taxon-name-part-type="subgenus">Cyclinus</tp:taxon-name-part>) <tp:taxon-name-part taxon-name-part-type="species">emarginatus</tp:taxon-name-part></tp:taxon-name>: <xref ref-type="bibr" rid="B89">Ochs 1926a</xref>: 136, <tp:taxon-name><tp:taxon-name-part taxon-name-part-type="genus">Dineutus</tp:taxon-name-part> (<tp:taxon-name-part taxon-name-part-type="subgenus">Cyclinus</tp:taxon-name-part>) <tp:taxon-name-part taxon-name-part-type="species">emarginatus</tp:taxon-name-part> <tp:taxon-name-part taxon-name-part-type="subspecies">floridensis</tp:taxon-name-part></tp:taxon-name> Ochs, 1929 [synonymy by <xref ref-type="bibr" rid="B14">Cook et al. 2006</xref>], <italic><tp:taxon-name><tp:taxon-name-part taxon-name-part-type="genus">Dineutus</tp:taxon-name-part> <tp:taxon-name-part taxon-name-part-type="species">emarginatus</tp:taxon-name-part></tp:taxon-name></italic>: <xref ref-type="bibr" rid="B13">Ciegler et al. 2003</xref>: 15.</comment></tp:nomenclature-citation></tp:nomenclature-citation-list></tp:nomenclature><tp:treatment-sec sec-type="Type locality"><title>Type locality.</title><p>None given.</p></tp:treatment-sec><tp:treatment-sec sec-type="Specimens examined"><title>Specimens examined.</title><p>75</p></tp:treatment-sec><tp:treatment-sec sec-type="Type material examined"><title>Type material examined.</title><p>None examined, none available. The Thomas Say entomology collection is known to have suffered substantial damage with portions of his type collection having been destroyed (<xref ref-type="bibr" rid="B78">Mawdsley 1993</xref>). <xref ref-type="bibr" rid="B78">Mawdsley (1993)</xref> provided a list of the surviving type specimens, but none of Say’s gyrinid species appear to remain. The MCZ online type database lists the following specimen as being a “Neotype”: (♀, pinned) “340/ ♀/ A. [brown label, handwritten in black ink]// NEOTYPE/ <tp:taxon-name><tp:taxon-name-part taxon-name-part-type="genus">Dineutus</tp:taxon-name-part> <tp:taxon-name-part taxon-name-part-type="species">emarginatus</tp:taxon-name-part></tp:taxon-name>/ Desig. R.P. Withington III/ 1999 [red label, handwritten in black ink, handwriting unknown]// <italic><tp:taxon-name><tp:taxon-name-part taxon-name-part-type="genus">Dineutus</tp:taxon-name-part></tp:taxon-name></italic> ♀/ <italic><tp:taxon-name><tp:taxon-name-part taxon-name-part-type="species">emarginatus</tp:taxon-name-part></tp:taxon-name></italic> (Say)/ Det. 1998 1999/ RP Withington III [white label, typed black ink, except cross through 1998, 1999, and female symbol, handwritten in black ink]// <tp:taxon-name><tp:taxon-name-part taxon-name-part-type="species">emarginatus</tp:taxon-name-part></tp:taxon-name> 5 [white label, handwritten in black ink, unknown handwriting]// MCZ TYPE/ 34947 [red label, MCZ TYPE typed in black ink, 34947 handwritten in black ink]//.” As with all other R.P. Withington III designations for North America <italic><tp:taxon-name><tp:taxon-name-part taxon-name-part-type="genus">Dineutus</tp:taxon-name-part></tp:taxon-name></italic>, they were never published and are invalid, thus this specimen has absolutely no type status. As there is no question as to the identity of <italic><tp:taxon-name><tp:taxon-name-part taxon-name-part-type="genus">Dineutus</tp:taxon-name-part> <tp:taxon-name-part taxon-name-part-type="species">emarginatus</tp:taxon-name-part></tp:taxon-name></italic> Say, no “exceptional need” exists for the designation of a neotype as per Article 75.3 of <italic>The Code</italic> (<xref ref-type="bibr" rid="B48">ICZN 1999</xref>), and we refrain from designating a neotype.</p></tp:treatment-sec><tp:treatment-sec sec-type="Material examined"><title>Material examined.</title><p><bold>U.S.A.:</bold> <bold>Alabama:</bold> Monroe Co., 10km W Bowles, <named-content xmlns:xlink="http://www.w3.org/1999/xlink" content-type="dwc:verbatimCoordinates" xlink:type="simple">31°33.094'N, 86°59.956'W</named-content>, 11.v.2006, leg. K.B. Miller (9 ex. MSBA); <bold>Connecticut:</bold> New London Co., Ledyard, pond, 1.vi.1995, leg. K.B. Miller (2 ex. MSBA); <bold>Florida:</bold> Alachua Co., 2.ii.1949, leg. S.B. Mansell, (1 ex. FSCA); same as previous except: 23.iii.1949, leg. B.W. Cooper (1 ex. FSCA); same as previous except: 8.iv.1949, leg. E.H. McConkey (1 ex. FSCA); same as previous except: 30.iv.1949, leg. O.S. Russell (1 ex. FSCA); same as previous except: 15.iv.1950, leg. J.T. Darlington, (2 ex. FSCA); Alachua Co., Hatchet Creek, 25.vii.1975, leg. J.B. Heppner (4 ex. FSCA); Alachua Co., Gainesville,  6 mi. SW, 12.iii.1975, leg. L.R. Davis Jr., Blacklight trap (2 ex. FSCA); Clay Co., Camp Blanding Training Site, INSECT SURVEY SITE 11, Sand Pine Scrub, <named-content xmlns:xlink="http://www.w3.org/1999/xlink" content-type="dwc:verbatimCoordinates" xlink:type="simple">29°55.599'N, 81°59.914'W</named-content>, 24.ix.1999, leg. M. &amp; M. Minno, Light trap (1 ex. FSCA); Hernando Co., Weekiwachee Spring, 5.iii.1953, leg. W.C. Sloan (1 ex. FSCA); Highlands Co., Archbold Biol. Sta., 7.iv.1975, leg. L.L. Lampert, UVL (2 ex. FSCA); Highlands Co., Highlands Hammock State. Prk., 11.iv.1964, leg. J. Waters (2 ex. FSCA); Collier Co., Immokalee, 23-28.iii.1960, leg. A.F. Wilson, Blacklight trap (1 ex. FSCA); Liberty Co., Yellow Creek SE of Telogia, 7.x.1992, leg. F.N. Young, #3503 (5 ex. FSCA); Walton Co., Eglin AFB., Range Rd. 205, 4.5 mi W. Hwy-331, 16.vi.1995, leg. P.E. Skelley et al., MV &amp; blacklight (1 ex. FSCA); <bold>Georgia:</bold> Okefenokee Swamp, 1.iv.1969, leg. T.E. Rogers (1 ex. FSCA); Bibb Co., Macon, 20.v.1969 (1 ex. FSCA); Lowndes Co., 6.v.1963, leg. E.I. Hazard (1 ex. FSCA); <bold>Louisiana:</bold> West Feliciana, St. Francisville, 17.vi.1955 (1 ex. FSCA); <bold>Maryland:</bold> Charles Co., Allen’s Fresh, 15.viii.1984, leg. C.L. Staines Jr. (1 ex. FSCA); Prince George’s Co., Blue Pond, 29.ix.1949, leg. H.L. Dozier (1 ex. FSCA); Prince George’s Co., Greenbelt, 4.ix.1954, leg. H.L. Dozier, still pond in woods (1 ex. FSCA); <bold>Mississippi:</bold> Hancock Co., Turtleskin Creek, 25.iv.1965, leg. R. Hepburn (2 ex. FSCA); <bold>New Jersey:</bold> Bergen Co., Dumont Woods, 9.iv.1931, leg. C.L. Ragot, (5 ex. FSCA); <bold>New York:</bold> Queens Co., Corona, Long Island, 16.iv.1927, leg. C.L. Ragot (1 ex. FSCA); <bold>North Carolina:</bold> Wake Co., Raleigh, Yates Pond, 12.ix.1970, leg. L.L. Lampert (14 ex. FSCA); <bold>Ohio:</bold> Fairfield Co., Barnebey Center, 31.vii.1978, leg. D. Streett, sweeping net (4 ex. MTEC); <bold>Oklahoma:</bold> Latimer Co., 3.vii.1987, leg. K.E.M. Galley, at black light (2 ex. FSCA); <bold>South Carolina:</bold> Aiken Co., Jackson, 4 mi NW at hwy 125 bridge, Holley Creek, 26.iii.1980, leg. D. Huggins, S. Hamilton, SEMC 1054963 (1 ex. KSEM); <bold>Texas:</bold> Kinney Co., 17m NW Bracktville, 30.x.1997, leg. J.E. Wappes, MV/UV (1 ex. FSCA); La Salle Co., vic. Los Angeles, 11.ix.1993, leg. J.E. Wappes, (1 ex. FSCA); <bold>No locality info:</bold> “Station”, 8.v.1901, “Hatch Ex.”, (1 ex. MTEC).</p></tp:treatment-sec><tp:treatment-sec sec-type="Diagnosis"><title>Diagnosis.</title><p>Male (Fig. <xref ref-type="fig" rid="F16">16C–D</xref>): Size: 8.6–11.0 mm. Body form elongate oval; elytral apices regularly broadly rounded, with serrations and irregularities absent apically, elytra with fine reticulation covering its entirety, striae very faintly present, most evident medially on elytral disc, lateral marginal depression of elytra broad, usually extending to lateral elytra apex; profemora with large triangular sub-apicoventral tooth; protibiae subsinuate; mesotarsal claws (Fig. <xref ref-type="fig" rid="F17">17C</xref>) with ventral margin straight; venter darkly colored, usually black to very dark brown, mesothoracic and metathoracic legs usually lighter in coloration, as well as apex of abdomen; Aedeagus (Fig. <xref ref-type="fig" rid="F17">17A, B, D</xref>) median lobe in dorsal view shorter than parameres, medially slightly constricted, acuminate in apical 1/5 producing a strong point, apex very shortly rounded, in lateral view median lobe weakly curved dorsally in apical half, ventrally median lobe with large rounded sperm-groove, parameres in dorsal view rounded laterally at apical 1/3, narrowly rounded apically.</p><!--PageBreak--><p>Female (Fig. <xref ref-type="fig" rid="F16">16A–B</xref>): Size: 8.9–10.1 mm. Body form elongate oval; elytral apices regularly broadly rounded, with serrations and irregularities absent apically, apicolateral sinuation usually absent, rarely developed, elytra with fine reticulation covering most of its entirety, striae very faintly present, most evident medially on elytral disc, lateral marginal depression of elytra broad; profemora without sub-apicoventral tooth; protibiae club-shaped; venter darkly colored, usually black to very dark brown, mesothoracic and metathoracic legs usually lighter in coloration, as well as apex of abdomen.</p><fig id="F16" position="float" orientation="portrait"><label>Figure 16.</label><caption><p><italic><tp:taxon-name><tp:taxon-name-part taxon-name-part-type="genus">Dineutus</tp:taxon-name-part> <tp:taxon-name-part taxon-name-part-type="species">emarginatus</tp:taxon-name-part></tp:taxon-name></italic>. <bold>A</bold> ♀ dorsal habitus <bold>B</bold> ♀ ventral habitus <bold>C</bold> ♂ dorsal habitus <bold>D</bold> ♂ ventral habitus. All scale bars ≈ 2 mm.</p></caption><graphic xmlns:xlink="http://www.w3.org/1999/xlink" xlink:href="zookeys-476-001-g016.jpg" position="float" orientation="portrait" xlink:type="simple" id="oo_37475.jpg"/></fig><fig id="F17" position="float" orientation="portrait"><label>Figure 17.</label><caption><p><italic><tp:taxon-name><tp:taxon-name-part taxon-name-part-type="genus">Dineutus</tp:taxon-name-part> <tp:taxon-name-part taxon-name-part-type="species">emarginatus</tp:taxon-name-part></tp:taxon-name></italic>. <bold>A</bold> aedeagus dorsal view <bold>B</bold> aedeagus ventral view <bold>C</bold> ♂ mesotarsal claws <bold>D</bold> aedeagus lateral view. Scale bar for <bold>C</bold> ≈ 0.10 mm all others ≈ 1 mm.</p></caption><graphic xmlns:xlink="http://www.w3.org/1999/xlink" xlink:href="zookeys-476-001-g017.jpg" position="float" orientation="portrait" xlink:type="simple" id="oo_37476.jpg"/></fig></tp:treatment-sec><tp:treatment-sec sec-type="Differential diagnosis"><title>Differential diagnosis.</title><p><italic><tp:taxon-name><tp:taxon-name-part taxon-name-part-type="genus">Dineutus</tp:taxon-name-part> <tp:taxon-name-part taxon-name-part-type="species">emarginatus</tp:taxon-name-part></tp:taxon-name></italic> is unique among all other species of North American <italic><tp:taxon-name><tp:taxon-name-part taxon-name-part-type="genus">Dineutus</tp:taxon-name-part></tp:taxon-name></italic> in being elongate oval in body shape, having the elytral apices broadly rounded, without serrations and/or irregularities present apically, males with profemora possessing a large triangular sub-apicoventral tooth, and the shape of the aedeagus (Fig. <xref ref-type="fig" rid="F17">17A</xref>). The species most similar to <italic><tp:taxon-name><tp:taxon-name-part taxon-name-part-type="genus">Dineutus</tp:taxon-name-part> <tp:taxon-name-part taxon-name-part-type="species">emarginatus</tp:taxon-name-part></tp:taxon-name></italic> are <italic><tp:taxon-name><tp:taxon-name-part taxon-name-part-type="genus">Dineutus</tp:taxon-name-part> <tp:taxon-name-part taxon-name-part-type="species">carolinus</tp:taxon-name-part></tp:taxon-name></italic> and <italic><tp:taxon-name><tp:taxon-name-part taxon-name-part-type="genus">Dineutus</tp:taxon-name-part> <tp:taxon-name-part taxon-name-part-type="species">solitarius</tp:taxon-name-part></tp:taxon-name></italic>. In general <italic><tp:taxon-name><tp:taxon-name-part taxon-name-part-type="genus">Dineutus</tp:taxon-name-part> <tp:taxon-name-part taxon-name-part-type="species">emarginatus</tp:taxon-name-part></tp:taxon-name></italic> can be distinguished from <italic><tp:taxon-name><tp:taxon-name-part taxon-name-part-type="genus">Dineutus</tp:taxon-name-part> <tp:taxon-name-part taxon-name-part-type="species">solitarius</tp:taxon-name-part></tp:taxon-name></italic> in being more elongate oval in body form, as opposed to being more regularly oval. This difference is especially evident in the pronotum. <italic><tp:taxon-name><tp:taxon-name-part taxon-name-part-type="genus">Dineutus</tp:taxon-name-part> <tp:taxon-name-part taxon-name-part-type="species">emarginatus</tp:taxon-name-part></tp:taxon-name></italic> has the lateral margin of the pronotum more straightly angled posteriorly to anteriorly, while in <italic><tp:taxon-name><tp:taxon-name-part taxon-name-part-type="genus">Dineutus</tp:taxon-name-part> <tp:taxon-name-part taxon-name-part-type="species">solitarius</tp:taxon-name-part></tp:taxon-name></italic> the pronotal lateral margin is more obtusely angled. The shape of the posterior margin of the pronotum differs between the two species, being more sinuate with the lateral portion of the posterior margin of the pronotum angled towards the posterolateral corners in <italic><tp:taxon-name><tp:taxon-name-part taxon-name-part-type="genus">Dineutus</tp:taxon-name-part> <tp:taxon-name-part taxon-name-part-type="species">emarginatus</tp:taxon-name-part></tp:taxon-name></italic> as compared to the posterior margin being much more straight and less sinuate in <italic><tp:taxon-name><tp:taxon-name-part taxon-name-part-type="genus">Dineutus</tp:taxon-name-part> <tp:taxon-name-part taxon-name-part-type="species">solitarius</tp:taxon-name-part></tp:taxon-name></italic>. <italic><tp:taxon-name><tp:taxon-name-part taxon-name-part-type="genus">Dineutus</tp:taxon-name-part> <tp:taxon-name-part taxon-name-part-type="species">emarginatus</tp:taxon-name-part></tp:taxon-name></italic> in general also has a more evident lateral marginal depression of the elytra compared to <italic><tp:taxon-name><tp:taxon-name-part taxon-name-part-type="genus">Dineutus</tp:taxon-name-part> <tp:taxon-name-part taxon-name-part-type="species">solitarius</tp:taxon-name-part></tp:taxon-name></italic>.</p><p>Males of <italic><tp:taxon-name><tp:taxon-name-part taxon-name-part-type="genus">Dineutus</tp:taxon-name-part> <tp:taxon-name-part taxon-name-part-type="species">emarginatus</tp:taxon-name-part></tp:taxon-name></italic> have a much larger profemoral sub-apicoventral profemoral tooth than do those of <italic><tp:taxon-name><tp:taxon-name-part taxon-name-part-type="genus">Dineutus</tp:taxon-name-part> <tp:taxon-name-part taxon-name-part-type="species">solitarius</tp:taxon-name-part></tp:taxon-name></italic>, but the species can be unambiguously separated based on the aedeagus. Both species have the median lobe acuminate, however, the acumination differs between the two species. In <italic><tp:taxon-name><tp:taxon-name-part taxon-name-part-type="genus">Dineutus</tp:taxon-name-part> <tp:taxon-name-part taxon-name-part-type="species">emarginatus</tp:taxon-name-part></tp:taxon-name></italic> the apex of the median lobe is more rounded (Fig. <xref ref-type="fig" rid="F17">17A</xref>), with the acumination present as a strong point, whose apex is narrowly rounded. The apex of the median lobe of <italic><tp:taxon-name><tp:taxon-name-part taxon-name-part-type="genus">Dineutus</tp:taxon-name-part> <tp:taxon-name-part taxon-name-part-type="species">solitarius</tp:taxon-name-part></tp:taxon-name></italic> (Fig. <xref ref-type="fig" rid="F43">43A</xref>) is narrowed towards the acumination, with the acumination also evenly narrowed and highly pointed, with the apex of the acumination appearing sharp and narrow. In overall appearance the median lobe of <italic><tp:taxon-name><tp:taxon-name-part taxon-name-part-type="genus">Dineutus</tp:taxon-name-part> <tp:taxon-name-part taxon-name-part-type="species">emarginatus</tp:taxon-name-part></tp:taxon-name></italic> is more broad with a shallow medial constriction giving the basal and apical margins of the aedeagus a more sinuous feel, while in <italic><tp:taxon-name><tp:taxon-name-part taxon-name-part-type="genus">Dineutus</tp:taxon-name-part> <tp:taxon-name-part taxon-name-part-type="species">solitarius</tp:taxon-name-part></tp:taxon-name></italic> the median lobe is more parallel sided and slightly narrowed apically, becoming slightly broadened just before the acumination.</p><p>The females of <italic><tp:taxon-name><tp:taxon-name-part taxon-name-part-type="genus">Dineutus</tp:taxon-name-part> <tp:taxon-name-part taxon-name-part-type="species">emarginatus</tp:taxon-name-part></tp:taxon-name></italic> are primarily distinguished from females of <italic><tp:taxon-name><tp:taxon-name-part taxon-name-part-type="genus">Dineutus</tp:taxon-name-part> <tp:taxon-name-part taxon-name-part-type="species">solitarius</tp:taxon-name-part></tp:taxon-name></italic> by the general differences listed for separating the two species.</p><p><italic><tp:taxon-name><tp:taxon-name-part taxon-name-part-type="genus">Dineutus</tp:taxon-name-part> <tp:taxon-name-part taxon-name-part-type="species">emarginatus</tp:taxon-name-part></tp:taxon-name></italic> can be separated from <italic><tp:taxon-name><tp:taxon-name-part taxon-name-part-type="genus">Dineutus</tp:taxon-name-part> <tp:taxon-name-part taxon-name-part-type="species">carolinus</tp:taxon-name-part></tp:taxon-name></italic> by the differences listed in the differential diagnosis for <italic><tp:taxon-name><tp:taxon-name-part taxon-name-part-type="genus">Dineutus</tp:taxon-name-part> <tp:taxon-name-part taxon-name-part-type="species">carolinus</tp:taxon-name-part></tp:taxon-name></italic>.</p></tp:treatment-sec><tp:treatment-sec sec-type="Distribution"><title>Distribution</title><p><bold>(Fig. <xref ref-type="fig" rid="F53">53D</xref>).</bold> Most of the eastern half of the United States (<xref ref-type="bibr" rid="B106">Régimbart 1907</xref>; <xref ref-type="bibr" rid="B133">Young 1954</xref>; <xref ref-type="bibr" rid="B130">Wood 1962</xref>; <xref ref-type="bibr" rid="B77">Malcolm 1971</xref>; <xref ref-type="bibr" rid="B27">Folkerts 1978</xref>; <xref ref-type="bibr" rid="B116">Sanderson 1982</xref>).</p></tp:treatment-sec><tp:treatment-sec sec-type="Habitat"><title>Habitat.</title><!--PageBreak--><p><italic><tp:taxon-name><tp:taxon-name-part taxon-name-part-type="genus">Dineutus</tp:taxon-name-part> <tp:taxon-name-part taxon-name-part-type="species">emarginatus</tp:taxon-name-part></tp:taxon-name></italic> can be found in both lotic and lentic habitats (<xref ref-type="bibr" rid="B133">Young 1954</xref>). In Florida <italic><tp:taxon-name><tp:taxon-name-part taxon-name-part-type="genus">Dineutus</tp:taxon-name-part> <tp:taxon-name-part taxon-name-part-type="species">emarginatus</tp:taxon-name-part></tp:taxon-name></italic> is often found at the mouths of slow moving streams or in lakes in regions where wave action is present (<xref ref-type="bibr" rid="B133">Young 1954</xref>). This species can also be found in swamp streams, small sand bottomed streams, and canals with running water (<xref ref-type="bibr" rid="B133">Young 1954</xref>). The first author has collected this species form a large man-made lake in the Ozarks of Arkansas, as well as in a large slow moving tributary of a mud-bottomed stream (see the discussion under <italic><tp:taxon-name><tp:taxon-name-part taxon-name-part-type="genus">Dineutus</tp:taxon-name-part> <tp:taxon-name-part taxon-name-part-type="species">amazonicus</tp:taxon-name-part></tp:taxon-name></italic>).</p></tp:treatment-sec><tp:treatment-sec sec-type="Discussion"><title>Discussion.</title><p>In the past <italic><tp:taxon-name><tp:taxon-name-part taxon-name-part-type="genus">Dineutus</tp:taxon-name-part> <tp:taxon-name-part taxon-name-part-type="species">emarginatus</tp:taxon-name-part></tp:taxon-name></italic> was divided into two subspecies by <xref ref-type="bibr" rid="B93">Ochs (1929)</xref>, <italic><tp:taxon-name><tp:taxon-name-part taxon-name-part-type="genus">Dineutus</tp:taxon-name-part> <tp:taxon-name-part taxon-name-part-type="species">emarginatus</tp:taxon-name-part></tp:taxon-name></italic> <italic>s. str.</italic> and <italic><tp:taxon-name><tp:taxon-name-part taxon-name-part-type="genus">Dineutus</tp:taxon-name-part> <tp:taxon-name-part taxon-name-part-type="species">emarginatus</tp:taxon-name-part> <tp:taxon-name-part taxon-name-part-type="subspecies">floridensis</tp:taxon-name-part></tp:taxon-name></italic> Ochs, 1929. <xref ref-type="bibr" rid="B93">Ochs (1929)</xref> based this subspecies on the smaller size of <italic><tp:taxon-name><tp:taxon-name-part taxon-name-part-type="genus">Dineutus</tp:taxon-name-part> <tp:taxon-name-part taxon-name-part-type="species">emarginatus</tp:taxon-name-part> <tp:taxon-name-part taxon-name-part-type="subspecies">floridensis</tp:taxon-name-part></tp:taxon-name></italic> from that of the typical form and on the difference in the number of setigerous punctures of the profemora, as well as some minor differences in the body form and elytral shape. This subspecies was also stated to be restricted to peninsular Florida (<xref ref-type="bibr" rid="B93">Ochs 1929</xref>; <xref ref-type="bibr" rid="B133">Young 1954</xref>) with other populations outside of northern and central Florida being a part of the <italic><tp:taxon-name><tp:taxon-name-part taxon-name-part-type="genus">Dineutus</tp:taxon-name-part> <tp:taxon-name-part taxon-name-part-type="species">emarginatus</tp:taxon-name-part></tp:taxon-name></italic> <italic>s. str.</italic> subspecies. <xref ref-type="bibr" rid="B14">Cook et al. (2006)</xref> performed a morphometric analysis of several populations of <italic><tp:taxon-name><tp:taxon-name-part taxon-name-part-type="genus">Dineutus</tp:taxon-name-part> <tp:taxon-name-part taxon-name-part-type="species">emarginatus</tp:taxon-name-part></tp:taxon-name></italic> to assess the claims of a significant difference in size, as that being the main basis for the subspecies <italic><tp:taxon-name><tp:taxon-name-part taxon-name-part-type="genus">Dineutus</tp:taxon-name-part> <tp:taxon-name-part taxon-name-part-type="species">emarginatus</tp:taxon-name-part> <tp:taxon-name-part taxon-name-part-type="subspecies">floridensis</tp:taxon-name-part></tp:taxon-name></italic>. <xref ref-type="bibr" rid="B14">Cook et al. (2006)</xref> were unable to discriminate between the two subspecies via a morphometric analysis and suggested the synonymy of <italic><tp:taxon-name><tp:taxon-name-part taxon-name-part-type="genus">Dineutus</tp:taxon-name-part> <tp:taxon-name-part taxon-name-part-type="species">emarginatus</tp:taxon-name-part> <tp:taxon-name-part taxon-name-part-type="subspecies">floridensis</tp:taxon-name-part></tp:taxon-name></italic>. <xref ref-type="bibr" rid="B93">Ochs (1929)</xref> did also mention a difference in the setigerous punctures of the profemora, however as discussed elsewhere, this character is known to be variable.</p><p>In a study of gyrinid aggregations at East Texas Primitive Big Thicket by <xref ref-type="bibr" rid="B101">Realza et al. (2007)</xref>, <italic><tp:taxon-name><tp:taxon-name-part taxon-name-part-type="genus">Dineutus</tp:taxon-name-part> <tp:taxon-name-part taxon-name-part-type="species">emarginatus</tp:taxon-name-part></tp:taxon-name></italic> was most commonly collected with <italic><tp:taxon-name><tp:taxon-name-part taxon-name-part-type="genus">Dineutus</tp:taxon-name-part> <tp:taxon-name-part taxon-name-part-type="species">carolinus</tp:taxon-name-part></tp:taxon-name></italic> and also with <italic><tp:taxon-name><tp:taxon-name-part taxon-name-part-type="genus">Dineutus</tp:taxon-name-part> <tp:taxon-name-part taxon-name-part-type="species">serrulatus</tp:taxon-name-part> <tp:taxon-name-part taxon-name-part-type="subspecies">analis</tp:taxon-name-part></tp:taxon-name></italic>, but to a lesser extant, but the authors observed that at a given locality both species compositions and proportions were subject to change.</p></tp:treatment-sec><tp:treatment-sec><!--Section generated to contain objects referenced in tp:taxon-treatment.--><fig id="F53" position="float" orientation="portrait"><label>Figure 53.</label><caption><p>General distribution map. <bold>A</bold> <italic><tp:taxon-name><tp:taxon-name-part taxon-name-part-type="genus">Dineutus</tp:taxon-name-part> <tp:taxon-name-part taxon-name-part-type="species">carolinus</tp:taxon-name-part></tp:taxon-name></italic> <bold>B</bold> <italic><tp:taxon-name><tp:taxon-name-part taxon-name-part-type="genus">Dineutus</tp:taxon-name-part> <tp:taxon-name-part taxon-name-part-type="species">ciliatus</tp:taxon-name-part></tp:taxon-name></italic> and <italic><tp:taxon-name><tp:taxon-name-part taxon-name-part-type="genus">Dineutus</tp:taxon-name-part> <tp:taxon-name-part taxon-name-part-type="species">robertsi</tp:taxon-name-part></tp:taxon-name></italic> <bold>C</bold> <italic><tp:taxon-name><tp:taxon-name-part taxon-name-part-type="genus">Dineutus</tp:taxon-name-part> <tp:taxon-name-part taxon-name-part-type="species">serrulatus</tp:taxon-name-part> <tp:taxon-name-part taxon-name-part-type="subspecies">analis</tp:taxon-name-part></tp:taxon-name></italic> and <italic><tp:taxon-name><tp:taxon-name-part taxon-name-part-type="genus">Dineutus</tp:taxon-name-part> <tp:taxon-name-part taxon-name-part-type="species">serrulatus</tp:taxon-name-part> <tp:taxon-name-part taxon-name-part-type="subspecies">serrulatus</tp:taxon-name-part></tp:taxon-name></italic> <bold>D</bold> <italic><tp:taxon-name><tp:taxon-name-part taxon-name-part-type="genus">Dineutus</tp:taxon-name-part> <tp:taxon-name-part taxon-name-part-type="species">emarginatus</tp:taxon-name-part></tp:taxon-name></italic>.</p></caption><graphic xmlns:xlink="http://www.w3.org/1999/xlink" xlink:href="zookeys-476-001-g053.jpg" position="float" orientation="portrait" xlink:type="simple" id="oo_37512.jpg"/></fig><fig id="F43" position="float" orientation="portrait"><label>Figure 43.</label><caption><p><italic><tp:taxon-name><tp:taxon-name-part taxon-name-part-type="genus">Dineutus</tp:taxon-name-part> <tp:taxon-name-part taxon-name-part-type="species">solitarius</tp:taxon-name-part></tp:taxon-name></italic>. <bold>A</bold> aedeagus dorsal view <bold>B</bold> aedeagus ventral view <bold>C</bold> ♂ mesotarsal claws <bold>D</bold> aedeagus lateral view. Scale bar for <bold>C</bold> ≈ 0.10 mm all others ≈ 1 mm.</p></caption><graphic xmlns:xlink="http://www.w3.org/1999/xlink" xlink:href="zookeys-476-001-g043.jpg" position="float" orientation="portrait" xlink:type="simple" id="oo_37502.jpg"/></fig></tp:treatment-sec><ref-list><ref id="B4"><mixed-citation xmlns:xlink="http://www.w3.org/1999/xlink" xlink:type="simple"><person-group><name name-style="western"><surname>Aubé</surname><given-names>C</given-names></name></person-group> (<year>1838</year>) <source>Species général des Hydrocanthares et Gyriniens, par le docteur Ch. Aubé; pour faire suite au species général des Coléoptères de la collection de M. Le Comte Dejean</source>. <publisher-loc>Paris</publisher-loc>.</mixed-citation></ref><ref id="B59"><mixed-citation xmlns:xlink="http://www.w3.org/1999/xlink" xlink:type="simple"><person-group><name name-style="western"><surname>LeConte</surname><given-names>JL</given-names></name></person-group> (<year>1863</year>) <article-title>List of the <tp:taxon-name><tp:taxon-name-part taxon-name-part-type="order">Coleoptera</tp:taxon-name-part></tp:taxon-name> of North America.</article-title><source>Smithsonian Miscellaneous Collections</source><volume>6</volume>: <fpage>1</fpage>–<lpage>56</lpage>.</mixed-citation></ref><ref id="B103"><mixed-citation xmlns:xlink="http://www.w3.org/1999/xlink" xlink:type="simple"><person-group><name name-style="western"><surname>Régimbart</surname><given-names>M</given-names></name></person-group> (<year>1882</year>) <article-title>Essai monographique de la famille des <tp:taxon-name><tp:taxon-name-part taxon-name-part-type="family">Gyrinidae</tp:taxon-name-part></tp:taxon-name>. 1e partie</article-title>. <source>Annales de la Société entomologique de France</source> (<issue>6</issue>): <fpage>379</fpage>–<lpage>458</lpage> + 373 pls.</mixed-citation></ref><ref id="B89"><mixed-citation xmlns:xlink="http://www.w3.org/1999/xlink" xlink:type="simple"><person-group><name name-style="western"><surname>Ochs</surname><given-names>G</given-names></name></person-group> (<year>1926a</year>) <article-title>Die <tp:taxon-name><tp:taxon-name-part taxon-name-part-type="tribe">Dineutini</tp:taxon-name-part></tp:taxon-name>. 2. Tribus der Unterfamilien <tp:taxon-name><tp:taxon-name-part taxon-name-part-type="subfamily">Enhydrinae</tp:taxon-name-part></tp:taxon-name> Fam. <tp:taxon-name><tp:taxon-name-part taxon-name-part-type="family">Gyrinidae</tp:taxon-name-part></tp:taxon-name> (Col). A. Aligemeiner Teil.</article-title><source>Entomologische Zeitschrift</source><volume>40</volume>: <fpage>129</fpage>–<lpage>140</lpage>.</mixed-citation></ref><ref id="B14"><mixed-citation xmlns:xlink="http://www.w3.org/1999/xlink" xlink:type="simple"><person-group><name name-style="western"><surname>Cook</surname><given-names>L</given-names></name><name name-style="western"><surname>Alarie</surname><given-names>Y</given-names></name><name name-style="western"><surname>Babin-Fenske</surname><given-names>J</given-names></name></person-group> (<year>2006</year>) <article-title>Morphometric analysis of <italic><tp:taxon-name><tp:taxon-name-part taxon-name-part-type="genus">Dineutus</tp:taxon-name-part> <tp:taxon-name-part taxon-name-part-type="species">emarginatus</tp:taxon-name-part></tp:taxon-name></italic> (Say) (<tp:taxon-name><tp:taxon-name-part taxon-name-part-type="order">Coleoptera</tp:taxon-name-part></tp:taxon-name>; <tp:taxon-name><tp:taxon-name-part taxon-name-part-type="family">Gyrinidae</tp:taxon-name-part></tp:taxon-name>): Subspecies designation reconsidered.</article-title><source>The Coleopterists Bulletin</source><volume>60</volume>: <fpage>235</fpage>–<lpage>241</lpage>. doi: <ext-link ext-link-type="doi" xlink:href="10.1649/879.1" xlink:type="simple">10.1649/879.1</ext-link></mixed-citation></ref><ref id="B13"><mixed-citation xmlns:xlink="http://www.w3.org/1999/xlink" xlink:type="simple"><person-group><name name-style="western"><surname>Ciegler</surname><given-names>JC</given-names></name><name name-style="western"><surname>Morse</surname><given-names>JC</given-names></name><name name-style="western"><surname>Wheeler</surname><given-names>AG</given-names></name><name name-style="western"><surname>Activities</surname><given-names>CUPS</given-names></name></person-group> (<year>2003</year>) <source>Water beetles of South Carolina: (<tp:taxon-name><tp:taxon-name-part taxon-name-part-type="order">Coleoptera</tp:taxon-name-part></tp:taxon-name>: <tp:taxon-name><tp:taxon-name-part taxon-name-part-type="family">Gyrinidae</tp:taxon-name-part></tp:taxon-name>, <tp:taxon-name><tp:taxon-name-part taxon-name-part-type="family">Haliplidae</tp:taxon-name-part></tp:taxon-name>, <tp:taxon-name><tp:taxon-name-part taxon-name-part-type="family">Noteridae</tp:taxon-name-part></tp:taxon-name>, <tp:taxon-name><tp:taxon-name-part taxon-name-part-type="family">Dytiscidae</tp:taxon-name-part></tp:taxon-name>, <tp:taxon-name><tp:taxon-name-part taxon-name-part-type="family">Hydrophilidae</tp:taxon-name-part></tp:taxon-name>, <tp:taxon-name><tp:taxon-name-part taxon-name-part-type="family">Hydraenidae</tp:taxon-name-part></tp:taxon-name>, <tp:taxon-name><tp:taxon-name-part taxon-name-part-type="family">Scirtidae</tp:taxon-name-part></tp:taxon-name>, <tp:taxon-name><tp:taxon-name-part taxon-name-part-type="family">Elmidae</tp:taxon-name-part></tp:taxon-name>, <tp:taxon-name><tp:taxon-name-part taxon-name-part-type="family">Dryopidae</tp:taxon-name-part></tp:taxon-name>, <tp:taxon-name><tp:taxon-name-part taxon-name-part-type="family">Limnichidae</tp:taxon-name-part></tp:taxon-name>, <tp:taxon-name><tp:taxon-name-part taxon-name-part-type="family">Heteroceridae</tp:taxon-name-part></tp:taxon-name>, <tp:taxon-name><tp:taxon-name-part taxon-name-part-type="family">Psephenidae</tp:taxon-name-part></tp:taxon-name>, <tp:taxon-name><tp:taxon-name-part taxon-name-part-type="family">Ptilodactylidae</tp:taxon-name-part></tp:taxon-name>, and <tp:taxon-name><tp:taxon-name-part taxon-name-part-type="family">Chelonariidae</tp:taxon-name-part></tp:taxon-name>)</source>. <publisher-name>Clemson University Public Service Pub.</publisher-name>, <size units="page">210 pp</size>.</mixed-citation></ref><ref id="B78"><mixed-citation xmlns:xlink="http://www.w3.org/1999/xlink" xlink:type="simple"><person-group><name name-style="western"><surname>Mawdsley</surname><given-names>JR</given-names></name></person-group> (<year>1993</year>) <article-title>The entomological collection of Thomas Say.</article-title><source>Psyche</source><volume>100</volume>: <fpage>163</fpage>–<lpage>171</lpage>. doi: <ext-link ext-link-type="doi" xlink:href="10.1155/1993/59616" xlink:type="simple">10.1155/1993/59616</ext-link></mixed-citation></ref><ref id="B48"><mixed-citation xmlns:xlink="http://www.w3.org/1999/xlink" xlink:type="simple"><institution xlink:type="simple">ICZN</institution> (<year>1999</year>) <source>International Code of Zoological Nomenclature, Fourth Edition, adopted by the International Union of Biological Sciences</source>. <publisher-name>International Trust for Zoological Nomenclature</publisher-name>, <publisher-loc>London</publisher-loc>, <size units="page">xxix + 306 pp</size>.</mixed-citation></ref><ref id="B106"><mixed-citation xmlns:xlink="http://www.w3.org/1999/xlink" xlink:type="simple"><person-group><name name-style="western"><surname>Régimbart</surname><given-names>M</given-names></name></person-group> (<year>1907</year>) <article-title>Essai monographique de la famille des <tp:taxon-name><tp:taxon-name-part taxon-name-part-type="family">Gyrinidae</tp:taxon-name-part></tp:taxon-name>. 3e supplément.</article-title><source>Annales de la Société entomologique de France</source><volume>76</volume>: <fpage>663</fpage>–<lpage>737</lpage>.</mixed-citation></ref><ref id="B133"><mixed-citation xmlns:xlink="http://www.w3.org/1999/xlink" xlink:type="simple"><person-group><name name-style="western"><surname>Young</surname><given-names>FN</given-names></name></person-group> (<year>1954</year>) <source>The Water Beetles of Florida. In: Florida Uo (Ed.</source><publisher-name>) Unveristy of Florida Studies Biological Science Series</publisher-name>, <publisher-loc>Gainesville</publisher-loc>, <size units="page">238 pp</size>.</mixed-citation></ref><ref id="B130"><mixed-citation xmlns:xlink="http://www.w3.org/1999/xlink" xlink:type="simple"><person-group><name name-style="western"><surname>Wood</surname><given-names>FE</given-names></name></person-group> (<year>1962</year>) <source>A synopsis of the genus <italic><tp:taxon-name><tp:taxon-name-part taxon-name-part-type="genus">Dineutus</tp:taxon-name-part></tp:taxon-name></italic> (<tp:taxon-name><tp:taxon-name-part taxon-name-part-type="order">Coleoptera</tp:taxon-name-part></tp:taxon-name>: <tp:taxon-name><tp:taxon-name-part taxon-name-part-type="family">Gyrinidae</tp:taxon-name-part></tp:taxon-name>) in the Western Hemisphere</source>. <comment>Masters</comment>, <publisher-name>University of Missouri</publisher-name>, <publisher-loc>Columbia, Missouri</publisher-loc>.</mixed-citation></ref><ref id="B77"><mixed-citation xmlns:xlink="http://www.w3.org/1999/xlink" xlink:type="simple"><person-group><name name-style="western"><surname>Malcolm</surname><given-names>SE</given-names></name></person-group> (<year>1971</year>) <article-title>The water beetles of Maine: including the families <tp:taxon-name><tp:taxon-name-part taxon-name-part-type="family">Gyrinidae</tp:taxon-name-part></tp:taxon-name>, <tp:taxon-name><tp:taxon-name-part taxon-name-part-type="family">Haliplidae</tp:taxon-name-part></tp:taxon-name>, <tp:taxon-name><tp:taxon-name-part taxon-name-part-type="family">Dytiscidae</tp:taxon-name-part></tp:taxon-name>, <tp:taxon-name><tp:taxon-name-part taxon-name-part-type="family">Noteridae</tp:taxon-name-part></tp:taxon-name> and <tp:taxon-name><tp:taxon-name-part taxon-name-part-type="family">Hydrophilidae</tp:taxon-name-part></tp:taxon-name>.</article-title><source>University of Maine Life Science and Agricultural Experiment Station Technical Bulletin</source><volume>48</volume>: <fpage>1</fpage>–<lpage>49</lpage>.</mixed-citation></ref><ref id="B27"><mixed-citation xmlns:xlink="http://www.w3.org/1999/xlink" xlink:type="simple"><person-group><name name-style="western"><surname>Folkerts</surname><given-names>GW</given-names></name></person-group> (<year>1978</year>) <article-title>A preliminary checklist of the <tp:taxon-name><tp:taxon-name-part taxon-name-part-type="clade">Hydradephaga</tp:taxon-name-part></tp:taxon-name> (<tp:taxon-name><tp:taxon-name-part taxon-name-part-type="order">Coleoptera</tp:taxon-name-part></tp:taxon-name>) of Alabama.</article-title><source>The Coleopterists Bulletin</source><volume>32</volume>: <fpage>345</fpage>–<lpage>347</lpage>.</mixed-citation></ref><ref id="B116"><mixed-citation xmlns:xlink="http://www.w3.org/1999/xlink" xlink:type="simple"><person-group><name name-style="western"><surname>Sanderson</surname><given-names>MW</given-names></name></person-group> (<year>1982</year>) <chapter-title><tp:taxon-name><tp:taxon-name-part taxon-name-part-type="family">Gyrinidae</tp:taxon-name-part></tp:taxon-name>.</chapter-title> In: <person-group><name name-style="western"><surname>Brigham</surname><given-names>AR</given-names></name><name name-style="western"><surname>Brigham</surname><given-names>WU</given-names></name><name name-style="western"><surname>Gnilka</surname><given-names>A</given-names></name></person-group> (<role>Eds</role>) <source>Aquatic Insects and Oligochaetes of North and South Carolina</source>. <publisher-name>Midwest Aquatic Enterprises</publisher-name>, <publisher-loc>Mahomet</publisher-loc>, <volume>Ill</volume>, <fpage>10.29</fpage>–<lpage>10.38</lpage>.</mixed-citation></ref><ref id="B93"><mixed-citation xmlns:xlink="http://www.w3.org/1999/xlink" xlink:type="simple"><person-group><name name-style="western"><surname>Ochs</surname><given-names>G</given-names></name></person-group> (<year>1929</year>) <article-title>VII. Notes upon some <tp:taxon-name><tp:taxon-name-part taxon-name-part-type="family">Gyrinidae</tp:taxon-name-part></tp:taxon-name> in the Carnegie Museum with descriptions of new species.</article-title><source>Annals of the Carnegie Museum</source><volume>19</volume>: <fpage>123</fpage>–<lpage>134</lpage>.</mixed-citation></ref><ref id="B101"><mixed-citation xmlns:xlink="http://www.w3.org/1999/xlink" xlink:type="simple"><person-group><name name-style="western"><surname>Realzola</surname><given-names>E</given-names></name><name name-style="western"><surname>Cook</surname><given-names>JL</given-names></name><name name-style="western"><surname>Cook</surname><given-names>TJ</given-names></name><name name-style="western"><surname>Clopton</surname><given-names>RE</given-names></name></person-group> (<year>2007</year>) <article-title>Composition of gyrinid aggregations in the East Texas Primitive Big Thicket (<tp:taxon-name><tp:taxon-name-part taxon-name-part-type="order">Coleoptera</tp:taxon-name-part></tp:taxon-name>: <tp:taxon-name><tp:taxon-name-part taxon-name-part-type="family">Gyrinidae</tp:taxon-name-part></tp:taxon-name>).</article-title><source>The Coleopterists Bulletin</source><volume>61</volume>: <fpage>495</fpage>–<lpage>502</lpage>. doi: <ext-link ext-link-type="doi" xlink:href="10.1649/0010-065X(2007)61[495:COGAIT]2.0.CO;2" xlink:type="simple">10.1649/0010-065X(2007)61[495:COGAIT]2.0.CO;2</ext-link></mixed-citation></ref></ref-list></tp:taxon-treatment>
