# Supplementary material for: The New World whirligig beetles of the genus Dineutus Macleay, 1825 (Coleoptera, Gyrinidae, Gyrininae, Dineutini)
Source: Zookeys. 2015 Jan 23;(476):1–135. doi: 10.3897/zookeys.476.8630 (PMC4311692; doi:10.3897/zookeys.476.8630)
Supplement: XML Treatment for Dineutus hornii [file zookeys.476.8630-treatment9.xml]

<!DOCTYPE tp:taxon-treatment
  PUBLIC "-//TaxonX//DTD Taxonomic Treatment Publishing DTD v0 20100105//EN" "tax-treatment-NSO.dtd">
<tp:taxon-treatment xmlns:tp="http://www.plazi.org/taxpub"><tp:treatment-meta><kwd-group><label>Taxon classification</label><kwd><named-content content-type="kingdom">Animalia</named-content></kwd><kwd><named-content content-type="order">Coleoptera</named-content></kwd><kwd><named-content content-type="family">Gyrinidae</named-content></kwd></kwd-group><mixed-citation publication-type="journal"><person-group><name><surname>Gustafson</surname><given-names>Grey T.</given-names></name><name><surname>Miller</surname><given-names>Kelly B.</given-names></name></person-group><article-title>The New World whirligig beetles of the genus <italic><tp:taxon-name><tp:taxon-name-part taxon-name-part-type="genus">Dineutus</tp:taxon-name-part></tp:taxon-name></italic> Macleay, 1825 (<tp:taxon-name><tp:taxon-name-part taxon-name-part-type="order">Coleoptera</tp:taxon-name-part></tp:taxon-name>, <tp:taxon-name><tp:taxon-name-part taxon-name-part-type="family">Gyrinidae</tp:taxon-name-part></tp:taxon-name>, <tp:taxon-name><tp:taxon-name-part taxon-name-part-type="subfamily">Gyrininae</tp:taxon-name-part></tp:taxon-name>, <tp:taxon-name><tp:taxon-name-part taxon-name-part-type="tribe">Dineutini</tp:taxon-name-part></tp:taxon-name>)</article-title><source>Zookeys</source><day>23</day><month>1</month><year>2015</year><volume>2015</volume><issue>476</issue><fpage>1</fpage><lpage>135</lpage><pub-id pub-id-type="doi">10.3897/zookeys.476.8630</pub-id></mixed-citation></tp:treatment-meta><tp:nomenclature><tp:taxon-name>
                            <tp:taxon-name-part taxon-name-part-type="genus">Dineutus</tp:taxon-name-part>
                            <tp:taxon-name-part taxon-name-part-type="species">hornii</tp:taxon-name-part>
                        </tp:taxon-name><tp:taxon-authority>Roberts, 1895</tp:taxon-authority><xref ref-type="fig" rid="F18">Figures 18</xref><xref ref-type="fig" rid="F19">, 19</xref><xref ref-type="fig" rid="F52">, 52</xref><!--PageBreak--><!--PageBreak--><!--PageBreak--><tp:nomenclature-citation-list><tp:nomenclature-citation><tp:taxon-name><tp:taxon-name-part taxon-name-part-type="genus">Dineutes</tp:taxon-name-part> <tp:taxon-name-part taxon-name-part-type="species">hornii</tp:taxon-name-part></tp:taxon-name><comment><xref ref-type="bibr" rid="B107">Roberts 1895</xref>: 282, <italic><tp:taxon-name><tp:taxon-name-part taxon-name-part-type="genus">Dineutes</tp:taxon-name-part> <tp:taxon-name-part taxon-name-part-type="species">horni</tp:taxon-name-part></tp:taxon-name></italic>: <xref ref-type="bibr" rid="B106">Régimbart 1907</xref>: 147, <tp:taxon-name><tp:taxon-name-part taxon-name-part-type="genus">Dineutus</tp:taxon-name-part> (<tp:taxon-name-part taxon-name-part-type="subgenus">Cyclinus</tp:taxon-name-part>) <tp:taxon-name-part taxon-name-part-type="species">horni</tp:taxon-name-part></tp:taxon-name>: <xref ref-type="bibr" rid="B89">Ochs 1926a</xref>: 136, <tp:taxon-name><tp:taxon-name-part taxon-name-part-type="genus">Dineutus</tp:taxon-name-part> (<tp:taxon-name-part taxon-name-part-type="subgenus">Cyclous</tp:taxon-name-part>) <tp:taxon-name-part taxon-name-part-type="species">hornii</tp:taxon-name-part></tp:taxon-name>: <xref ref-type="bibr" rid="B43">Hatch 1927</xref>: 28, <italic><tp:taxon-name><tp:taxon-name-part taxon-name-part-type="genus">Dineutes</tp:taxon-name-part> <tp:taxon-name-part taxon-name-part-type="species">horni</tp:taxon-name-part></tp:taxon-name></italic>: <xref ref-type="bibr" rid="B70">Leonard 1928</xref>: 263, <tp:taxon-name><tp:taxon-name-part taxon-name-part-type="genus">Dineutus</tp:taxon-name-part> (<tp:taxon-name-part taxon-name-part-type="subgenus">Cyclinus</tp:taxon-name-part>) <tp:taxon-name-part taxon-name-part-type="species">hornii</tp:taxon-name-part></tp:taxon-name>: Hatch 1930: 20, <italic><tp:taxon-name><tp:taxon-name-part taxon-name-part-type="genus">Dineutus</tp:taxon-name-part> <tp:taxon-name-part taxon-name-part-type="species">hornii</tp:taxon-name-part></tp:taxon-name></italic>: <xref ref-type="bibr" rid="B23">Ferkinhoff and Gunderson 1983</xref>: 16.</comment></tp:nomenclature-citation></tp:nomenclature-citation-list></tp:nomenclature><tp:treatment-sec sec-type="Type localty"><title>Type localty.</title><p>New York.</p></tp:treatment-sec><tp:treatment-sec sec-type="Specimens examined"><title>Specimens examined.</title><p>45</p></tp:treatment-sec><tp:treatment-sec sec-type="Type material examined"><title>Type material examined.</title><p>Syntype (♂ pinned, aedeagus extruded) “N.Y./Acc. 4858/Lectotype/ <tp:taxon-name><tp:taxon-name-part taxon-name-part-type="species">hornii</tp:taxon-name-part></tp:taxon-name> ♂type # 4 C.H.R./LECTOTYPE <tp:taxon-name><tp:taxon-name-part taxon-name-part-type="genus">Dineutus</tp:taxon-name-part> <tp:taxon-name-part taxon-name-part-type="species">horni</tp:taxon-name-part></tp:taxon-name> Desig: R.P. Withington III 1998/ <tp:taxon-name><tp:taxon-name-part taxon-name-part-type="genus">Dineutus</tp:taxon-name-part> <tp:taxon-name-part taxon-name-part-type="species">hornii</tp:taxon-name-part></tp:taxon-name> Roberts 1895 Det. L. Cook 2005” AMNH catalog no. 497.</p></tp:treatment-sec><tp:treatment-sec sec-type="Material examined"><title>Material examined.</title><p><bold>U.S.A.:</bold> <bold>Iowa:</bold> Boone Co., Ledges State Park, 2.v.1955, leg. M.D. Hoffman (2 ex. FSCA); <bold>Indiana:</bold> Brown Co., nr. Crooked Creek, 1.x.1977, leg. F.N. Young (1 ex. FSCA); Posey Co., Hovey Lake, 17.viii.1965, leg. C.E. White, Blacklight trap (1 ex. FSCA); <bold>Massachusetts:</bold> Middlesex Co., Hopkinton, 9.v.1915 (1 ex. FSCA); <bold>Michigan:</bold> Berrien Co., Harbert Dunes, 17.vii.1956, leg. G.H. Nelson, <!--PageBreak--><!--PageBreak-->under washup (1 ex. FSCA); Cheboygan Co., 29.vii.1928, leg. F.G. Batcher, (1 ex. KSEM); same as previous except: 25.vii1931, leg. H.B. Hungerford (1 ex. KSEM); Cheboygan Co., Douglas Lake, 29.vii.1927, leg. H.B. Hungerford (1 ex. KSEM); Cheboygan Co., Douglas Lake, Bessey Cr., 30.vi.1925, leg. H.B. Hungerford (1 ex. KSEM); <bold>New Hampshire:</bold> Carroll Co., “Summer” 1934, leg. N.H. Preble (4 ex. KSEM); <bold>New York:</bold> Broome Co., nr. Binghamton, 10.vii.1997, leg. K.B. Miller (8 ex. MSBA); Schuyler Co., Texas Hollow State Wildlife Area, 1.ix.1999, leg. K.B. Miller (2 ex. MSBA); Tompkins Co., Ringwood, <named-content xmlns:xlink="http://www.w3.org/1999/xlink" content-type="dwc:verbatimCoordinates" xlink:type="simple">42°26'33"N, 76°21'47"W</named-content>, 20.v.2000, leg. K.B. Miller (7 ex. MSBA); Saint Lawrence Co., Black Lake, 27.vii.1941, leg. E.J. Gerberg (1 ex. FSCA); Westchester Co., White Plains, 14.v.1922, leg. E.H.P. Squire (1 ex. FSCA); same as previous except: 30.v.1923 (1 ex. FSCA);</p><p>Putnam Co., Carmel, 2.viii.1923, leg. E.H.P. Squire (2 ex. FSCA); <bold>Pennsylvania:</bold> Sussex Co., Peck’s Pond, <named-content xmlns:xlink="http://www.w3.org/1999/xlink" content-type="dwc:verbatimCoordinates" xlink:type="simple">41°16'55.4"N, 75°15'18"W</named-content>, 414 m, 29.v.2007, leg. P.A. Lenhart, swimming in pond (2 ex. MSBA); <bold>South Carolina:</bold> Aiken Co., Jackson, 4 mi NW at hwy 125 bridge, Holley Creek, 25.iii.1980, leg. D. Huggins, S. Hamilton, SEMC 1054964 (1 ex. KSEM); <bold>Wisconsin:</bold> Richland Co., lower WI River, State Wildlife Area, 2 mi W of Lone Rock, 4.x.1997, leg. A. Ramsdale, on surface of lentic pond, near margin, day (6 ex. MTEC).</p></tp:treatment-sec><tp:treatment-sec sec-type="Diagnosis"><title>Diagnosis.</title><p>Male (Fig. <xref ref-type="fig" rid="F18">18C–D</xref>): Size: 9.9–10.9 mm. Body form narrowly oval; antennal flagellum short and thick, ultimate segment broad and round; elytral apices rounded, rarely angled toward suture, elytral striae faintly; profemora without sub-apicoventral tooth; protibiae wedge-shaped, with distolateral margin straight; mesotarsal claws (Fig. <xref ref-type="fig" rid="F19">19C</xref>) similar in size, venter darkly colored reddish brown to black, except epipleura lighter in color, yellow to orange; Aedeagus (Fig. <xref ref-type="fig" rid="F19">19A, B, D</xref>) median lobe in dorsal view mostly parallel sided, evenly narrowed in apical 1/3, apex strongly narrowed, flatly rounded, in lateral view apex of median lobe weakly curved dorsally; parameres in dorsal view laterally expanded in apical 1/4, nearly evenly rounded apically, in ventral view sperm grove narrow and parallel sided for most its length.</p><p>Female (Fig. <xref ref-type="fig" rid="F18">18A–B</xref>): Size: 10.3–11.3 mm. Body form narrowly oval; antennal flagellum short and thick, ultimate segment broad and round; elytral apices produced, angled towards sutural production, sutural angle produced into a point, apicolateral sinuation present, elytral striae faint basally and laterally, mainly evident apicomedially, becoming more evident apically and laterally; profemora without sub-apicoventral tooth; protibiae laterally weakly curved, distolateral margin weakly expanded; venter darkly colored, reddish brown to black, except epipleura lighter in color, yellow to orange.</p><fig id="F18" position="float" orientation="portrait"><label>Figure 18.</label><caption><p><italic><tp:taxon-name><tp:taxon-name-part taxon-name-part-type="genus">Dineutus</tp:taxon-name-part> <tp:taxon-name-part taxon-name-part-type="species">hornii</tp:taxon-name-part></tp:taxon-name></italic>. <bold>A</bold> ♀ dorsal habitus <bold>B</bold> ♀ ventral habitus <bold>C</bold> ♂ dorsal habitus <bold>D</bold> ♂ ventral habitus. All scale bars ≈ 2 mm.</p></caption><graphic xmlns:xlink="http://www.w3.org/1999/xlink" xlink:href="zookeys-476-001-g018.jpg" position="float" orientation="portrait" xlink:type="simple" id="oo_37477.jpg"/></fig><fig id="F19" position="float" orientation="portrait"><label>Figure 19.</label><caption><p><italic><tp:taxon-name><tp:taxon-name-part taxon-name-part-type="genus">Dineutus</tp:taxon-name-part> <tp:taxon-name-part taxon-name-part-type="species">hornii</tp:taxon-name-part></tp:taxon-name></italic>. <bold>A</bold> aedeagus dorsal view <bold>B</bold> aedeagus ventral view <bold>C</bold> ♂ mesotarsal claws <bold>D</bold> aedeagus lateral view. Scale bar for <bold>C</bold> ≈ 0.10 mm all others ≈ 1 mm.</p></caption><graphic xmlns:xlink="http://www.w3.org/1999/xlink" xlink:href="zookeys-476-001-g019.jpg" position="float" orientation="portrait" xlink:type="simple" id="oo_37478.jpg"/></fig></tp:treatment-sec><tp:treatment-sec sec-type="Differential diagnosis"><title>Differential diagnosis.</title><!--PageBreak--><p><italic><tp:taxon-name><tp:taxon-name-part taxon-name-part-type="genus">Dineutus</tp:taxon-name-part> <tp:taxon-name-part taxon-name-part-type="species">hornii</tp:taxon-name-part></tp:taxon-name></italic> can be distinguished from all other North American species of <italic><tp:taxon-name><tp:taxon-name-part taxon-name-part-type="genus">Dineutus</tp:taxon-name-part></tp:taxon-name></italic> in having the epipleura light yellow to orange, while still having a darkly colored venter (as opposed to similarly lightly colored as in <italic><tp:taxon-name><tp:taxon-name-part taxon-name-part-type="genus">Dineutus</tp:taxon-name-part> <tp:taxon-name-part taxon-name-part-type="species">discolor</tp:taxon-name-part></tp:taxon-name></italic>) (Fig. <xref ref-type="fig" rid="F18">18B, D</xref>), and the males by the form of the aedeagus (Fig. <xref ref-type="fig" rid="F19">19A</xref>). The species most similar to <italic><tp:taxon-name><tp:taxon-name-part taxon-name-part-type="genus">Dineutus</tp:taxon-name-part> <tp:taxon-name-part taxon-name-part-type="species">hornii</tp:taxon-name-part></tp:taxon-name></italic> are <italic><tp:taxon-name><tp:taxon-name-part taxon-name-part-type="genus">Dineutus</tp:taxon-name-part> <tp:taxon-name-part taxon-name-part-type="species">assimilis</tp:taxon-name-part></tp:taxon-name></italic> and <italic><tp:taxon-name><tp:taxon-name-part taxon-name-part-type="genus">Dineutus</tp:taxon-name-part> <tp:taxon-name-part taxon-name-part-type="species">nigrior</tp:taxon-name-part></tp:taxon-name></italic> especially the female forms. But both sexes differ from the following two species in having the epipleura (Fig. <xref ref-type="fig" rid="F19">19B, D</xref>) lightly colored yellow to orange relative to their darker venters, as well as having antennal flagella that are short and thick with the ultimate segment appearing broad and round. In both <italic><tp:taxon-name><tp:taxon-name-part taxon-name-part-type="genus">Dineutus</tp:taxon-name-part> <tp:taxon-name-part taxon-name-part-type="species">assimilis</tp:taxon-name-part></tp:taxon-name></italic> and <italic><tp:taxon-name><tp:taxon-name-part taxon-name-part-type="genus">Dineutus</tp:taxon-name-part> <tp:taxon-name-part taxon-name-part-type="species">nigrior</tp:taxon-name-part></tp:taxon-name></italic> the epipleura is similarly darkly colored like the rest of the venter, and in <italic><tp:taxon-name><tp:taxon-name-part taxon-name-part-type="genus">Dineutus</tp:taxon-name-part> <tp:taxon-name-part taxon-name-part-type="species">assimilis</tp:taxon-name-part></tp:taxon-name></italic> often accompanied with a metallic sheen. The ultimate segment of the antennal flagellum in both species differs in being angled as opposed to rounded as in <italic><tp:taxon-name><tp:taxon-name-part taxon-name-part-type="genus">Dineutus</tp:taxon-name-part> <tp:taxon-name-part taxon-name-part-type="species">hornii</tp:taxon-name-part></tp:taxon-name></italic>.</p><p>Males of <italic><tp:taxon-name><tp:taxon-name-part taxon-name-part-type="genus">Dineutus</tp:taxon-name-part> <tp:taxon-name-part taxon-name-part-type="species">hornii</tp:taxon-name-part></tp:taxon-name></italic> can be readily distinguished from both <italic><tp:taxon-name><tp:taxon-name-part taxon-name-part-type="genus">Dineutus</tp:taxon-name-part> <tp:taxon-name-part taxon-name-part-type="species">assimilis</tp:taxon-name-part></tp:taxon-name></italic> and <italic><tp:taxon-name><tp:taxon-name-part taxon-name-part-type="genus">Dineutus</tp:taxon-name-part> <tp:taxon-name-part taxon-name-part-type="species">nigrior</tp:taxon-name-part></tp:taxon-name></italic> in having the elytral apices rounded (rarely angled towards the suture) and without the sutural angle produced to a point (Fig. <xref ref-type="fig" rid="F18">18C</xref>). The aedeagus (Fig. <xref ref-type="fig" rid="F19">19A</xref>) of <italic><tp:taxon-name><tp:taxon-name-part taxon-name-part-type="genus">Dineutus</tp:taxon-name-part> <tp:taxon-name-part taxon-name-part-type="species">hornii</tp:taxon-name-part></tp:taxon-name></italic> is more similar to <italic><tp:taxon-name><tp:taxon-name-part taxon-name-part-type="genus">Dineutus</tp:taxon-name-part> <tp:taxon-name-part taxon-name-part-type="species">nigrior</tp:taxon-name-part></tp:taxon-name></italic> (Fig. <xref ref-type="fig" rid="F32">32A</xref>), but can distinguished by the median lobe in dorsal view being more parallel sided, being evenly narrowed in the apical 1/3 (as opposed to apical 1/4), and having the apex of the median lobe flatly rounded at the tip. The median lobe also differs from <italic><tp:taxon-name><tp:taxon-name-part taxon-name-part-type="genus">Dineutus</tp:taxon-name-part> <tp:taxon-name-part taxon-name-part-type="species">nigrior</tp:taxon-name-part></tp:taxon-name></italic> in having the apex weakly curved dorsally in lateral view (Fig. <xref ref-type="fig" rid="F19">19D</xref>) as opposed to strongly curved in <italic><tp:taxon-name><tp:taxon-name-part taxon-name-part-type="genus">Dineutus</tp:taxon-name-part> <tp:taxon-name-part taxon-name-part-type="species">nigrior</tp:taxon-name-part></tp:taxon-name></italic> (Fig. <xref ref-type="fig" rid="F32">32D</xref>). The pararmeres of <italic><tp:taxon-name><tp:taxon-name-part taxon-name-part-type="genus">Dineutus</tp:taxon-name-part> <tp:taxon-name-part taxon-name-part-type="species">hornii</tp:taxon-name-part></tp:taxon-name></italic> differ from those of <italic><tp:taxon-name><tp:taxon-name-part taxon-name-part-type="genus">Dineutus</tp:taxon-name-part> <tp:taxon-name-part taxon-name-part-type="species">nigrior</tp:taxon-name-part></tp:taxon-name></italic> in being expanded laterally in the apical 1/4, and evenly rounded apically, and in lateral view being obtusely angled after the basal 1/3 as opposed to strongly angled.</p><p>Females of <italic><tp:taxon-name><tp:taxon-name-part taxon-name-part-type="genus">Dineutus</tp:taxon-name-part> <tp:taxon-name-part taxon-name-part-type="species">hornii</tp:taxon-name-part></tp:taxon-name></italic> can be somewhat fairly easily distinguished from those of <italic><tp:taxon-name><tp:taxon-name-part taxon-name-part-type="genus">Dineutus</tp:taxon-name-part> <tp:taxon-name-part taxon-name-part-type="species">assimilis</tp:taxon-name-part></tp:taxon-name></italic> and <italic><tp:taxon-name><tp:taxon-name-part taxon-name-part-type="genus">Dineutus</tp:taxon-name-part> <tp:taxon-name-part taxon-name-part-type="species">nigrior</tp:taxon-name-part></tp:taxon-name></italic> in that the apices of the elytra are angled towards the suture (Fig. <xref ref-type="fig" rid="F18">18A</xref>) as opposed to being rounded towards the produced sutural angle. This character combined with the epipleural color and the antennal flagellum shape should readily distinguish females of <italic><tp:taxon-name><tp:taxon-name-part taxon-name-part-type="genus">Dineutus</tp:taxon-name-part> <tp:taxon-name-part taxon-name-part-type="species">hornii</tp:taxon-name-part></tp:taxon-name></italic> from both <italic><tp:taxon-name><tp:taxon-name-part taxon-name-part-type="genus">Dineutus</tp:taxon-name-part> <tp:taxon-name-part taxon-name-part-type="species">assimilis</tp:taxon-name-part></tp:taxon-name></italic> and <italic><tp:taxon-name><tp:taxon-name-part taxon-name-part-type="genus">Dineutus</tp:taxon-name-part> <tp:taxon-name-part taxon-name-part-type="species">nigrior</tp:taxon-name-part></tp:taxon-name></italic>.</p></tp:treatment-sec><tp:treatment-sec sec-type="Distribution"><title>Distribution</title><p><bold>(Fig. <xref ref-type="fig" rid="F52">52B</xref>).</bold> Extreme southeastern Canada from Saskatchewan to Nova Scotia (<xref ref-type="bibr" rid="B75">Majka 2008</xref>; <xref ref-type="bibr" rid="B76">Majka and Kenner 2009</xref>; <xref ref-type="bibr" rid="B115">Roughley 1991</xref>) and the eastern half of the United States as far south as Texas and northern Florida (<xref ref-type="bibr" rid="B18">Epler 2010</xref>; <!--PageBreak--><xref ref-type="bibr" rid="B23">Ferkinhoff and Gunderson 1983</xref>; <xref ref-type="bibr" rid="B27">Folkerts 1978</xref>; <xref ref-type="bibr" rid="B45">Hilsenhoff 1990</xref>; <xref ref-type="bibr" rid="B77">Malcolm 1971</xref>; <xref ref-type="bibr" rid="B107">Roberts 1895</xref>; <xref ref-type="bibr" rid="B116">Sanderson 1982</xref>; <xref ref-type="bibr" rid="B128">Whiteman and Sites 2003</xref>; <xref ref-type="bibr" rid="B130">Wood 1962</xref>).</p></tp:treatment-sec><tp:treatment-sec sec-type="Habitat"><title>Habitat.</title><p>This species is primarily lentic and occasionally found in streams (<xref ref-type="bibr" rid="B45">Hilsenhoff 1990</xref>; <xref ref-type="bibr" rid="B128">Whiteman and Sites 2003</xref>). In Canada <italic><tp:taxon-name><tp:taxon-name-part taxon-name-part-type="genus">Dineutus</tp:taxon-name-part> <tp:taxon-name-part taxon-name-part-type="species">hornii</tp:taxon-name-part></tp:taxon-name></italic> inhabits boggy and semi-boggy lakes (<xref ref-type="bibr" rid="B83">Morrissette 1979</xref>). In the Missouri Prairie Region, <xref ref-type="bibr" rid="B128">Whiteman and Sites (2003)</xref> record this species in ponds with <italic><tp:taxon-name><tp:taxon-name-part taxon-name-part-type="genus">Brasneia</tp:taxon-name-part></tp:taxon-name></italic>.</p></tp:treatment-sec><tp:treatment-sec sec-type="Discussion"><title>Discussion.</title><p>The spelling of the specific epithet <italic>hornii</italic> is in some places spelled <italic>horni</italic>, but the discrepancy in spelling was clarified by <xref ref-type="bibr" rid="B75">Majka (2008)</xref>, finding “<italic>horni</italic>” to be an incorrect subsequent spelling of <italic>hornii</italic>. The unambiguously correct spelling is <italic><tp:taxon-name><tp:taxon-name-part taxon-name-part-type="genus">Dineutus</tp:taxon-name-part> <tp:taxon-name-part taxon-name-part-type="species">hornii</tp:taxon-name-part></tp:taxon-name></italic> (Majka, 2008).</p><p><italic><tp:taxon-name><tp:taxon-name-part taxon-name-part-type="genus">Dineutus</tp:taxon-name-part> <tp:taxon-name-part taxon-name-part-type="species">hornii</tp:taxon-name-part></tp:taxon-name></italic> forms rafts during the daytime consisting of hundreds to thousands of individuals, which may be composed of multiple species (<xref ref-type="bibr" rid="B44">Heinrich and Vogt 1980</xref>). At night some individuals disperse to forage, returning to larger rafts of beetles just before dawn, while others do not leave the larger rafts formed during the day (<xref ref-type="bibr" rid="B44">Heinrich and Vogt 1980</xref>), unlike the behavior observed by <xref ref-type="bibr" rid="B26">Fitzgerald (1987)</xref> for <italic><tp:taxon-name><tp:taxon-name-part taxon-name-part-type="genus">Dineutus</tp:taxon-name-part> <tp:taxon-name-part taxon-name-part-type="species">nigrior</tp:taxon-name-part></tp:taxon-name></italic> where the diurnal rafts of this species appeared to totally disperse by night. <xref ref-type="bibr" rid="B44">Heinrich and Vogt (1980)</xref> suggest that <italic><tp:taxon-name><tp:taxon-name-part taxon-name-part-type="genus">Dineutus</tp:taxon-name-part> <tp:taxon-name-part taxon-name-part-type="species">hornii</tp:taxon-name-part></tp:taxon-name></italic> is nocturnal as foraging behavior occurs at night, with the diurnal period spent quiescently in rafts. Brief life history is available in <xref ref-type="bibr" rid="B49">Istock (1966</xref>; <xref ref-type="bibr" rid="B50">1967</xref>).</p><p>The larva of <italic><tp:taxon-name><tp:taxon-name-part taxon-name-part-type="genus">Dineutus</tp:taxon-name-part> <tp:taxon-name-part taxon-name-part-type="species">hornii</tp:taxon-name-part></tp:taxon-name></italic> was included in a key to gyrinid larvae by <xref ref-type="bibr" rid="B43">Hatch (1927)</xref> and the structure of the egg has been describe by <xref ref-type="bibr" rid="B5">Baker and Wai (1987)</xref>.</p></tp:treatment-sec><tp:treatment-sec><!--Section generated to contain objects referenced in tp:taxon-treatment.--><fig id="F52" position="float" orientation="portrait"><label>Figure 52.</label><caption><p>General distribution map. <bold>A</bold> <italic><tp:taxon-name><tp:taxon-name-part taxon-name-part-type="genus">Dineutus</tp:taxon-name-part> <tp:taxon-name-part taxon-name-part-type="species">assimilis</tp:taxon-name-part></tp:taxon-name></italic> <bold>B</bold> <italic><tp:taxon-name><tp:taxon-name-part taxon-name-part-type="genus">Dineutus</tp:taxon-name-part> <tp:taxon-name-part taxon-name-part-type="species">hornii</tp:taxon-name-part></tp:taxon-name></italic> <bold>C</bold> <italic><tp:taxon-name><tp:taxon-name-part taxon-name-part-type="genus">Dineutus</tp:taxon-name-part> <tp:taxon-name-part taxon-name-part-type="species">nigrior</tp:taxon-name-part></tp:taxon-name></italic> <bold>D</bold> <italic><tp:taxon-name><tp:taxon-name-part taxon-name-part-type="genus">Dineutus</tp:taxon-name-part> <tp:taxon-name-part taxon-name-part-type="species">discolor</tp:taxon-name-part></tp:taxon-name></italic> and <italic><tp:taxon-name><tp:taxon-name-part taxon-name-part-type="genus">Dineutus</tp:taxon-name-part> <tp:taxon-name-part taxon-name-part-type="species">angustus</tp:taxon-name-part></tp:taxon-name></italic>.</p></caption><graphic xmlns:xlink="http://www.w3.org/1999/xlink" xlink:href="zookeys-476-001-g052.jpg" position="float" orientation="portrait" xlink:type="simple" id="oo_37511.jpg"/></fig><fig id="F32" position="float" orientation="portrait"><label>Figure 32.</label><caption><p><italic><tp:taxon-name><tp:taxon-name-part taxon-name-part-type="genus">Dineutus</tp:taxon-name-part> <tp:taxon-name-part taxon-name-part-type="species">nigrior</tp:taxon-name-part></tp:taxon-name></italic>. <bold>A</bold> aedeagus dorsal view <bold>B</bold> aedeagus ventral view <bold>C</bold> ♂ mesotarsal claws <bold>D</bold> aedeagus lateral view. Scale bar for <bold>C</bold> ≈ 0.10 mm all others ≈ 1 mm.</p></caption><graphic xmlns:xlink="http://www.w3.org/1999/xlink" xlink:href="zookeys-476-001-g032.jpg" position="float" orientation="portrait" xlink:type="simple" id="oo_37491.jpg"/></fig></tp:treatment-sec><ref-list><ref id="B107"><mixed-citation xmlns:xlink="http://www.w3.org/1999/xlink" xlink:type="simple"><person-group><name name-style="western"><surname>Roberts</surname><given-names>CH</given-names></name></person-group> (<year>1895</year>) <article-title>The species of <italic><tp:taxon-name><tp:taxon-name-part taxon-name-part-type="genus">Dineutes</tp:taxon-name-part></tp:taxon-name></italic> of America north of Mexico.</article-title><source>Transactions of the American Entomological Society</source><volume>22</volume>: <fpage>279</fpage>–<lpage>288</lpage>.</mixed-citation></ref><ref id="B106"><mixed-citation xmlns:xlink="http://www.w3.org/1999/xlink" xlink:type="simple"><person-group><name name-style="western"><surname>Régimbart</surname><given-names>M</given-names></name></person-group> (<year>1907</year>) <article-title>Essai monographique de la famille des <tp:taxon-name><tp:taxon-name-part taxon-name-part-type="family">Gyrinidae</tp:taxon-name-part></tp:taxon-name>. 3e supplément.</article-title><source>Annales de la Société entomologique de France</source><volume>76</volume>: <fpage>663</fpage>–<lpage>737</lpage>.</mixed-citation></ref><ref id="B89"><mixed-citation xmlns:xlink="http://www.w3.org/1999/xlink" xlink:type="simple"><person-group><name name-style="western"><surname>Ochs</surname><given-names>G</given-names></name></person-group> (<year>1926a</year>) <article-title>Die <tp:taxon-name><tp:taxon-name-part taxon-name-part-type="tribe">Dineutini</tp:taxon-name-part></tp:taxon-name>. 2. Tribus der Unterfamilien <tp:taxon-name><tp:taxon-name-part taxon-name-part-type="subfamily">Enhydrinae</tp:taxon-name-part></tp:taxon-name> Fam. <tp:taxon-name><tp:taxon-name-part taxon-name-part-type="family">Gyrinidae</tp:taxon-name-part></tp:taxon-name> (Col). A. Aligemeiner Teil.</article-title><source>Entomologische Zeitschrift</source><volume>40</volume>: <fpage>129</fpage>–<lpage>140</lpage>.</mixed-citation></ref><ref id="B43"><mixed-citation xmlns:xlink="http://www.w3.org/1999/xlink" xlink:type="simple"><person-group><name name-style="western"><surname>Hatch</surname><given-names>MH</given-names></name></person-group> (<year>1927</year>) <article-title>Notes on the biology of <italic><tp:taxon-name><tp:taxon-name-part taxon-name-part-type="genus">Dineutus</tp:taxon-name-part></tp:taxon-name></italic> (<tp:taxon-name><tp:taxon-name-part taxon-name-part-type="family">Gyrinidae</tp:taxon-name-part></tp:taxon-name>).</article-title><source>Bulletin of the Brooklyn Entomological Society</source><volume>22</volume>: <fpage>27</fpage>–<lpage>28</lpage>.</mixed-citation></ref><ref id="B70"><mixed-citation xmlns:xlink="http://www.w3.org/1999/xlink" xlink:type="simple"><person-group><name name-style="western"><surname>Leonard</surname><given-names>MD</given-names></name></person-group> (<year>1928</year>) <source>A List of the Insects of New York with a list of the spiders and certain other allied groups.</source><publisher-name>Cornell University Agricultural Experiment Station</publisher-name>, <publisher-loc>Ithaca, New York</publisher-loc>, <size units="page">1093 pp</size>. doi: <ext-link ext-link-type="doi" xlink:href="10.5962/bhl.title.66369" xlink:type="simple">10.5962/bhl.title.66369</ext-link></mixed-citation></ref><ref id="B23"><mixed-citation xmlns:xlink="http://www.w3.org/1999/xlink" xlink:type="simple"><person-group><name name-style="western"><surname>Ferkinhoff</surname><given-names>WD</given-names></name><name name-style="western"><surname>Gunderson</surname><given-names>RW</given-names></name></person-group> (<year>1983</year>) <article-title>A key to the whirligig beetles of Minnesota and adjacent states and Canadian provinces (<tp:taxon-name><tp:taxon-name-part taxon-name-part-type="order">Coleoptera</tp:taxon-name-part></tp:taxon-name>: <tp:taxon-name><tp:taxon-name-part taxon-name-part-type="family">Gyrinidae</tp:taxon-name-part></tp:taxon-name>).</article-title><source>Scientific Publications of the Science Museum of Minnesota</source><volume>7</volume>: <fpage>3</fpage>–<lpage>53</lpage>.</mixed-citation></ref><ref id="B75"><mixed-citation xmlns:xlink="http://www.w3.org/1999/xlink" xlink:type="simple"><person-group><name name-style="western"><surname>Majka</surname><given-names>CG</given-names></name></person-group> (<year>2008</year>) <article-title>The aquatic <tp:taxon-name><tp:taxon-name-part taxon-name-part-type="order">Coleoptera</tp:taxon-name-part></tp:taxon-name> of Prince Edward Island, Canada: new records and faunal composition.</article-title><source>Zookeys</source><volume>2</volume>: <fpage>239</fpage>–<lpage>260</lpage>. doi: <ext-link ext-link-type="doi" xlink:href="10.3897/zookeys.22.216" xlink:type="simple">10.3897/zookeys.22.216</ext-link></mixed-citation></ref><ref id="B76"><mixed-citation xmlns:xlink="http://www.w3.org/1999/xlink" xlink:type="simple"><person-group><name name-style="western"><surname>Majka</surname><given-names>CG</given-names></name><name name-style="western"><surname>Kenner</surname><given-names>RD</given-names></name></person-group> (<year>2009</year>) <article-title>The <tp:taxon-name><tp:taxon-name-part taxon-name-part-type="family">Gyrinidae</tp:taxon-name-part></tp:taxon-name> (<tp:taxon-name><tp:taxon-name-part taxon-name-part-type="order">Coleoptera</tp:taxon-name-part></tp:taxon-name>) of the Maritime Provinces of Canada: new records, distribution, and faunal composition.</article-title><source>Zookeys</source><volume>22</volume>: <fpage>355</fpage>–<lpage>372</lpage>.</mixed-citation></ref><ref id="B115"><mixed-citation xmlns:xlink="http://www.w3.org/1999/xlink" xlink:type="simple"><person-group><name name-style="western"><surname>Roughley</surname><given-names>RE</given-names></name></person-group> (<year>1991</year>) <chapter-title>Family <tp:taxon-name><tp:taxon-name-part taxon-name-part-type="family">Gyrinidae</tp:taxon-name-part></tp:taxon-name>: Whirligig Beetles.</chapter-title> In: <person-group><name name-style="western"><surname>Bousquet</surname><given-names>Y</given-names></name></person-group> (<role>Ed.</role>) <source>Checklist of Beetles of Canada and Alaska</source>. <publisher-name>Agricultural Canada</publisher-name>, <publisher-loc>Ottawa, Ontario</publisher-loc>, <ext-link ext-link-type="uri" xlink:href="http://www.canacoll.org/Coleo/Checklist/PDF%20files/GYRINIDAE.pdf" xlink:type="simple">http://www.canacoll.org/Coleo/Checklist/PDF%20files/GYRINIDAE.pdf</ext-link></mixed-citation></ref><ref id="B18"><mixed-citation xmlns:xlink="http://www.w3.org/1999/xlink" xlink:type="simple"><person-group><name name-style="western"><surname>Epler</surname><given-names>JH</given-names></name></person-group> (<year>2010</year>) <source>The Water Beetles of Florida - an identification manual for the families <tp:taxon-name><tp:taxon-name-part taxon-name-part-type="family">Chrysomelidae</tp:taxon-name-part></tp:taxon-name>, <tp:taxon-name><tp:taxon-name-part taxon-name-part-type="family">Curculionidae</tp:taxon-name-part></tp:taxon-name>, <tp:taxon-name><tp:taxon-name-part taxon-name-part-type="family">Dryopidae</tp:taxon-name-part></tp:taxon-name>, <tp:taxon-name><tp:taxon-name-part taxon-name-part-type="family">Dytiscidae</tp:taxon-name-part></tp:taxon-name>, <tp:taxon-name><tp:taxon-name-part taxon-name-part-type="family">Elmidae</tp:taxon-name-part></tp:taxon-name>, <tp:taxon-name><tp:taxon-name-part taxon-name-part-type="family">Gyrinidae</tp:taxon-name-part></tp:taxon-name>, <tp:taxon-name><tp:taxon-name-part taxon-name-part-type="family">Haliplidae</tp:taxon-name-part></tp:taxon-name>, <tp:taxon-name><tp:taxon-name-part taxon-name-part-type="family">Helophoridae</tp:taxon-name-part></tp:taxon-name>, <tp:taxon-name><tp:taxon-name-part taxon-name-part-type="family">Hydraenidae</tp:taxon-name-part></tp:taxon-name>, <tp:taxon-name><tp:taxon-name-part taxon-name-part-type="family">Hydrochidae</tp:taxon-name-part></tp:taxon-name>, <tp:taxon-name><tp:taxon-name-part taxon-name-part-type="family">Hydrophilidae</tp:taxon-name-part></tp:taxon-name>, <tp:taxon-name><tp:taxon-name-part taxon-name-part-type="family">Noteridae</tp:taxon-name-part></tp:taxon-name>, <tp:taxon-name><tp:taxon-name-part taxon-name-part-type="family">Psephenidae</tp:taxon-name-part></tp:taxon-name>, <tp:taxon-name><tp:taxon-name-part taxon-name-part-type="family">Ptilodactylidae</tp:taxon-name-part></tp:taxon-name> and <tp:taxon-name><tp:taxon-name-part taxon-name-part-type="family">Scirtidae</tp:taxon-name-part></tp:taxon-name></source>, <size units="page">399 + iv</size>.</mixed-citation></ref><ref id="B27"><mixed-citation xmlns:xlink="http://www.w3.org/1999/xlink" xlink:type="simple"><person-group><name name-style="western"><surname>Folkerts</surname><given-names>GW</given-names></name></person-group> (<year>1978</year>) <article-title>A preliminary checklist of the <tp:taxon-name><tp:taxon-name-part taxon-name-part-type="clade">Hydradephaga</tp:taxon-name-part></tp:taxon-name> (<tp:taxon-name><tp:taxon-name-part taxon-name-part-type="order">Coleoptera</tp:taxon-name-part></tp:taxon-name>) of Alabama.</article-title><source>The Coleopterists Bulletin</source><volume>32</volume>: <fpage>345</fpage>–<lpage>347</lpage>.</mixed-citation></ref><ref id="B45"><mixed-citation xmlns:xlink="http://www.w3.org/1999/xlink" xlink:type="simple"><person-group><name name-style="western"><surname>Hilsenhoff</surname><given-names>WL</given-names></name></person-group> (<year>1990</year>) <article-title><tp:taxon-name><tp:taxon-name-part taxon-name-part-type="family">Gyrinidae</tp:taxon-name-part></tp:taxon-name> of Wisconsin, with a key to adults of both sexes and notes on distribution and habitat.</article-title><source>Great Lakes Entomologist</source><volume>23</volume>: <fpage>77</fpage>–<lpage>92</lpage>.</mixed-citation></ref><ref id="B77"><mixed-citation xmlns:xlink="http://www.w3.org/1999/xlink" xlink:type="simple"><person-group><name name-style="western"><surname>Malcolm</surname><given-names>SE</given-names></name></person-group> (<year>1971</year>) <article-title>The water beetles of Maine: including the families <tp:taxon-name><tp:taxon-name-part taxon-name-part-type="family">Gyrinidae</tp:taxon-name-part></tp:taxon-name>, <tp:taxon-name><tp:taxon-name-part taxon-name-part-type="family">Haliplidae</tp:taxon-name-part></tp:taxon-name>, <tp:taxon-name><tp:taxon-name-part taxon-name-part-type="family">Dytiscidae</tp:taxon-name-part></tp:taxon-name>, <tp:taxon-name><tp:taxon-name-part taxon-name-part-type="family">Noteridae</tp:taxon-name-part></tp:taxon-name> and <tp:taxon-name><tp:taxon-name-part taxon-name-part-type="family">Hydrophilidae</tp:taxon-name-part></tp:taxon-name>.</article-title><source>University of Maine Life Science and Agricultural Experiment Station Technical Bulletin</source><volume>48</volume>: <fpage>1</fpage>–<lpage>49</lpage>.</mixed-citation></ref><ref id="B116"><mixed-citation xmlns:xlink="http://www.w3.org/1999/xlink" xlink:type="simple"><person-group><name name-style="western"><surname>Sanderson</surname><given-names>MW</given-names></name></person-group> (<year>1982</year>) <chapter-title><tp:taxon-name><tp:taxon-name-part taxon-name-part-type="family">Gyrinidae</tp:taxon-name-part></tp:taxon-name>.</chapter-title> In: <person-group><name name-style="western"><surname>Brigham</surname><given-names>AR</given-names></name><name name-style="western"><surname>Brigham</surname><given-names>WU</given-names></name><name name-style="western"><surname>Gnilka</surname><given-names>A</given-names></name></person-group> (<role>Eds</role>) <source>Aquatic Insects and Oligochaetes of North and South Carolina</source>. <publisher-name>Midwest Aquatic Enterprises</publisher-name>, <publisher-loc>Mahomet</publisher-loc>, <volume>Ill</volume>, <fpage>10.29</fpage>–<lpage>10.38</lpage>.</mixed-citation></ref><ref id="B128"><mixed-citation xmlns:xlink="http://www.w3.org/1999/xlink" xlink:type="simple"><person-group><name name-style="western"><surname>Whiteman</surname><given-names>NK</given-names></name><name name-style="western"><surname>Sites</surname><given-names>RW</given-names></name></person-group> (<year>2003</year>) <article-title>Lentic beetles of the Missouri Prairie Region: habitat and regional associations, with keys to the <tp:taxon-name><tp:taxon-name-part taxon-name-part-type="clade">Hydradephaga</tp:taxon-name-part></tp:taxon-name>.</article-title><source>Transactions of the American Entomological Society</source><volume>129</volume>: <fpage>185</fpage>–<lpage>243</lpage>.</mixed-citation></ref><ref id="B130"><mixed-citation xmlns:xlink="http://www.w3.org/1999/xlink" xlink:type="simple"><person-group><name name-style="western"><surname>Wood</surname><given-names>FE</given-names></name></person-group> (<year>1962</year>) <source>A synopsis of the genus <italic><tp:taxon-name><tp:taxon-name-part taxon-name-part-type="genus">Dineutus</tp:taxon-name-part></tp:taxon-name></italic> (<tp:taxon-name><tp:taxon-name-part taxon-name-part-type="order">Coleoptera</tp:taxon-name-part></tp:taxon-name>: <tp:taxon-name><tp:taxon-name-part taxon-name-part-type="family">Gyrinidae</tp:taxon-name-part></tp:taxon-name>) in the Western Hemisphere</source>. <comment>Masters</comment>, <publisher-name>University of Missouri</publisher-name>, <publisher-loc>Columbia, Missouri</publisher-loc>.</mixed-citation></ref><ref id="B83"><mixed-citation xmlns:xlink="http://www.w3.org/1999/xlink" xlink:type="simple"><person-group><name name-style="western"><surname>Morrissette</surname><given-names>R</given-names></name></person-group> (<year>1979</year>) <article-title>Les <tp:taxon-name><tp:taxon-name-part taxon-name-part-type="family">Gyrinidae</tp:taxon-name-part></tp:taxon-name> (<tp:taxon-name><tp:taxon-name-part taxon-name-part-type="order">Coleoptera</tp:taxon-name-part></tp:taxon-name>) du Quebec.</article-title><source>Fabreries</source><volume>5</volume>: <fpage>51</fpage>–<lpage>58</lpage>.</mixed-citation></ref><ref id="B44"><mixed-citation xmlns:xlink="http://www.w3.org/1999/xlink" xlink:type="simple"><person-group><name name-style="western"><surname>Heinrich</surname><given-names>B</given-names></name><name name-style="western"><surname>Vogt</surname><given-names>FD</given-names></name></person-group> (<year>1980</year>) <article-title>Aggregation and foraging behaviour of whirligig beetles (<tp:taxon-name><tp:taxon-name-part taxon-name-part-type="family">Gyrinidae</tp:taxon-name-part></tp:taxon-name>).</article-title><source>Behavioral Ecology and Sociobiology</source><volume>7</volume>: <fpage>179</fpage>–<lpage>186</lpage>. doi: <ext-link ext-link-type="doi" xlink:href="10.1007/BF00299362" xlink:type="simple">10.1007/BF00299362</ext-link></mixed-citation></ref><ref id="B26"><mixed-citation xmlns:xlink="http://www.w3.org/1999/xlink" xlink:type="simple"><person-group><name name-style="western"><surname>Fitzgerald</surname><given-names>VJ</given-names></name></person-group> (<year>1987</year>) <article-title>Social behavior of adult whirligig beetles (<italic><tp:taxon-name><tp:taxon-name-part taxon-name-part-type="genus">Dineutus</tp:taxon-name-part> <tp:taxon-name-part taxon-name-part-type="species">nigrior</tp:taxon-name-part></tp:taxon-name></italic> and <italic><tp:taxon-name><tp:taxon-name-part taxon-name-part-type="genus">D.</tp:taxon-name-part> <tp:taxon-name-part taxon-name-part-type="species">discolor</tp:taxon-name-part></tp:taxon-name></italic>) (<tp:taxon-name><tp:taxon-name-part taxon-name-part-type="order">Coleoptera</tp:taxon-name-part></tp:taxon-name>: <tp:taxon-name><tp:taxon-name-part taxon-name-part-type="family">Gyrinidae</tp:taxon-name-part></tp:taxon-name>).</article-title><source>American Midland Naturalist</source><volume>118</volume>: <fpage>439</fpage>–<lpage>448</lpage>. doi: <ext-link ext-link-type="doi" xlink:href="10.2307/2425801" xlink:type="simple">10.2307/2425801</ext-link></mixed-citation></ref><ref id="B49"><mixed-citation xmlns:xlink="http://www.w3.org/1999/xlink" xlink:type="simple"><person-group><name name-style="western"><surname>Istock</surname><given-names>C</given-names></name></person-group> (<year>1966</year>) <article-title>Distribution, coexistence, and competition of whirligig beetles.</article-title><source>Evolution</source><volume>20</volume>: <fpage>211</fpage>–<lpage>234</lpage>. doi: <ext-link ext-link-type="doi" xlink:href="10.2307/2406575" xlink:type="simple">10.2307/2406575</ext-link></mixed-citation></ref><ref id="B50"><mixed-citation xmlns:xlink="http://www.w3.org/1999/xlink" xlink:type="simple"><person-group><name name-style="western"><surname>Istock</surname><given-names>C</given-names></name></person-group> (<year>1967</year>) <article-title>Transient competitive displacement in natural populations of whirligig beetles.</article-title><source>Ecology</source><volume>48</volume>: <fpage>929</fpage>–<lpage>937</lpage>. doi: <ext-link ext-link-type="doi" xlink:href="10.2307/1934536" xlink:type="simple">10.2307/1934536</ext-link></mixed-citation></ref><ref id="B5"><mixed-citation xmlns:xlink="http://www.w3.org/1999/xlink" xlink:type="simple"><person-group><name name-style="western"><surname>Baker</surname><given-names>GT</given-names></name><name name-style="western"><surname>Wai</surname><given-names>KM</given-names></name></person-group> (<year>1987</year>) <article-title>Chorionic structure of <italic><tp:taxon-name><tp:taxon-name-part taxon-name-part-type="genus">Dineutes</tp:taxon-name-part> <tp:taxon-name-part taxon-name-part-type="species">horni</tp:taxon-name-part></tp:taxon-name></italic> Rbts. (<tp:taxon-name><tp:taxon-name-part taxon-name-part-type="order">Coleoptera</tp:taxon-name-part></tp:taxon-name>: <tp:taxon-name><tp:taxon-name-part taxon-name-part-type="family">Gyrinidae</tp:taxon-name-part></tp:taxon-name>).</article-title><source>Bolletino di Zoologia</source><volume>54</volume>: <fpage>209</fpage>–<lpage>212</lpage>. doi: <ext-link ext-link-type="doi" xlink:href="10.1080/11250008709355585" xlink:type="simple">10.1080/11250008709355585</ext-link></mixed-citation></ref></ref-list></tp:taxon-treatment>
