# Supplementary material for: The New World whirligig beetles of the genus Dineutus Macleay, 1825 (Coleoptera, Gyrinidae, Gyrininae, Dineutini)
Source: Zookeys. 2015 Jan 23;(476):1–135. doi: 10.3897/zookeys.476.8630 (PMC4311692; doi:10.3897/zookeys.476.8630)
Supplement: XML Treatment for Dineutus longimanus [file zookeys.476.8630-treatment10.xml]

<!DOCTYPE tp:taxon-treatment
  PUBLIC "-//TaxonX//DTD Taxonomic Treatment Publishing DTD v0 20100105//EN" "tax-treatment-NSO.dtd">
<tp:taxon-treatment xmlns:tp="http://www.plazi.org/taxpub"><tp:treatment-meta><kwd-group><label>Taxon classification</label><kwd><named-content content-type="kingdom">Animalia</named-content></kwd><kwd><named-content content-type="order">Coleoptera</named-content></kwd><kwd><named-content content-type="family">Gyrinidae</named-content></kwd></kwd-group><mixed-citation publication-type="journal"><person-group><name><surname>Gustafson</surname><given-names>Grey T.</given-names></name><name><surname>Miller</surname><given-names>Kelly B.</given-names></name></person-group><article-title>The New World whirligig beetles of the genus <italic><tp:taxon-name><tp:taxon-name-part taxon-name-part-type="genus">Dineutus</tp:taxon-name-part></tp:taxon-name></italic> Macleay, 1825 (<tp:taxon-name><tp:taxon-name-part taxon-name-part-type="order">Coleoptera</tp:taxon-name-part></tp:taxon-name>, <tp:taxon-name><tp:taxon-name-part taxon-name-part-type="family">Gyrinidae</tp:taxon-name-part></tp:taxon-name>, <tp:taxon-name><tp:taxon-name-part taxon-name-part-type="subfamily">Gyrininae</tp:taxon-name-part></tp:taxon-name>, <tp:taxon-name><tp:taxon-name-part taxon-name-part-type="tribe">Dineutini</tp:taxon-name-part></tp:taxon-name>)</article-title><source>Zookeys</source><day>23</day><month>1</month><year>2015</year><volume>2015</volume><issue>476</issue><fpage>1</fpage><lpage>135</lpage><pub-id pub-id-type="doi">10.3897/zookeys.476.8630</pub-id></mixed-citation></tp:treatment-meta><tp:nomenclature><tp:taxon-name>
                            <tp:taxon-name-part taxon-name-part-type="genus">Dineutus</tp:taxon-name-part>
                            <tp:taxon-name-part taxon-name-part-type="species">longimanus</tp:taxon-name-part>
                        </tp:taxon-name><tp:taxon-authority>(Olivier, 1791)</tp:taxon-authority></tp:nomenclature><tp:treatment-sec sec-type="Differential diagnosis"><title>Differential diagnosis.</title><p>This is a very unique <italic><tp:taxon-name><tp:taxon-name-part taxon-name-part-type="genus">Dineutus</tp:taxon-name-part></tp:taxon-name></italic> species, easily distinguished from all other New World <italic><tp:taxon-name><tp:taxon-name-part taxon-name-part-type="genus">Dineutus</tp:taxon-name-part></tp:taxon-name></italic>, by the elytral apices possessing a spine located between the sutural and apicolateral angles. Serrations and irregularities are also present, and the sutural angle is also produced into a short spine. The venter is usually more lightly colored from reddish to yellow.</p></tp:treatment-sec><tp:treatment-sec sec-type="Distribution"><title>Distribution and subspecies.</title><p>This species is endemic to the Caribbean and represents a bit of a population genetics and Caribbean biogeography problem. The species is currently divided into four subspecies, with each island of the Greater Antilles having its own subpsieces, with the two most unique subspecies being found at opposite ends of the species distribution (Cuba and Puerto Rico). The two subspecies occupying the middle area of the range (Jamaica and the Dominican Republic) are less distinct and seem to form a gradient between the morphologies of the two subspecies at the opposite ends. The aedeagi of three of the subspecies are very similar with only that of <italic><tp:taxon-name><tp:taxon-name-part taxon-name-part-type="genus">Dineutus</tp:taxon-name-part> <tp:taxon-name-part taxon-name-part-type="species">longimanus</tp:taxon-name-part> <tp:taxon-name-part taxon-name-part-type="subspecies">portoricensis</tp:taxon-name-part></tp:taxon-name></italic> offering some significant differences. For these reasons we have decided to retain the classification proposed by <xref ref-type="bibr" rid="B86">Ochs (1924</xref>, <xref ref-type="bibr" rid="B89">1926a</xref>, <xref ref-type="bibr" rid="B95">1938</xref>) in treating the four forms as subspecies. Future genetic work may shed some light on these issues.</p><p><italic><tp:taxon-name><tp:taxon-name-part taxon-name-part-type="genus">Dineutus</tp:taxon-name-part> <tp:taxon-name-part taxon-name-part-type="species">longimanus</tp:taxon-name-part></tp:taxon-name></italic> can be distinguished from all other North American species of <italic><tp:taxon-name><tp:taxon-name-part taxon-name-part-type="genus">Dineutus</tp:taxon-name-part></tp:taxon-name></italic> in having the elytral apices spinose with serrations and irregularities present. The subspecies can be separated by the following key:</p><!--PageBreak--><table-wrap content-type="key" position="anchor" orientation="portrait"><table rules="all"><tbody><tr><td rowspan="1" colspan="1">1</td><td rowspan="1" colspan="1">Body form of both sexes evenly elongate oval (Figs <xref ref-type="fig" rid="F20">20A, C</xref>; <xref ref-type="fig" rid="F22">22A, C</xref>); Elytra with apicolateral sinuation not evident, at most weakly developed, apical serrations strongly developed as small thorns; Mesotarsal claws with ventral margin rounded and evenly narrowed apically, without a denticle (Figs <xref ref-type="fig" rid="F21">21C</xref>; <xref ref-type="fig" rid="F23">23C</xref>); Metacoxae with numerous shallow punctures extending on to lateral wings of metacoxae; Median lobe of aedeagus more parallel sided, parameres of aedeagus more narrowly rounded (Fig. <xref ref-type="fig" rid="F21">21A</xref>; <xref ref-type="fig" rid="F23">23A</xref>). Western Caribbean</td><td rowspan="1" colspan="1"><bold>2</bold></td></tr><tr><td rowspan="1" colspan="1">–</td><td rowspan="1" colspan="1">Body form of males more laterally expanded after basal half of elytra (Figs <xref ref-type="fig" rid="F24">24C</xref>; <xref ref-type="fig" rid="F26">26C</xref>); Elytra with apicolateral sinuation moderately to strongly evident, apical serrations more weakly developed especially apicolaterally; Mesotarsal claws with a denticle (Figs <xref ref-type="fig" rid="F25">25C</xref>; <xref ref-type="fig" rid="F27">27C</xref>); Metacoxae with sparse and very shallowly impressed punctures; Median lobe of aedeagus weakly constricted medially, parameres of aedeagus more broadly rounded (Figs <xref ref-type="fig" rid="F25">25A</xref>; <xref ref-type="fig" rid="F26">26A</xref>). Eastern Caribbean</td><td rowspan="1" colspan="1"><bold>3</bold></td></tr><tr><td rowspan="1" colspan="1">2</td><td rowspan="1" colspan="1">Relatively smaller in size: 10.8–12.9 mm. Reticulation of dorsal surface more well impressed, medial disc reticulation composed of small regularly shaped circular sculpticells; Metacoxae with numerous large, shallow punctures present, extending regularly on to the metacoxal wings. Cuba</td><td rowspan="1" colspan="1"><bold><italic><tp:taxon-name><tp:taxon-name-part taxon-name-part-type="genus">Dineutus</tp:taxon-name-part> <tp:taxon-name-part taxon-name-part-type="species">longimanus</tp:taxon-name-part> <tp:taxon-name-part taxon-name-part-type="subspecies">cubensis</tp:taxon-name-part></tp:taxon-name></italic></bold></td></tr><tr><td rowspan="1" colspan="1">–</td><td rowspan="1" colspan="1">Relatively larger: 12.1–13.3 mm. Elytral reticulation much more finely impressed, reticulation of medially disc very weakly impressed composed of irregularly shaped sculpticells which are more transversely oriented; Metacoxae with punctures more shallowly impressed, decreased in number the metacoxal wings, only present on the posterior half. Jamaica</td><td rowspan="1" colspan="1"><bold><italic><tp:taxon-name><tp:taxon-name-part taxon-name-part-type="genus">Dineutus</tp:taxon-name-part> <tp:taxon-name-part taxon-name-part-type="species">longimanus</tp:taxon-name-part> <tp:taxon-name-part taxon-name-part-type="subspecies">jamaicensis</tp:taxon-name-part></tp:taxon-name></italic></bold></td></tr><tr><td rowspan="1" colspan="1">3</td><td rowspan="1" colspan="1">Dorsally margin of elytra with lateral greenish sheen; metacoxae with punctures more sparse and more shallowly impressed, barely distinguishable; median lobe of aedeagus with narrow dorsal carina at apex, apically less acuminate and more evenly angled apically. Puerto Rico</td><td rowspan="1" colspan="1"><bold><italic><tp:taxon-name><tp:taxon-name-part taxon-name-part-type="genus">Dineutus</tp:taxon-name-part> <tp:taxon-name-part taxon-name-part-type="species">longimanus</tp:taxon-name-part> <tp:taxon-name-part taxon-name-part-type="subspecies">portoricensis</tp:taxon-name-part></tp:taxon-name></italic></bold></td></tr><tr><td rowspan="1" colspan="1">–</td><td rowspan="1" colspan="1">Margin of elytral without lateral greenish sheen; metacoxae with punctures relatively apparent, but still sparse and shallowly impressed; median lobe of aedeagus without dorsal carina, more acuminate apically. Dominican Republic, Haiti</td><td rowspan="1" colspan="1"><bold><italic><tp:taxon-name><tp:taxon-name-part taxon-name-part-type="genus">Dineutus</tp:taxon-name-part> <tp:taxon-name-part taxon-name-part-type="species">longimanus</tp:taxon-name-part> <tp:taxon-name-part taxon-name-part-type="subspecies">longimanus</tp:taxon-name-part></tp:taxon-name></italic></bold></td></tr></tbody></table></table-wrap></tp:treatment-sec><tp:treatment-sec><!--Section generated to contain objects referenced in tp:taxon-treatment.--><fig id="F20" position="float" orientation="portrait"><label>Figure 20.</label><caption><p><italic><tp:taxon-name><tp:taxon-name-part taxon-name-part-type="genus">Dineutus</tp:taxon-name-part> <tp:taxon-name-part taxon-name-part-type="species">longimanus</tp:taxon-name-part> <tp:taxon-name-part taxon-name-part-type="subspecies">cubensis</tp:taxon-name-part></tp:taxon-name></italic>. <bold>A</bold> ♀ dorsal habitus <bold>B</bold> ♀ ventral habitus <bold>C</bold> ♂ dorsal habitus <bold>D</bold> ♂ ventral habitus. All scale bars ≈ 2 mm.</p></caption><graphic xmlns:xlink="http://www.w3.org/1999/xlink" xlink:href="zookeys-476-001-g020.jpg" position="float" orientation="portrait" xlink:type="simple" id="oo_37479.jpg"/></fig><fig id="F22" position="float" orientation="portrait"><label>Figure 22.</label><caption><p><italic><tp:taxon-name><tp:taxon-name-part taxon-name-part-type="genus">Dineutus</tp:taxon-name-part> <tp:taxon-name-part taxon-name-part-type="species">longimanus</tp:taxon-name-part> <tp:taxon-name-part taxon-name-part-type="subspecies">jamaicensis</tp:taxon-name-part></tp:taxon-name></italic>. <bold>A</bold> ♀ dorsal habitus <bold>B</bold> ♀ ventral habitus <bold>C</bold> ♂ dorsal habitus <bold>D</bold> ♂ ventral habitus. All scale bars ≈ 2 mm.</p></caption><graphic xmlns:xlink="http://www.w3.org/1999/xlink" xlink:href="zookeys-476-001-g022.jpg" position="float" orientation="portrait" xlink:type="simple" id="oo_37481.jpg"/></fig><fig id="F21" position="float" orientation="portrait"><label>Figure 21.</label><caption><p><italic><tp:taxon-name><tp:taxon-name-part taxon-name-part-type="genus">Dineutus</tp:taxon-name-part> <tp:taxon-name-part taxon-name-part-type="species">longimanus</tp:taxon-name-part> <tp:taxon-name-part taxon-name-part-type="subspecies">cubensis</tp:taxon-name-part></tp:taxon-name></italic>. <bold>A</bold> aedeagus dorsal view <bold>B</bold> aedeagus ventral view <bold>C</bold> ♂ mesotarsal claws <bold>D</bold> aedeagus lateral view. Scale bar for <bold>C</bold> ≈ 0.10 mm all others ≈ 1 mm.</p></caption><graphic xmlns:xlink="http://www.w3.org/1999/xlink" xlink:href="zookeys-476-001-g021.jpg" position="float" orientation="portrait" xlink:type="simple" id="oo_37480.jpg"/></fig><fig id="F23" position="float" orientation="portrait"><label>Figure 23.</label><caption><p><italic><tp:taxon-name><tp:taxon-name-part taxon-name-part-type="genus">Dineutus</tp:taxon-name-part> <tp:taxon-name-part taxon-name-part-type="species">longimanus</tp:taxon-name-part> <tp:taxon-name-part taxon-name-part-type="subspecies">jamaicensis</tp:taxon-name-part></tp:taxon-name></italic>. <bold>A</bold> aedeagus dorsal view <bold>B</bold> aedeagus ventral view <bold>C</bold> ♂ mesotarsal claws <bold>D</bold> aedeagus lateral view. Scale bar for <bold>C</bold> ≈ 0.10 mm all others ≈ 1 mm.</p></caption><graphic xmlns:xlink="http://www.w3.org/1999/xlink" xlink:href="zookeys-476-001-g023.jpg" position="float" orientation="portrait" xlink:type="simple" id="oo_37482.jpg"/></fig><fig id="F24" position="float" orientation="portrait"><label>Figure 24.</label><caption><p><italic><tp:taxon-name><tp:taxon-name-part taxon-name-part-type="genus">Dineutus</tp:taxon-name-part> <tp:taxon-name-part taxon-name-part-type="species">longimanus</tp:taxon-name-part> <tp:taxon-name-part taxon-name-part-type="subspecies">longimanus</tp:taxon-name-part></tp:taxon-name></italic>. <bold>A</bold> ♀ dorsal habitus <bold>B</bold> ♀ ventral habitus <bold>C</bold> ♂ dorsal habitus <bold>D</bold> ♂ ventral habitus. All scale bars ≈ 2 mm.</p></caption><graphic xmlns:xlink="http://www.w3.org/1999/xlink" xlink:href="zookeys-476-001-g024.jpg" position="float" orientation="portrait" xlink:type="simple" id="oo_37483.jpg"/></fig><fig id="F26" position="float" orientation="portrait"><label>Figure 26.</label><caption><p><italic><tp:taxon-name><tp:taxon-name-part taxon-name-part-type="genus">Dineutus</tp:taxon-name-part> <tp:taxon-name-part taxon-name-part-type="species">longimanus</tp:taxon-name-part> <tp:taxon-name-part taxon-name-part-type="subspecies">portoricensis</tp:taxon-name-part></tp:taxon-name></italic>. <bold>A</bold> ♀ dorsal habitus <bold>B</bold> ♀ ventral habitus <bold>C</bold> ♂ dorsal habitus <bold>D</bold> ♂ ventral habitus. All scale bars ≈ 2 mm.</p></caption><graphic xmlns:xlink="http://www.w3.org/1999/xlink" xlink:href="zookeys-476-001-g026.jpg" position="float" orientation="portrait" xlink:type="simple" id="oo_37485.jpg"/></fig><fig id="F25" position="float" orientation="portrait"><label>Figure 25.</label><caption><p><italic><tp:taxon-name><tp:taxon-name-part taxon-name-part-type="genus">Dineutus</tp:taxon-name-part> <tp:taxon-name-part taxon-name-part-type="species">longimanus</tp:taxon-name-part> <tp:taxon-name-part taxon-name-part-type="subspecies">longimanus</tp:taxon-name-part></tp:taxon-name></italic>. <bold>A</bold> aedeagus dorsal view <bold>B</bold> aedeagus ventral view <bold>C</bold> ♂ mesotarsal claws <bold>D</bold> aedeagus lateral view. Scale bar for <bold>C</bold> ≈ 0.10 mm all others ≈ 1 mm.</p></caption><graphic xmlns:xlink="http://www.w3.org/1999/xlink" xlink:href="zookeys-476-001-g025.jpg" position="float" orientation="portrait" xlink:type="simple" id="oo_37484.jpg"/></fig><fig id="F27" position="float" orientation="portrait"><label>Figure 27.</label><caption><p><italic><tp:taxon-name><tp:taxon-name-part taxon-name-part-type="genus">Dineutus</tp:taxon-name-part> <tp:taxon-name-part taxon-name-part-type="species">longimanus</tp:taxon-name-part> <tp:taxon-name-part taxon-name-part-type="subspecies">portoricensis</tp:taxon-name-part></tp:taxon-name></italic>. <bold>A</bold> aedeagus dorsal view <bold>B</bold> aedeagus ventral view <bold>C</bold> ♂ mesotarsal claws <bold>D</bold> aedeagus lateral view. Scale bar for <bold>C</bold> ≈ 0.10 mm all others ≈ 1 mm.</p></caption><graphic xmlns:xlink="http://www.w3.org/1999/xlink" xlink:href="zookeys-476-001-g027.jpg" position="float" orientation="portrait" xlink:type="simple" id="oo_37486.jpg"/></fig></tp:treatment-sec><ref-list><ref id="B86"><mixed-citation xmlns:xlink="http://www.w3.org/1999/xlink" xlink:type="simple"><person-group><name name-style="western"><surname>Ochs</surname><given-names>G</given-names></name></person-group> (<year>1924</year>) <article-title>On the West Indian <tp:taxon-name><tp:taxon-name-part taxon-name-part-type="family">Gyrinidae</tp:taxon-name-part></tp:taxon-name> and a new species of <italic><tp:taxon-name><tp:taxon-name-part taxon-name-part-type="genus">Gyretes</tp:taxon-name-part></tp:taxon-name></italic> from northern Brazil.</article-title><source>American Museum Novitates</source><volume>125</volume>: <fpage>1</fpage>–<lpage>8</lpage>.</mixed-citation></ref><ref id="B89"><mixed-citation xmlns:xlink="http://www.w3.org/1999/xlink" xlink:type="simple"><person-group><name name-style="western"><surname>Ochs</surname><given-names>G</given-names></name></person-group> (<year>1926a</year>) <article-title>Die <tp:taxon-name><tp:taxon-name-part taxon-name-part-type="tribe">Dineutini</tp:taxon-name-part></tp:taxon-name>. 2. Tribus der Unterfamilien <tp:taxon-name><tp:taxon-name-part taxon-name-part-type="subfamily">Enhydrinae</tp:taxon-name-part></tp:taxon-name> Fam. <tp:taxon-name><tp:taxon-name-part taxon-name-part-type="family">Gyrinidae</tp:taxon-name-part></tp:taxon-name> (Col). A. Aligemeiner Teil.</article-title><source>Entomologische Zeitschrift</source><volume>40</volume>: <fpage>129</fpage>–<lpage>140</lpage>.</mixed-citation></ref><ref id="B95"><mixed-citation xmlns:xlink="http://www.w3.org/1999/xlink" xlink:type="simple"><person-group><name name-style="western"><surname>Ochs</surname><given-names>G</given-names></name></person-group> (<year>1938</year>) <article-title>Additional remarks on West Indian <tp:taxon-name><tp:taxon-name-part taxon-name-part-type="family">Gyrinidae</tp:taxon-name-part></tp:taxon-name>.</article-title><source>Psyche</source><volume>45</volume>: <fpage>85</fpage>–<lpage>93</lpage>. doi: <ext-link ext-link-type="doi" xlink:href="10.1155/1938/37837" xlink:type="simple">10.1155/1938/37837</ext-link></mixed-citation></ref></ref-list></tp:taxon-treatment>
