# Supplementary material for: The New World whirligig beetles of the genus Dineutus Macleay, 1825 (Coleoptera, Gyrinidae, Gyrininae, Dineutini)
Source: Zookeys. 2015 Jan 23;(476):1–135. doi: 10.3897/zookeys.476.8630 (PMC4311692; doi:10.3897/zookeys.476.8630)
Supplement: XML Treatment for Dineutus longimanus cubensis [file zookeys.476.8630-treatment11.xml]

<!DOCTYPE tp:taxon-treatment
  PUBLIC "-//TaxonX//DTD Taxonomic Treatment Publishing DTD v0 20100105//EN" "tax-treatment-NSO.dtd">
<tp:taxon-treatment xmlns:tp="http://www.plazi.org/taxpub"><tp:treatment-meta><kwd-group><label>Taxon classification</label><kwd><named-content content-type="kingdom">Animalia</named-content></kwd><kwd><named-content content-type="order">Coleoptera</named-content></kwd><kwd><named-content content-type="family">Gyrinidae</named-content></kwd></kwd-group><mixed-citation publication-type="journal"><person-group><name><surname>Gustafson</surname><given-names>Grey T.</given-names></name><name><surname>Miller</surname><given-names>Kelly B.</given-names></name></person-group><article-title>The New World whirligig beetles of the genus <italic><tp:taxon-name><tp:taxon-name-part taxon-name-part-type="genus">Dineutus</tp:taxon-name-part></tp:taxon-name></italic> Macleay, 1825 (<tp:taxon-name><tp:taxon-name-part taxon-name-part-type="order">Coleoptera</tp:taxon-name-part></tp:taxon-name>, <tp:taxon-name><tp:taxon-name-part taxon-name-part-type="family">Gyrinidae</tp:taxon-name-part></tp:taxon-name>, <tp:taxon-name><tp:taxon-name-part taxon-name-part-type="subfamily">Gyrininae</tp:taxon-name-part></tp:taxon-name>, <tp:taxon-name><tp:taxon-name-part taxon-name-part-type="tribe">Dineutini</tp:taxon-name-part></tp:taxon-name>)</article-title><source>Zookeys</source><day>23</day><month>1</month><year>2015</year><volume>2015</volume><issue>476</issue><fpage>1</fpage><lpage>135</lpage><pub-id pub-id-type="doi">10.3897/zookeys.476.8630</pub-id></mixed-citation></tp:treatment-meta><tp:nomenclature><tp:taxon-name>
                            <tp:taxon-name-part taxon-name-part-type="genus">Dineutus</tp:taxon-name-part>
                            <tp:taxon-name-part taxon-name-part-type="species">longimanus</tp:taxon-name-part>
                            <tp:taxon-name-part taxon-name-part-type="subspecies">cubensis</tp:taxon-name-part>
                        </tp:taxon-name><tp:taxon-authority>Ochs, 1927</tp:taxon-authority><xref ref-type="fig" rid="F20">Figures 20</xref><xref ref-type="fig" rid="F21">, 21</xref><xref ref-type="fig" rid="F55">, 55</xref><tp:nomenclature-citation-list><tp:nomenclature-citation><tp:taxon-name><tp:taxon-name-part taxon-name-part-type="genus">Dineutus</tp:taxon-name-part> (<tp:taxon-name-part taxon-name-part-type="subgenus">Dineutus</tp:taxon-name-part>) <tp:taxon-name-part taxon-name-part-type="species">longimanus</tp:taxon-name-part> <tp:taxon-name-part taxon-name-part-type="subspecies">cubensis</tp:taxon-name-part></tp:taxon-name><comment><xref ref-type="bibr" rid="B91">Ochs 1927a</xref>: 192, <tp:taxon-name><tp:taxon-name-part taxon-name-part-type="genus">Dineutus</tp:taxon-name-part> (<tp:taxon-name-part taxon-name-part-type="subgenus">Rhombodineutus</tp:taxon-name-part>) <tp:taxon-name-part taxon-name-part-type="species">longimanus</tp:taxon-name-part></tp:taxon-name>: <xref ref-type="bibr" rid="B36">Guignot 1950</xref>: 127, <tp:taxon-name><tp:taxon-name-part taxon-name-part-type="genus">Dineutus</tp:taxon-name-part> (<tp:taxon-name-part taxon-name-part-type="subgenus">Cyclinus</tp:taxon-name-part>) <tp:taxon-name-part taxon-name-part-type="species">longimanus</tp:taxon-name-part></tp:taxon-name>: <xref ref-type="bibr" rid="B8">Brinck 1955</xref>: 106, <italic><tp:taxon-name><tp:taxon-name-part taxon-name-part-type="genus">Dineutus</tp:taxon-name-part> <tp:taxon-name-part taxon-name-part-type="species">longimanus</tp:taxon-name-part> <tp:taxon-name-part taxon-name-part-type="subspecies">cubensis</tp:taxon-name-part></tp:taxon-name></italic>: <xref ref-type="bibr" rid="B100">Peck et al. 1998</xref>: 158.</comment></tp:nomenclature-citation></tp:nomenclature-citation-list></tp:nomenclature><tp:treatment-sec sec-type="Type locality"><title>Type locality.</title><p>Cuba, Santiago de Cuba.</p></tp:treatment-sec><tp:treatment-sec sec-type="Specimens examined"><title>Specimens examined.</title><p>17</p></tp:treatment-sec><tp:treatment-sec sec-type="Type material examined"><title>Type material examined.</title><p>None examined.</p></tp:treatment-sec><tp:treatment-sec sec-type="Material examined"><title>Material examined.</title><p><bold>CUBA:</bold> <bold>Holguín:</bold> Sierra de Nipe, 25km S Mayari, Pinares de Mayari, 650 m, 03.vii.1990, leg. M.A. Ivie (7 ex. WIBF); Sierra de Nipe, Rio Piloto, 4.ii.1967, leg. R. Bielawski &amp; A. Riedel (1 ex. WIBF) same as previous except: 590 m, 07.vii.1990, leg. M.A. Ivie (7 ex. WIBF); <bold>Pinar del Rio:</bold> Sierra del Rosario, Rancho Mundito, 16.vi.1959, leg. M.W. Sanderson, C59-29 (1 ex. FSCA); Sierra del Rosario, ca. 15km S CincoPesos Rangel, 420 m, 29.vi.1990, leg. M.A. Ivie, (1 ex. WIBF).</p></tp:treatment-sec><tp:treatment-sec sec-type="Diagnosis"><title>Diagnosis.</title><p>Male (Fig. <xref ref-type="fig" rid="F20">20C–D</xref>). Size: 11.4–12.9 mm. Body form regularly elongate oval; elytral apices spinose, with sutural angle produce to a spine, and a second parasutural spine, with thorn-like serrations and irregularities present apically and apicolaterally, apicolateral sinuation mostly absent, elytra with reticulation strong laterally and apically, producing a bronzy appearance, medial disc with reticulation more weakly impressed and composed of smaller cells accompanied by very shallowly impressed punctation, striae mostly effaced by reticulation, if evident at all faintly apparent medially on disc, lateral marginal depression of elytra absent; profemora with very small sub-apicoventral tooth; protibiae club-shaped; mesotarsal claws (Fig. <xref ref-type="fig" rid="F21">21C</xref>) with ventral margin regularly rounded and evenly narrowed apically; metacoxae with numerous shallow punctures present over most their ventral face; venter lighter in color: reddish brown to reddish orange. Aedeagus (Fig. <xref ref-type="fig" rid="F21">21A, B, D</xref>) with median lobe in dorsal view shorter than parameres, nearly parallel sided, slightly wider basally and shallowly narrowed apicad, in apical 1/4 shallowly narrowed towards apex, apex regularly rounded, dorsally without narrow carina, ventrally sperm-groove narrow and parallel sided for most its length, apically briefly widened, in lateral view median lobe with dorsal margin shallowly sinuate in apical 1/3, apex broadly rounded; parameres in dorsal view with lateral margins not laterally expanded, parallel sided for most their length, and apically narrowly rounded.</p><p>Female (Fig. <xref ref-type="fig" rid="F20">20A–B</xref>). Size: 10.8–12.4 mm. Body form regularly elongate oval; elytral apices spinose, with sutural angle produce to a spine, and a second parasutural spine, with thorn-like serrations and irregularities present apically and apicolaterally, apicolateral sinuation mostly absent, elytra with reticulation strong laterally and apically, producing a bronzy appearance, medial disc with reticulation more weakly impressed and composed of smaller cells accompanied by very shallowly impressed punctation, striae mostly effaced by reticulation, if evident at all located medially on disc, lateral marginal depression of elytra absent; profemora without sub-apicoventral tooth; protibiae club-shaped; metacoxae with numerous shallow punctures present over most their ventral face; venter lighter in color: reddish brown to reddish orange.</p><fig id="F20" position="float" orientation="portrait"><label>Figure 20.</label><caption><p><italic><tp:taxon-name><tp:taxon-name-part taxon-name-part-type="genus">Dineutus</tp:taxon-name-part> <tp:taxon-name-part taxon-name-part-type="species">longimanus</tp:taxon-name-part> <tp:taxon-name-part taxon-name-part-type="subspecies">cubensis</tp:taxon-name-part></tp:taxon-name></italic>. <bold>A</bold> ♀ dorsal habitus <bold>B</bold> ♀ ventral habitus <bold>C</bold> ♂ dorsal habitus <bold>D</bold> ♂ ventral habitus. All scale bars ≈ 2 mm.</p></caption><graphic xmlns:xlink="http://www.w3.org/1999/xlink" xlink:href="zookeys-476-001-g020.jpg" position="float" orientation="portrait" xlink:type="simple" id="oo_37479.jpg"/></fig><fig id="F21" position="float" orientation="portrait"><label>Figure 21.</label><caption><p><italic><tp:taxon-name><tp:taxon-name-part taxon-name-part-type="genus">Dineutus</tp:taxon-name-part> <tp:taxon-name-part taxon-name-part-type="species">longimanus</tp:taxon-name-part> <tp:taxon-name-part taxon-name-part-type="subspecies">cubensis</tp:taxon-name-part></tp:taxon-name></italic>. <bold>A</bold> aedeagus dorsal view <bold>B</bold> aedeagus ventral view <bold>C</bold> ♂ mesotarsal claws <bold>D</bold> aedeagus lateral view. Scale bar for <bold>C</bold> ≈ 0.10 mm all others ≈ 1 mm.</p></caption><graphic xmlns:xlink="http://www.w3.org/1999/xlink" xlink:href="zookeys-476-001-g021.jpg" position="float" orientation="portrait" xlink:type="simple" id="oo_37480.jpg"/></fig></tp:treatment-sec><tp:treatment-sec sec-type="Differential diagnosis"><title>Differential diagnosis.</title><p><italic><tp:taxon-name><tp:taxon-name-part taxon-name-part-type="genus">Dineutus</tp:taxon-name-part> <tp:taxon-name-part taxon-name-part-type="species">longimanus</tp:taxon-name-part> <tp:taxon-name-part taxon-name-part-type="subspecies">cubensis</tp:taxon-name-part></tp:taxon-name></italic> is unique among the other subspecies of <italic><tp:taxon-name><tp:taxon-name-part taxon-name-part-type="genus">Dineutus</tp:taxon-name-part> <tp:taxon-name-part taxon-name-part-type="species">longimanus</tp:taxon-name-part></tp:taxon-name></italic> in being smaller in size (10.8–12.9 mm) and having the metacoxae with numerous shallow punctures present and covering most of their surface. The subspecies most similar to <italic><tp:taxon-name><tp:taxon-name-part taxon-name-part-type="genus">Dineutus</tp:taxon-name-part> <tp:taxon-name-part taxon-name-part-type="species">longimanus</tp:taxon-name-part> <tp:taxon-name-part taxon-name-part-type="subspecies">cubensis</tp:taxon-name-part></tp:taxon-name></italic> is <italic><tp:taxon-name><tp:taxon-name-part taxon-name-part-type="genus">Dineutus</tp:taxon-name-part> <tp:taxon-name-part taxon-name-part-type="species">longimanus</tp:taxon-name-part> <tp:taxon-name-part taxon-name-part-type="subspecies">jamaicensis</tp:taxon-name-part></tp:taxon-name></italic> and can primarily be distinguished by the differences in dorsal punctation and the punctures of the metacoxae as provided by the indentification key.</p></tp:treatment-sec><tp:treatment-sec sec-type="Distribution"><title>Distribution</title><p><bold>(Fig. <xref ref-type="fig" rid="F55">55B</xref>).</bold> Cuba (<xref ref-type="bibr" rid="B66">Leng and Mutchler 1914a</xref>; <xref ref-type="bibr" rid="B86">Ochs 1924</xref>, 1926)</p></tp:treatment-sec><tp:treatment-sec sec-type="Habitat"><title>Habitat.</title><p>Lotic, according to <xref ref-type="bibr" rid="B100">Peck et al. (1998)</xref> this subspecies occurs in streams through out Cuba and is an accidental cave inhabitant. Cave records for this species include Cueva Jíbara 8, Santiago de Cuba Province and Cueva Caja de Aqua, Saneti Spiritus Province (<xref ref-type="bibr" rid="B100">Peck et al. 1998</xref>).</p></tp:treatment-sec><tp:treatment-sec sec-type="Discussion"><title>Discussion.</title><p>Information on the subspecies aside from its taxonomy has been scarce. Given what is currently known it appears that <italic><tp:taxon-name><tp:taxon-name-part taxon-name-part-type="genus">Dineutus</tp:taxon-name-part> <tp:taxon-name-part taxon-name-part-type="species">longimanus</tp:taxon-name-part> <tp:taxon-name-part taxon-name-part-type="subspecies">cubensis</tp:taxon-name-part></tp:taxon-name></italic> is only known from Cuba.</p><p>It is worth noting that the date of the description of <italic><tp:taxon-name><tp:taxon-name-part taxon-name-part-type="genus">Dineutus</tp:taxon-name-part> <tp:taxon-name-part taxon-name-part-type="species">longimanus</tp:taxon-name-part> <tp:taxon-name-part taxon-name-part-type="subspecies">cubensis</tp:taxon-name-part></tp:taxon-name></italic> is often given as 1926 (<xref ref-type="bibr" rid="B93">Ochs 1929</xref>, <xref ref-type="bibr" rid="B95">1938</xref>) as the name was used earlier by Ochs (1926-1927). However, according to Article 12.1 of <italic>The Code</italic> (<xref ref-type="bibr" rid="B48">ICZN 1999</xref>) in order for the nomen to be available it must be accompanied by a description or definition and in 1926 the name was simply used with an asterix making it a <italic>nomen nudum</italic> at that time. The description of <italic><tp:taxon-name><tp:taxon-name-part taxon-name-part-type="genus">Dineutus</tp:taxon-name-part> <tp:taxon-name-part taxon-name-part-type="species">longimanus</tp:taxon-name-part> <tp:taxon-name-part taxon-name-part-type="subspecies">cubensis</tp:taxon-name-part></tp:taxon-name></italic> was not included until the final part of the work published in 1927 on page 192 (<xref ref-type="bibr" rid="B91">Ochs 1927a</xref>). Thus the true date for <italic><tp:taxon-name><tp:taxon-name-part taxon-name-part-type="genus">Dineutus</tp:taxon-name-part> <tp:taxon-name-part taxon-name-part-type="species">longimanus</tp:taxon-name-part> <tp:taxon-name-part taxon-name-part-type="subspecies">cubensis</tp:taxon-name-part></tp:taxon-name></italic> must be 1927 as that is when the nomen satisfied the criteria of <italic>The Code</italic> for availability.</p></tp:treatment-sec><tp:treatment-sec><!--Section generated to contain objects referenced in tp:taxon-treatment.--><fig id="F55" position="float" orientation="portrait"><label>Figure 55.</label><caption><p>General distribution map. <bold>A</bold> <italic><tp:taxon-name><tp:taxon-name-part taxon-name-part-type="genus">Dineutus</tp:taxon-name-part> <tp:taxon-name-part taxon-name-part-type="species">americanus</tp:taxon-name-part></tp:taxon-name></italic> <bold>B</bold> <italic><tp:taxon-name><tp:taxon-name-part taxon-name-part-type="genus">Dineutus</tp:taxon-name-part> <tp:taxon-name-part taxon-name-part-type="species">longimanus</tp:taxon-name-part> <tp:taxon-name-part taxon-name-part-type="subspecies">cubensis</tp:taxon-name-part></tp:taxon-name></italic>, <italic><tp:taxon-name><tp:taxon-name-part taxon-name-part-type="genus">Dineutus</tp:taxon-name-part> <tp:taxon-name-part taxon-name-part-type="species">longimanus</tp:taxon-name-part> <tp:taxon-name-part taxon-name-part-type="subspecies">jamaicensis</tp:taxon-name-part></tp:taxon-name></italic>, <italic><tp:taxon-name><tp:taxon-name-part taxon-name-part-type="genus">Dineutus</tp:taxon-name-part> <tp:taxon-name-part taxon-name-part-type="species">longimanus</tp:taxon-name-part> <tp:taxon-name-part taxon-name-part-type="subspecies">longimanus</tp:taxon-name-part></tp:taxon-name></italic>, <italic><tp:taxon-name><tp:taxon-name-part taxon-name-part-type="genus">Dineutus</tp:taxon-name-part> <tp:taxon-name-part taxon-name-part-type="species">longimanus</tp:taxon-name-part> <tp:taxon-name-part taxon-name-part-type="subspecies">portoricensis</tp:taxon-name-part></tp:taxon-name></italic>.</p></caption><graphic xmlns:xlink="http://www.w3.org/1999/xlink" xlink:href="zookeys-476-001-g055.jpg" position="float" orientation="portrait" xlink:type="simple" id="oo_37514.jpg"/></fig></tp:treatment-sec><ref-list><ref id="B91"><mixed-citation xmlns:xlink="http://www.w3.org/1999/xlink" xlink:type="simple"><person-group><name name-style="western"><surname>Ochs</surname><given-names>G</given-names></name></person-group> (<year>1927a</year>) <article-title>Die <tp:taxon-name><tp:taxon-name-part taxon-name-part-type="tribe">Dineutini</tp:taxon-name-part></tp:taxon-name>. 2. Tribus der Unterfamilien <tp:taxon-name><tp:taxon-name-part taxon-name-part-type="subfamily">Enhydrinae</tp:taxon-name-part></tp:taxon-name> Fam. <tp:taxon-name><tp:taxon-name-part taxon-name-part-type="family">Gyrinidae</tp:taxon-name-part></tp:taxon-name> (Col). A. Aligemeiner Teil.</article-title><source>Entomologische Zeitschrift</source><volume>40</volume>: <fpage>190</fpage>–<lpage>197</lpage>.</mixed-citation></ref><ref id="B36"><mixed-citation xmlns:xlink="http://www.w3.org/1999/xlink" xlink:type="simple"><person-group><name name-style="western"><surname>Guignot</surname><given-names>F</given-names></name></person-group> (<year>1950</year>) <article-title>Sur la systematique des <italic><tp:taxon-name><tp:taxon-name-part taxon-name-part-type="genus">Dineutus</tp:taxon-name-part></tp:taxon-name></italic> (Col. <tp:taxon-name><tp:taxon-name-part taxon-name-part-type="family">Gyrinidae</tp:taxon-name-part></tp:taxon-name>).</article-title><source>Bulletin Mensuel de la Société Linnéenne de Lyon</source><volume>19</volume>: <fpage>124</fpage>–<lpage>127</lpage>.</mixed-citation></ref><ref id="B8"><mixed-citation xmlns:xlink="http://www.w3.org/1999/xlink" xlink:type="simple"><person-group><name name-style="western"><surname>Brinck</surname><given-names>P</given-names></name></person-group> (<year>1955</year>) <article-title>A revision of the <tp:taxon-name><tp:taxon-name-part taxon-name-part-type="family">Gyrinidae</tp:taxon-name-part></tp:taxon-name> (<tp:taxon-name><tp:taxon-name-part taxon-name-part-type="order">Coleoptera</tp:taxon-name-part></tp:taxon-name>) of the Ethiopian region. I.</article-title><source>Acta Universitatis Lundensis Nova Series</source><volume>51</volume>: <fpage>1</fpage>–<lpage>144</lpage>.</mixed-citation></ref><ref id="B100"><mixed-citation xmlns:xlink="http://www.w3.org/1999/xlink" xlink:type="simple"><person-group><name name-style="western"><surname>Peck</surname><given-names>SB</given-names></name><name name-style="western"><surname>Ruiz-Baliú</surname><given-names>AE</given-names></name><name name-style="western"><surname>Garcés González</surname><given-names>GF</given-names></name></person-group> (<year>1998</year>) <article-title>The cave-inhabiting beetles of Cuba (<tp:taxon-name><tp:taxon-name-part taxon-name-part-type="class">Insecta</tp:taxon-name-part></tp:taxon-name>: <tp:taxon-name><tp:taxon-name-part taxon-name-part-type="order">Coleoptera</tp:taxon-name-part></tp:taxon-name>): diversity, distribution, and ecology.</article-title><source>Journal of Cave and Karst Studies</source><volume>60</volume>: <fpage>156</fpage>–<lpage>166</lpage>.</mixed-citation></ref><ref id="B66"><mixed-citation xmlns:xlink="http://www.w3.org/1999/xlink" xlink:type="simple"><person-group><name name-style="western"><surname>Leng</surname><given-names>CW</given-names></name><name name-style="western"><surname>Mutchler</surname><given-names>AJ</given-names></name></person-group> (<year>1914a</year>) <article-title>Article V. - Suppliment to preliminary list of the <tp:taxon-name><tp:taxon-name-part taxon-name-part-type="order">Coleoptera</tp:taxon-name-part></tp:taxon-name> of the West Indies.</article-title><source>Bulletin of the American Museum of Natural History</source><volume>37</volume>: <fpage>191</fpage>–<lpage>220</lpage>.</mixed-citation></ref><ref id="B86"><mixed-citation xmlns:xlink="http://www.w3.org/1999/xlink" xlink:type="simple"><person-group><name name-style="western"><surname>Ochs</surname><given-names>G</given-names></name></person-group> (<year>1924</year>) <article-title>On the West Indian <tp:taxon-name><tp:taxon-name-part taxon-name-part-type="family">Gyrinidae</tp:taxon-name-part></tp:taxon-name> and a new species of <italic><tp:taxon-name><tp:taxon-name-part taxon-name-part-type="genus">Gyretes</tp:taxon-name-part></tp:taxon-name></italic> from northern Brazil.</article-title><source>American Museum Novitates</source><volume>125</volume>: <fpage>1</fpage>–<lpage>8</lpage>.</mixed-citation></ref><ref id="B93"><mixed-citation xmlns:xlink="http://www.w3.org/1999/xlink" xlink:type="simple"><person-group><name name-style="western"><surname>Ochs</surname><given-names>G</given-names></name></person-group> (<year>1929</year>) <article-title>VII. Notes upon some <tp:taxon-name><tp:taxon-name-part taxon-name-part-type="family">Gyrinidae</tp:taxon-name-part></tp:taxon-name> in the Carnegie Museum with descriptions of new species.</article-title><source>Annals of the Carnegie Museum</source><volume>19</volume>: <fpage>123</fpage>–<lpage>134</lpage>.</mixed-citation></ref><ref id="B95"><mixed-citation xmlns:xlink="http://www.w3.org/1999/xlink" xlink:type="simple"><person-group><name name-style="western"><surname>Ochs</surname><given-names>G</given-names></name></person-group> (<year>1938</year>) <article-title>Additional remarks on West Indian <tp:taxon-name><tp:taxon-name-part taxon-name-part-type="family">Gyrinidae</tp:taxon-name-part></tp:taxon-name>.</article-title><source>Psyche</source><volume>45</volume>: <fpage>85</fpage>–<lpage>93</lpage>. doi: <ext-link ext-link-type="doi" xlink:href="10.1155/1938/37837" xlink:type="simple">10.1155/1938/37837</ext-link></mixed-citation></ref><ref id="B48"><mixed-citation xmlns:xlink="http://www.w3.org/1999/xlink" xlink:type="simple"><institution xlink:type="simple">ICZN</institution> (<year>1999</year>) <source>International Code of Zoological Nomenclature, Fourth Edition, adopted by the International Union of Biological Sciences</source>. <publisher-name>International Trust for Zoological Nomenclature</publisher-name>, <publisher-loc>London</publisher-loc>, <size units="page">xxix + 306 pp</size>.</mixed-citation></ref></ref-list></tp:taxon-treatment>
