# Supplementary material for: The New World whirligig beetles of the genus Dineutus Macleay, 1825 (Coleoptera, Gyrinidae, Gyrininae, Dineutini)
Source: Zookeys. 2015 Jan 23;(476):1–135. doi: 10.3897/zookeys.476.8630 (PMC4311692; doi:10.3897/zookeys.476.8630)
Supplement: XML Treatment for Dineutus longimanus jamaicensis [file zookeys.476.8630-treatment12.xml]

<!DOCTYPE tp:taxon-treatment
  PUBLIC "-//TaxonX//DTD Taxonomic Treatment Publishing DTD v0 20100105//EN" "tax-treatment-NSO.dtd">
<tp:taxon-treatment xmlns:tp="http://www.plazi.org/taxpub"><tp:treatment-meta><kwd-group><label>Taxon classification</label><kwd><named-content content-type="kingdom">Animalia</named-content></kwd><kwd><named-content content-type="order">Coleoptera</named-content></kwd><kwd><named-content content-type="family">Gyrinidae</named-content></kwd></kwd-group><mixed-citation publication-type="journal"><person-group><name><surname>Gustafson</surname><given-names>Grey T.</given-names></name><name><surname>Miller</surname><given-names>Kelly B.</given-names></name></person-group><article-title>The New World whirligig beetles of the genus <italic><tp:taxon-name><tp:taxon-name-part taxon-name-part-type="genus">Dineutus</tp:taxon-name-part></tp:taxon-name></italic> Macleay, 1825 (<tp:taxon-name><tp:taxon-name-part taxon-name-part-type="order">Coleoptera</tp:taxon-name-part></tp:taxon-name>, <tp:taxon-name><tp:taxon-name-part taxon-name-part-type="family">Gyrinidae</tp:taxon-name-part></tp:taxon-name>, <tp:taxon-name><tp:taxon-name-part taxon-name-part-type="subfamily">Gyrininae</tp:taxon-name-part></tp:taxon-name>, <tp:taxon-name><tp:taxon-name-part taxon-name-part-type="tribe">Dineutini</tp:taxon-name-part></tp:taxon-name>)</article-title><source>Zookeys</source><day>23</day><month>1</month><year>2015</year><volume>2015</volume><issue>476</issue><fpage>1</fpage><lpage>135</lpage><pub-id pub-id-type="doi">10.3897/zookeys.476.8630</pub-id></mixed-citation></tp:treatment-meta><tp:nomenclature><tp:taxon-name>
                            <tp:taxon-name-part taxon-name-part-type="genus">Dineutus</tp:taxon-name-part>
                            <tp:taxon-name-part taxon-name-part-type="species">longimanus</tp:taxon-name-part>
                            <tp:taxon-name-part taxon-name-part-type="subspecies">jamaicensis</tp:taxon-name-part>
                        </tp:taxon-name><tp:taxon-authority>Ochs, 1938</tp:taxon-authority><xref ref-type="fig" rid="F22">Figures 22</xref><xref ref-type="fig" rid="F23">, 23</xref><xref ref-type="fig" rid="F55">, 55</xref><!--PageBreak--><!--PageBreak--><!--PageBreak--><tp:nomenclature-citation-list><tp:nomenclature-citation><tp:taxon-name><tp:taxon-name-part taxon-name-part-type="genus">Dineutus</tp:taxon-name-part> (<tp:taxon-name-part taxon-name-part-type="subgenus">Dineutus</tp:taxon-name-part>) <tp:taxon-name-part taxon-name-part-type="species">longimanus</tp:taxon-name-part> <tp:taxon-name-part taxon-name-part-type="subspecies">jamaicensis</tp:taxon-name-part></tp:taxon-name><comment><xref ref-type="bibr" rid="B95">Ochs 1938</xref>: 88, <italic><tp:taxon-name><tp:taxon-name-part taxon-name-part-type="genus">Dineutus</tp:taxon-name-part> <tp:taxon-name-part taxon-name-part-type="species">longimanus</tp:taxon-name-part> <tp:taxon-name-part taxon-name-part-type="subspecies">jamaicensis</tp:taxon-name-part></tp:taxon-name></italic>: <xref ref-type="bibr" rid="B6">Blackwelder 1944</xref>: 81, <tp:taxon-name><tp:taxon-name-part taxon-name-part-type="genus">Dineutus</tp:taxon-name-part> (<tp:taxon-name-part taxon-name-part-type="subgenus">Rhombodineutus</tp:taxon-name-part>) <tp:taxon-name-part taxon-name-part-type="species">longimanus</tp:taxon-name-part></tp:taxon-name>: <xref ref-type="bibr" rid="B36">Guignot 1950</xref>: 127, <tp:taxon-name><tp:taxon-name-part taxon-name-part-type="genus">Dineutus</tp:taxon-name-part> (<tp:taxon-name-part taxon-name-part-type="subgenus">Cyclinus</tp:taxon-name-part>) <tp:taxon-name-part taxon-name-part-type="species">longimanus</tp:taxon-name-part></tp:taxon-name>: <xref ref-type="bibr" rid="B8">Brinck 1955</xref>: 106.</comment></tp:nomenclature-citation><!--PageBreak--></tp:nomenclature-citation-list></tp:nomenclature><tp:treatment-sec sec-type="Type locality"><title>Type locality.</title><p>Blue Mountains, Jamaica, near 4500 ft. MCZ Type No. 23058.</p></tp:treatment-sec><tp:treatment-sec sec-type="Specimens examined"><title>Specimens examined.</title><p>4</p></tp:treatment-sec><tp:treatment-sec sec-type="Type material examined"><title>Type material examined.</title><p>Holotype (♂, pinned) “Blue Mts./ nr 4500 ft./ Aug. 13-20 [white label, typed black ink]// Jamaica/ 1934/ Darlington [white label, typed black ink]// 23058/ M.C.Z./ HoloType/ <tp:taxon-name><tp:taxon-name-part taxon-name-part-type="subspecies">jamaicus</tp:taxon-name-part></tp:taxon-name>/ ochs [red label, 23058, Holo, and <tp:taxon-name><tp:taxon-name-part taxon-name-part-type="subspecies">jamaicus</tp:taxon-name-part></tp:taxon-name> Ochs, handwritten in black ink, rest typed black ink]// <tp:taxon-name><tp:taxon-name-part taxon-name-part-type="genus">Dineutus</tp:taxon-name-part> <tp:taxon-name-part taxon-name-part-type="species">longimanus</tp:taxon-name-part> <tp:taxon-name-part taxon-name-part-type="infraspecific-rank">ssp.</tp:taxon-name-part> <tp:taxon-name-part taxon-name-part-type="subspecies">jamaicus</tp:taxon-name-part></tp:taxon-name>/ Ochs/ 1937/ Type! [white label handwritten in black ink, handwriting appears to be Ochs’]// <tp:taxon-name><tp:taxon-name-part taxon-name-part-type="genus">Dineutus</tp:taxon-name-part> longimanus</tp:taxon-name>/ <tp:taxon-name><tp:taxon-name-part taxon-name-part-type="subspecies">jamaicus</tp:taxon-name-part></tp:taxon-name>/ Ochs/ 1937/ type no. 23058 [white label handwritten in black ink and type no. 23058 in pencil, handwriting appears to be Ochs’]//” deposited in the MCZ.</p></tp:treatment-sec><tp:treatment-sec sec-type="Material examined"><title>Material examined.</title><p><bold>JAMAICA:</bold> <bold>St. Andrew Parish:</bold> Maryland, Mamme River, 1.viii.1985, leg. M. Barrett, in clear stream (3 ex. FSCA).</p></tp:treatment-sec><tp:treatment-sec sec-type="Diagnosis"><title>Diagnosis.</title><p>Male (Fig. <xref ref-type="fig" rid="F22">22C–D</xref>). Size: 12.1–13.3 mm. Body form regularly elongate oval; elytral apices spinose, with sutural angle produce to a spine, and a second parasutural spine, with thorn-like serrations and irregularities present apically and apicolaterally, apicolateral sinuation mostly absent, elytra with reticulation strong laterally and apically, producing a bronzy appearance, medial disc with reticulation very weakly impressed and composed of smaller irregularly more transversely shaped cells accompanied by very shallowly impressed punctation, striae mostly effaced by reticulation, if evident at all faintly apparent medially on disc, lateral marginal depression of elytra absent; profemora with very small sub-apicoventral tooth; protibiae club-shaped; mesotarsal claws (Fig. <xref ref-type="fig" rid="F23">23C</xref>) with ventral margin regularly rounded and evenly narrowed apically; metacoxae with a decent covering of shallow punctures over most their ventral face, laterally only present on posterior half; venter lightly colored: reddish brown to reddish orange. Aedeagus (Figs <xref ref-type="fig" rid="F23">23A, B, D</xref>) with median lobe in dorsal view shorter than parameres, parallel sided, in apical 1/4 shallowly narrowed towards apex, apex regularly rounded, dorsally without narrow carina, ventrally sperm-groove narrow and parallel sided for most its length, apically briefly widened, in lateral view median lobe with dorsal margin straight, apex broadly rounded; parameres in dorsal view with lateral margins not noticeably laterally expanded, but very weakly sinuate medially, apically narrowly rounded.</p><p>Female (Fig. <xref ref-type="fig" rid="F22">22A–B</xref>). Size: 12.05 mm. Body form regularly elongate oval; elytral apices spinose, with sutural angle produce to a spine, and a second parasutural spine, with thorn-like serrations and irregularities present apically and apicolaterally, apicolateral sinuation mostly absent, elytra with reticulation strong laterally and apically, producing a bronzy appearance, medial disc with reticulation very weakly impressed and composed of smaller irregularly more transversely shaped cells accompanied by very shallowly impressed punctation, striae mostly effaced by reticulation, if evident at all faintly apparent medially on disc, lateral marginal depression of elytra absent; protibiae club-shaped; profemora without sub-apicoventral tooth; metacoxae with a decent covering of shallow punctures over most their ventral face, laterally only present on posterior half; venter lightly colored: reddish brown to reddish orange.</p><fig id="F22" position="float" orientation="portrait"><label>Figure 22.</label><caption><p><italic><tp:taxon-name><tp:taxon-name-part taxon-name-part-type="genus">Dineutus</tp:taxon-name-part> <tp:taxon-name-part taxon-name-part-type="species">longimanus</tp:taxon-name-part> <tp:taxon-name-part taxon-name-part-type="subspecies">jamaicensis</tp:taxon-name-part></tp:taxon-name></italic>. <bold>A</bold> ♀ dorsal habitus <bold>B</bold> ♀ ventral habitus <bold>C</bold> ♂ dorsal habitus <bold>D</bold> ♂ ventral habitus. All scale bars ≈ 2 mm.</p></caption><graphic xmlns:xlink="http://www.w3.org/1999/xlink" xlink:href="zookeys-476-001-g022.jpg" position="float" orientation="portrait" xlink:type="simple" id="oo_37481.jpg"/></fig><fig id="F23" position="float" orientation="portrait"><label>Figure 23.</label><caption><p><italic><tp:taxon-name><tp:taxon-name-part taxon-name-part-type="genus">Dineutus</tp:taxon-name-part> <tp:taxon-name-part taxon-name-part-type="species">longimanus</tp:taxon-name-part> <tp:taxon-name-part taxon-name-part-type="subspecies">jamaicensis</tp:taxon-name-part></tp:taxon-name></italic>. <bold>A</bold> aedeagus dorsal view <bold>B</bold> aedeagus ventral view <bold>C</bold> ♂ mesotarsal claws <bold>D</bold> aedeagus lateral view. Scale bar for <bold>C</bold> ≈ 0.10 mm all others ≈ 1 mm.</p></caption><graphic xmlns:xlink="http://www.w3.org/1999/xlink" xlink:href="zookeys-476-001-g023.jpg" position="float" orientation="portrait" xlink:type="simple" id="oo_37482.jpg"/></fig></tp:treatment-sec><tp:treatment-sec sec-type="Differential diagnosis"><title>Differential diagnosis.</title><!--PageBreak--><p><italic><tp:taxon-name><tp:taxon-name-part taxon-name-part-type="genus">Dineutus</tp:taxon-name-part> <tp:taxon-name-part taxon-name-part-type="species">longimanus</tp:taxon-name-part> <tp:taxon-name-part taxon-name-part-type="subspecies">jamaicensis</tp:taxon-name-part></tp:taxon-name></italic> is unique among the other subspecies of <italic><tp:taxon-name><tp:taxon-name-part taxon-name-part-type="genus">Dineutus</tp:taxon-name-part> <tp:taxon-name-part taxon-name-part-type="species">longimanus</tp:taxon-name-part></tp:taxon-name></italic> in being larger in size (12.05–13.3 mm) and elongate oval in shape without apicolateral sinuation, and having the metacoxae with numerous shallow punctures covering most of their surface. The subspecies most similar to <italic><tp:taxon-name><tp:taxon-name-part taxon-name-part-type="genus">Dineutus</tp:taxon-name-part> <tp:taxon-name-part taxon-name-part-type="species">longimanus</tp:taxon-name-part> <tp:taxon-name-part taxon-name-part-type="subspecies">jamaicensis</tp:taxon-name-part></tp:taxon-name></italic> is <italic><tp:taxon-name><tp:taxon-name-part taxon-name-part-type="genus">Dineutus</tp:taxon-name-part> <tp:taxon-name-part taxon-name-part-type="species">longimanus</tp:taxon-name-part> <tp:taxon-name-part taxon-name-part-type="subspecies">cubensis</tp:taxon-name-part></tp:taxon-name></italic> and can be distinguished by the differences in dorsal punctation and metacoxal punctation provided in the key.</p><!--PageBreak--></tp:treatment-sec><tp:treatment-sec sec-type="Distribution"><title>Distribution</title><p><bold>(Fig. <xref ref-type="fig" rid="F55">55B</xref>).</bold> Jamaica (<xref ref-type="bibr" rid="B67">Leng and Mutchler 1914b</xref>; <xref ref-type="bibr" rid="B95">Ochs 1938</xref>)</p></tp:treatment-sec><tp:treatment-sec sec-type="Habitat"><title>Habitat.</title><p>Specimen label data indicate this is a lotic subspecies, with specimens collected from the Mammee river in St. Andrew, Jamaica (FSCA).</p></tp:treatment-sec><tp:treatment-sec sec-type="Discussion"><title>Discussion.</title><p>Similar to <italic><tp:taxon-name><tp:taxon-name-part taxon-name-part-type="genus">Dineutus</tp:taxon-name-part> <tp:taxon-name-part taxon-name-part-type="species">longimanus</tp:taxon-name-part> <tp:taxon-name-part taxon-name-part-type="subspecies">cubensis</tp:taxon-name-part></tp:taxon-name></italic> not much is known about <italic><tp:taxon-name><tp:taxon-name-part taxon-name-part-type="genus">Dineutus</tp:taxon-name-part> <tp:taxon-name-part taxon-name-part-type="species">longimanus</tp:taxon-name-part> <tp:taxon-name-part taxon-name-part-type="subspecies">jamaicensis</tp:taxon-name-part></tp:taxon-name></italic> aside from its taxonomy. It is currently only known from Jamaica.</p></tp:treatment-sec><tp:treatment-sec><!--Section generated to contain objects referenced in tp:taxon-treatment.--><fig id="F55" position="float" orientation="portrait"><label>Figure 55.</label><caption><p>General distribution map. <bold>A</bold> <italic><tp:taxon-name><tp:taxon-name-part taxon-name-part-type="genus">Dineutus</tp:taxon-name-part> <tp:taxon-name-part taxon-name-part-type="species">americanus</tp:taxon-name-part></tp:taxon-name></italic> <bold>B</bold> <italic><tp:taxon-name><tp:taxon-name-part taxon-name-part-type="genus">Dineutus</tp:taxon-name-part> <tp:taxon-name-part taxon-name-part-type="species">longimanus</tp:taxon-name-part> <tp:taxon-name-part taxon-name-part-type="subspecies">cubensis</tp:taxon-name-part></tp:taxon-name></italic>, <italic><tp:taxon-name><tp:taxon-name-part taxon-name-part-type="genus">Dineutus</tp:taxon-name-part> <tp:taxon-name-part taxon-name-part-type="species">longimanus</tp:taxon-name-part> <tp:taxon-name-part taxon-name-part-type="subspecies">jamaicensis</tp:taxon-name-part></tp:taxon-name></italic>, <italic><tp:taxon-name><tp:taxon-name-part taxon-name-part-type="genus">Dineutus</tp:taxon-name-part> <tp:taxon-name-part taxon-name-part-type="species">longimanus</tp:taxon-name-part> <tp:taxon-name-part taxon-name-part-type="subspecies">longimanus</tp:taxon-name-part></tp:taxon-name></italic>, <italic><tp:taxon-name><tp:taxon-name-part taxon-name-part-type="genus">Dineutus</tp:taxon-name-part> <tp:taxon-name-part taxon-name-part-type="species">longimanus</tp:taxon-name-part> <tp:taxon-name-part taxon-name-part-type="subspecies">portoricensis</tp:taxon-name-part></tp:taxon-name></italic>.</p></caption><graphic xmlns:xlink="http://www.w3.org/1999/xlink" xlink:href="zookeys-476-001-g055.jpg" position="float" orientation="portrait" xlink:type="simple" id="oo_37514.jpg"/></fig></tp:treatment-sec><ref-list><ref id="B95"><mixed-citation xmlns:xlink="http://www.w3.org/1999/xlink" xlink:type="simple"><person-group><name name-style="western"><surname>Ochs</surname><given-names>G</given-names></name></person-group> (<year>1938</year>) <article-title>Additional remarks on West Indian <tp:taxon-name><tp:taxon-name-part taxon-name-part-type="family">Gyrinidae</tp:taxon-name-part></tp:taxon-name>.</article-title><source>Psyche</source><volume>45</volume>: <fpage>85</fpage>–<lpage>93</lpage>. doi: <ext-link ext-link-type="doi" xlink:href="10.1155/1938/37837" xlink:type="simple">10.1155/1938/37837</ext-link></mixed-citation></ref><ref id="B6"><mixed-citation xmlns:xlink="http://www.w3.org/1999/xlink" xlink:type="simple"><person-group><name name-style="western"><surname>Blackwelder</surname><given-names>RE</given-names></name></person-group> (<year>1944</year>) <source>Checklist of the coleopterous insects of Mexico, Central America, the West Indies, and South America. Part 1.</source><publisher-name>Smithsonian Institution</publisher-name>, <publisher-loc>Washington D. C.</publisher-loc>, <size units="page">1492 pp</size>.</mixed-citation></ref><ref id="B36"><mixed-citation xmlns:xlink="http://www.w3.org/1999/xlink" xlink:type="simple"><person-group><name name-style="western"><surname>Guignot</surname><given-names>F</given-names></name></person-group> (<year>1950</year>) <article-title>Sur la systematique des <italic><tp:taxon-name><tp:taxon-name-part taxon-name-part-type="genus">Dineutus</tp:taxon-name-part></tp:taxon-name></italic> (Col. <tp:taxon-name><tp:taxon-name-part taxon-name-part-type="family">Gyrinidae</tp:taxon-name-part></tp:taxon-name>).</article-title><source>Bulletin Mensuel de la Société Linnéenne de Lyon</source><volume>19</volume>: <fpage>124</fpage>–<lpage>127</lpage>.</mixed-citation></ref><ref id="B8"><mixed-citation xmlns:xlink="http://www.w3.org/1999/xlink" xlink:type="simple"><person-group><name name-style="western"><surname>Brinck</surname><given-names>P</given-names></name></person-group> (<year>1955</year>) <article-title>A revision of the <tp:taxon-name><tp:taxon-name-part taxon-name-part-type="family">Gyrinidae</tp:taxon-name-part></tp:taxon-name> (<tp:taxon-name><tp:taxon-name-part taxon-name-part-type="order">Coleoptera</tp:taxon-name-part></tp:taxon-name>) of the Ethiopian region. I.</article-title><source>Acta Universitatis Lundensis Nova Series</source><volume>51</volume>: <fpage>1</fpage>–<lpage>144</lpage>.</mixed-citation></ref><ref id="B67"><mixed-citation xmlns:xlink="http://www.w3.org/1999/xlink" xlink:type="simple"><person-group><name name-style="western"><surname>Leng</surname><given-names>CW</given-names></name><name name-style="western"><surname>Mutchler</surname><given-names>AJ</given-names></name></person-group> (<year>1914b</year>) <article-title>Article XXX. - A preliminary list of the <tp:taxon-name><tp:taxon-name-part taxon-name-part-type="order">Coleoptera</tp:taxon-name-part></tp:taxon-name> of the West Indies as recorded Jan. 1, 1914.</article-title><source>Bulletin of the American Museum of Natural History</source><volume>33</volume>: <fpage>391</fpage>–<lpage>493</lpage>.</mixed-citation></ref></ref-list></tp:taxon-treatment>
