# Supplementary material for: The New World whirligig beetles of the genus Dineutus Macleay, 1825 (Coleoptera, Gyrinidae, Gyrininae, Dineutini)
Source: Zookeys. 2015 Jan 23;(476):1–135. doi: 10.3897/zookeys.476.8630 (PMC4311692; doi:10.3897/zookeys.476.8630)
Supplement: XML Treatment for Dineutus longimanus longimanus [file zookeys.476.8630-treatment13.xml]

<!DOCTYPE tp:taxon-treatment
  PUBLIC "-//TaxonX//DTD Taxonomic Treatment Publishing DTD v0 20100105//EN" "tax-treatment-NSO.dtd">
<tp:taxon-treatment xmlns:tp="http://www.plazi.org/taxpub"><tp:treatment-meta><kwd-group><label>Taxon classification</label><kwd><named-content content-type="kingdom">Animalia</named-content></kwd><kwd><named-content content-type="order">Coleoptera</named-content></kwd><kwd><named-content content-type="family">Gyrinidae</named-content></kwd></kwd-group><mixed-citation publication-type="journal"><person-group><name><surname>Gustafson</surname><given-names>Grey T.</given-names></name><name><surname>Miller</surname><given-names>Kelly B.</given-names></name></person-group><article-title>The New World whirligig beetles of the genus <italic><tp:taxon-name><tp:taxon-name-part taxon-name-part-type="genus">Dineutus</tp:taxon-name-part></tp:taxon-name></italic> Macleay, 1825 (<tp:taxon-name><tp:taxon-name-part taxon-name-part-type="order">Coleoptera</tp:taxon-name-part></tp:taxon-name>, <tp:taxon-name><tp:taxon-name-part taxon-name-part-type="family">Gyrinidae</tp:taxon-name-part></tp:taxon-name>, <tp:taxon-name><tp:taxon-name-part taxon-name-part-type="subfamily">Gyrininae</tp:taxon-name-part></tp:taxon-name>, <tp:taxon-name><tp:taxon-name-part taxon-name-part-type="tribe">Dineutini</tp:taxon-name-part></tp:taxon-name>)</article-title><source>Zookeys</source><day>23</day><month>1</month><year>2015</year><volume>2015</volume><issue>476</issue><fpage>1</fpage><lpage>135</lpage><pub-id pub-id-type="doi">10.3897/zookeys.476.8630</pub-id></mixed-citation></tp:treatment-meta><tp:nomenclature><tp:taxon-name>
                            <tp:taxon-name-part taxon-name-part-type="genus">Dineutus</tp:taxon-name-part>
                            <tp:taxon-name-part taxon-name-part-type="species">longimanus</tp:taxon-name-part>
                            <tp:taxon-name-part taxon-name-part-type="subspecies">longimanus</tp:taxon-name-part>
                        </tp:taxon-name><tp:taxon-authority>(Olivier, 1795)</tp:taxon-authority><xref ref-type="fig" rid="F24">Figures 24</xref><xref ref-type="fig" rid="F25">, 25</xref><xref ref-type="fig" rid="F51">, 51</xref><xref ref-type="fig" rid="F55">, 55</xref><tp:nomenclature-citation-list><tp:nomenclature-citation><tp:taxon-name><tp:taxon-name-part taxon-name-part-type="genus">Gyrinus</tp:taxon-name-part> <tp:taxon-name-part taxon-name-part-type="species">longimanus</tp:taxon-name-part></tp:taxon-name><comment><xref ref-type="bibr" rid="B97">Olivier 1795</xref>: 701, <italic><tp:taxon-name><tp:taxon-name-part taxon-name-part-type="genus">Gyrinus</tp:taxon-name-part> <tp:taxon-name-part taxon-name-part-type="species">excisus</tp:taxon-name-part></tp:taxon-name></italic><xref ref-type="bibr" rid="B30">Forsberg 1821</xref>: 301 [synonymy by <xref ref-type="bibr" rid="B4">Aubé 1838</xref>], <italic><tp:taxon-name><tp:taxon-name-part taxon-name-part-type="genus">Dineutes</tp:taxon-name-part> <tp:taxon-name-part taxon-name-part-type="species">longimanus</tp:taxon-name-part></tp:taxon-name></italic>: <xref ref-type="bibr" rid="B4">Aubé 1838</xref>a: 408, <italic><tp:taxon-name><tp:taxon-name-part taxon-name-part-type="genus">Dineutus</tp:taxon-name-part> <tp:taxon-name-part taxon-name-part-type="species">longimanus</tp:taxon-name-part></tp:taxon-name></italic>: <xref ref-type="bibr" rid="B86">Ochs 1924</xref>: 5. <tp:taxon-name><tp:taxon-name-part taxon-name-part-type="genus">Dineutus</tp:taxon-name-part> (<tp:taxon-name-part taxon-name-part-type="subgenus">Cyclinus</tp:taxon-name-part>) <tp:taxon-name-part taxon-name-part-type="species">longimanus</tp:taxon-name-part></tp:taxon-name>: <xref ref-type="bibr" rid="B41">Hatch 1925b</xref>: 488, <tp:taxon-name><tp:taxon-name-part taxon-name-part-type="genus">Dineutus</tp:taxon-name-part> (<tp:taxon-name-part taxon-name-part-type="subgenus">Dineutus</tp:taxon-name-part>) <tp:taxon-name-part taxon-name-part-type="species">longimanus</tp:taxon-name-part></tp:taxon-name>: <xref ref-type="bibr" rid="B89">Ochs 1926a</xref>: 138, <italic><tp:taxon-name><tp:taxon-name-part taxon-name-part-type="genus">Dineutus</tp:taxon-name-part> <tp:taxon-name-part taxon-name-part-type="species">longimanus</tp:taxon-name-part></tp:taxon-name></italic>: <xref ref-type="bibr" rid="B6">Blackwelder 1944</xref>: 81, <tp:taxon-name><tp:taxon-name-part taxon-name-part-type="genus">Dineutus</tp:taxon-name-part> (<tp:taxon-name-part taxon-name-part-type="subgenus">Rhombodineutus</tp:taxon-name-part>) <tp:taxon-name-part taxon-name-part-type="species">longimanus</tp:taxon-name-part></tp:taxon-name>: <xref ref-type="bibr" rid="B36">Guignot 1950</xref>: 127, <tp:taxon-name><tp:taxon-name-part taxon-name-part-type="genus">Dineutus</tp:taxon-name-part> (<tp:taxon-name-part taxon-name-part-type="subgenus">Cyclinus</tp:taxon-name-part>) <tp:taxon-name-part taxon-name-part-type="species">longimanus</tp:taxon-name-part></tp:taxon-name>: <xref ref-type="bibr" rid="B8">Brinck 1955</xref>: 106.</comment></tp:nomenclature-citation></tp:nomenclature-citation-list></tp:nomenclature><tp:treatment-sec sec-type="Type locality"><title>Type locality.</title><p>Saint-Domingue (= Hispaniola).</p></tp:treatment-sec><tp:treatment-sec sec-type="Specimens examined"><title>Specimens examined.</title><p>25</p></tp:treatment-sec><tp:treatment-sec sec-type="Type material examined"><title>Type material examined.</title><p><italic><tp:taxon-name><tp:taxon-name-part taxon-name-part-type="genus">Gyrinus</tp:taxon-name-part> <tp:taxon-name-part taxon-name-part-type="species">longimanus</tp:taxon-name-part></tp:taxon-name></italic> Olivier, 1795: lectotype, here designated: (♂ pinned) “MUSEUM PARIS/ I. St. Domingue/ COLL. BOSC 1828 [beige label, typed black ink, except I. St. Domingue handwritten in black ink, handwriting unknown]// <italic><tp:taxon-name><tp:taxon-name-part taxon-name-part-type="genus">Gyrinus</tp:taxon-name-part> <tp:taxon-name-part taxon-name-part-type="species">longimanus</tp:taxon-name-part></tp:taxon-name></italic>/ <italic>I. St. Domingue Oliv.</italic> [beige label with black border, handwritten in black ink, handwriting appears to be Olivier’s]// TYPE [red label, typed black ink]// LECTOTYPUS/ P. Brinck designavit 1955. [white label, typed black ink]// TYPE [red label, typed black ink]// LECTOTYPE [red label, typed black ink]//” deposited in the MNHN.</p></tp:treatment-sec><tp:treatment-sec sec-type="Material examined"><title>Material examined.</title><p><bold>DOMINICAN REPUBLIC:</bold> <bold>Pedernales Prov.:</bold> W of Pedernales, on rd to border with Haiti, <named-content xmlns:xlink="http://www.w3.org/1999/xlink" content-type="dwc:verbatimCoordinates" xlink:type="simple">18.154° ‘-71.582°</named-content>, 13.v.2010, leg. G.J. Svenson, sweeping in dry for. &amp; sec. veg. (17 ex. MSBA); N of Pedernales, La Aguita, <named-content xmlns:xlink="http://www.w3.org/1999/xlink" content-type="dwc:verbatimCoordinates" xlink:type="simple">18°09.172'N, 71°44.786'W</named-content>, 188 m, 21.vii.1999, leg. M.A. Ivie, Guerrero, &amp; Dominici (5 ex. WIBF); 1 km N of Banano, Rio Mulitos, <named-content xmlns:xlink="http://www.w3.org/1999/xlink" content-type="dwc:verbatimCoordinates" xlink:type="simple">18°09.258'N, 71°45.384'W</named-content>, 290 m, 17.vi.2005, leg. G. Nearns, (2 ex. FSCA).</p></tp:treatment-sec><tp:treatment-sec sec-type="Diagnosis"><title>Diagnosis.</title><p>Male (Fig. <xref ref-type="fig" rid="F24">24C–D</xref>). Size: 12.3–13.9 mm. Body form regularly elongate oval, elytra laterally slightly broadened after basal half; elytral apices spinose, with sutural angle produce to a spine, and a second parasutural spine, with small thorn-like serrations and irregularities present apically but greatly reduced apicolaterally, apicolateral sinuation present and shallow, elytra with reticulation strong laterally and apically, producing a bronzy appearance, medial disc with reticulation more weakly impressed and composed of smaller transversely ovoid cells accompanied by shallowly impressed punctation, striae mostly effaced by reticulation, if evident at all faintly apparent medially on disc, lateral marginal depression of elytra shallow; profemora with very small sub-apicoventral tooth; protibiae club-shaped; mesotarsal claws (Fig. <xref ref-type="fig" rid="F25">25C</xref>) with ventral margin with a well developed denticle; metacoxae with a sparse covering of very shallow punctures over most their ventral face, laterally only present on posterior margin; venter lightly colored: reddish orange to orangey yellow. Aedeagus (Fig. <xref ref-type="fig" rid="F25">25A, B, D</xref>) with median lobe in dorsal view shorter than parameres, nearly parallel sided, broader basally and weakly narrowed apicad, in apical 1/4 shallowly narrowed towards apex, apex regularly rounded, dorsally without narrow carina, ventrally sperm-groove narrow and parallel sided, in lateral view median lobe with dorsal margin straight, apex angularly rounded; parameres in dorsal view with lateral margins very weakly laterally expanded in apical 1/2, apically broadly rounded.</p><p>Female (Fig. <xref ref-type="fig" rid="F24">24A–B</xref>). Size: 12.3–13.7 mm. Body form regularly elongate oval; elytral apices spinose, with sutural angle produce to a spine, and a second parasutural spine, with small thorn-like serrations and irregularities present apically but greatly reduced apicolaterally, apicolateral sinuation present and shallow, elytra with reticulation strong laterally and apically, producing a bronzy appearance, medial disc with reticulation more weakly impressed and composed of smaller transversely ovoid cells accompanied by very shallowly impressed punctation, striae mostly effaced by reticulation, if evident at all faintly apparent medially on disc, lateral marginal depression of elytra absent; protibiae club-shaped; profemora without sub-apicoventral tooth; metacoxae with a sparse covering of very shallow punctures over most their ventral face, laterally only present on posterior margin; venter lightly colored: reddish orange to orangey yellow.</p><fig id="F24" position="float" orientation="portrait"><label>Figure 24.</label><caption><p><italic><tp:taxon-name><tp:taxon-name-part taxon-name-part-type="genus">Dineutus</tp:taxon-name-part> <tp:taxon-name-part taxon-name-part-type="species">longimanus</tp:taxon-name-part> <tp:taxon-name-part taxon-name-part-type="subspecies">longimanus</tp:taxon-name-part></tp:taxon-name></italic>. <bold>A</bold> ♀ dorsal habitus <bold>B</bold> ♀ ventral habitus <bold>C</bold> ♂ dorsal habitus <bold>D</bold> ♂ ventral habitus. All scale bars ≈ 2 mm.</p></caption><graphic xmlns:xlink="http://www.w3.org/1999/xlink" xlink:href="zookeys-476-001-g024.jpg" position="float" orientation="portrait" xlink:type="simple" id="oo_37483.jpg"/></fig><fig id="F25" position="float" orientation="portrait"><label>Figure 25.</label><caption><p><italic><tp:taxon-name><tp:taxon-name-part taxon-name-part-type="genus">Dineutus</tp:taxon-name-part> <tp:taxon-name-part taxon-name-part-type="species">longimanus</tp:taxon-name-part> <tp:taxon-name-part taxon-name-part-type="subspecies">longimanus</tp:taxon-name-part></tp:taxon-name></italic>. <bold>A</bold> aedeagus dorsal view <bold>B</bold> aedeagus ventral view <bold>C</bold> ♂ mesotarsal claws <bold>D</bold> aedeagus lateral view. Scale bar for <bold>C</bold> ≈ 0.10 mm all others ≈ 1 mm.</p></caption><graphic xmlns:xlink="http://www.w3.org/1999/xlink" xlink:href="zookeys-476-001-g025.jpg" position="float" orientation="portrait" xlink:type="simple" id="oo_37484.jpg"/></fig></tp:treatment-sec><tp:treatment-sec sec-type="Differential diagnosis"><title>Differential diagnosis.</title><p><italic><tp:taxon-name><tp:taxon-name-part taxon-name-part-type="genus">Dineutus</tp:taxon-name-part> <tp:taxon-name-part taxon-name-part-type="species">longimanus</tp:taxon-name-part> <tp:taxon-name-part taxon-name-part-type="subspecies">longimanus</tp:taxon-name-part></tp:taxon-name></italic> is unique among other subspecies of <italic><tp:taxon-name><tp:taxon-name-part taxon-name-part-type="genus">Dineutus</tp:taxon-name-part> <tp:taxon-name-part taxon-name-part-type="species">longimanus</tp:taxon-name-part></tp:taxon-name></italic> in being elongate oval and broadened posteriorly in the male after basal half of elytra, and having the metacoxae with sparse but present punctation. The subspecies most similar to <italic><tp:taxon-name><tp:taxon-name-part taxon-name-part-type="genus">Dineutus</tp:taxon-name-part> <tp:taxon-name-part taxon-name-part-type="species">longimanus</tp:taxon-name-part> <tp:taxon-name-part taxon-name-part-type="subspecies">longimanus</tp:taxon-name-part></tp:taxon-name></italic> is <italic><tp:taxon-name><tp:taxon-name-part taxon-name-part-type="genus">Dineutus</tp:taxon-name-part> <tp:taxon-name-part taxon-name-part-type="species">longimanus</tp:taxon-name-part> <tp:taxon-name-part taxon-name-part-type="subspecies">portoricensis</tp:taxon-name-part></tp:taxon-name></italic> but can be distinguished from <italic><tp:taxon-name><tp:taxon-name-part taxon-name-part-type="genus">Dineutus</tp:taxon-name-part> <tp:taxon-name-part taxon-name-part-type="species">longimanus</tp:taxon-name-part> <tp:taxon-name-part taxon-name-part-type="subspecies">portoricensis</tp:taxon-name-part></tp:taxon-name></italic> in being smaller in size (12.3–13.9 mm) and the aedeagus lacking a dorsal carina.</p></tp:treatment-sec><tp:treatment-sec sec-type="Distribution"><title>Distribution</title><p><bold>(Fig. <xref ref-type="fig" rid="F55">55B</xref>).</bold> Haiti, Dominican Republic, (<xref ref-type="bibr" rid="B66">Leng and Mutchler 1914a</xref>; <xref ref-type="bibr" rid="B95">Ochs 1938</xref>; <xref ref-type="bibr" rid="B130">Wood 1962</xref>)</p></tp:treatment-sec><tp:treatment-sec sec-type="Habitat"><title>Habitat.</title><p>Lotic species collected in streams throughout the Dominican Republic (M. Fikáček pers. comm.).</p></tp:treatment-sec><tp:treatment-sec sec-type="Discussion"><title>Discussion.</title><p>Similar to other species not much is known about this species aside from its taxonomy. The extant of range of this and other subspecies of <italic><tp:taxon-name><tp:taxon-name-part taxon-name-part-type="genus">Dineutus</tp:taxon-name-part> <tp:taxon-name-part taxon-name-part-type="species">longimanus</tp:taxon-name-part></tp:taxon-name></italic> may be obscured due to imprecise identification of subspecies.</p></tp:treatment-sec><tp:treatment-sec sec-type="Type designation"><title>Type designation.</title><p><xref ref-type="bibr" rid="B97">Olivier (1795)</xref> in his original description of <italic><tp:taxon-name><tp:taxon-name-part taxon-name-part-type="genus">Gyrinus</tp:taxon-name-part> <tp:taxon-name-part taxon-name-part-type="species">longimanus</tp:taxon-name-part></tp:taxon-name></italic> states it is found in St. Domingue and was described from the cabinet of M. Bosc. A single specimen in the MNHN general collection has a label indicating both the aforementioned locality and being from Bosc’s collection, as well as a label in the handwriting of Olivier with the I.D. of <italic><tp:taxon-name><tp:taxon-name-part taxon-name-part-type="genus">Gyrinus</tp:taxon-name-part> <tp:taxon-name-part taxon-name-part-type="species">longimanus</tp:taxon-name-part></tp:taxon-name></italic>, therefore this specimen (Fig. <xref ref-type="fig" rid="F51">51E</xref>) is here designated as the lectotype for <italic><tp:taxon-name><tp:taxon-name-part taxon-name-part-type="genus">Dineutus</tp:taxon-name-part> <tp:taxon-name-part taxon-name-part-type="species">longimanus</tp:taxon-name-part> <tp:taxon-name-part taxon-name-part-type="subspecies">longimanus</tp:taxon-name-part></tp:taxon-name></italic>.</p></tp:treatment-sec><tp:treatment-sec><!--Section generated to contain objects referenced in tp:taxon-treatment.--><fig id="F51" position="float" orientation="portrait"><label>Figure 51.</label><caption><p>Type specimens <bold>A</bold> <italic><tp:taxon-name><tp:taxon-name-part taxon-name-part-type="genus">Dineutus</tp:taxon-name-part> <tp:taxon-name-part taxon-name-part-type="species">analis</tp:taxon-name-part></tp:taxon-name></italic> Régimbart, 1882 lectotype and labels <bold>B</bold> <italic><tp:taxon-name><tp:taxon-name-part taxon-name-part-type="genus">Dineutus</tp:taxon-name-part> <tp:taxon-name-part taxon-name-part-type="species">discolor</tp:taxon-name-part></tp:taxon-name></italic> Aubé, 1838 lectotype and labels <bold>C</bold> <italic><tp:taxon-name><tp:taxon-name-part taxon-name-part-type="genus">Dineutus</tp:taxon-name-part> <tp:taxon-name-part taxon-name-part-type="species">solitarius</tp:taxon-name-part></tp:taxon-name></italic> Aubé, 1838 lectotype and labels <bold>D</bold> <italic><tp:taxon-name><tp:taxon-name-part taxon-name-part-type="genus">Dineutus</tp:taxon-name-part> <tp:taxon-name-part taxon-name-part-type="species">metallicus</tp:taxon-name-part></tp:taxon-name></italic> Aubé, 1838 lectotype and labels <bold>E</bold> <italic><tp:taxon-name><tp:taxon-name-part taxon-name-part-type="genus">Gyrinus</tp:taxon-name-part> <tp:taxon-name-part taxon-name-part-type="species">longimanus</tp:taxon-name-part></tp:taxon-name></italic> Olivier, 1795 lectotype and labels <bold>F</bold> <italic><tp:taxon-name><tp:taxon-name-part taxon-name-part-type="genus">Dineutus</tp:taxon-name-part> <tp:taxon-name-part taxon-name-part-type="species">truncatus</tp:taxon-name-part> <tp:taxon-name-part taxon-name-part-type="subspecies">mexicanus</tp:taxon-name-part></tp:taxon-name></italic> Ochs, 1925 holotype and labels.</p></caption><graphic xmlns:xlink="http://www.w3.org/1999/xlink" xlink:href="zookeys-476-001-g051.jpg" position="float" orientation="portrait" xlink:type="simple" id="oo_37510.jpg"/></fig><fig id="F55" position="float" orientation="portrait"><label>Figure 55.</label><caption><p>General distribution map. <bold>A</bold> <italic><tp:taxon-name><tp:taxon-name-part taxon-name-part-type="genus">Dineutus</tp:taxon-name-part> <tp:taxon-name-part taxon-name-part-type="species">americanus</tp:taxon-name-part></tp:taxon-name></italic> <bold>B</bold> <italic><tp:taxon-name><tp:taxon-name-part taxon-name-part-type="genus">Dineutus</tp:taxon-name-part> <tp:taxon-name-part taxon-name-part-type="species">longimanus</tp:taxon-name-part> <tp:taxon-name-part taxon-name-part-type="subspecies">cubensis</tp:taxon-name-part></tp:taxon-name></italic>, <italic><tp:taxon-name><tp:taxon-name-part taxon-name-part-type="genus">Dineutus</tp:taxon-name-part> <tp:taxon-name-part taxon-name-part-type="species">longimanus</tp:taxon-name-part> <tp:taxon-name-part taxon-name-part-type="subspecies">jamaicensis</tp:taxon-name-part></tp:taxon-name></italic>, <italic><tp:taxon-name><tp:taxon-name-part taxon-name-part-type="genus">Dineutus</tp:taxon-name-part> <tp:taxon-name-part taxon-name-part-type="species">longimanus</tp:taxon-name-part> <tp:taxon-name-part taxon-name-part-type="subspecies">longimanus</tp:taxon-name-part></tp:taxon-name></italic>, <italic><tp:taxon-name><tp:taxon-name-part taxon-name-part-type="genus">Dineutus</tp:taxon-name-part> <tp:taxon-name-part taxon-name-part-type="species">longimanus</tp:taxon-name-part> <tp:taxon-name-part taxon-name-part-type="subspecies">portoricensis</tp:taxon-name-part></tp:taxon-name></italic>.</p></caption><graphic xmlns:xlink="http://www.w3.org/1999/xlink" xlink:href="zookeys-476-001-g055.jpg" position="float" orientation="portrait" xlink:type="simple" id="oo_37514.jpg"/></fig></tp:treatment-sec><ref-list><ref id="B97"><mixed-citation xmlns:xlink="http://www.w3.org/1999/xlink" xlink:type="simple"><person-group><name name-style="western"><surname>Olivier</surname><given-names>G</given-names></name></person-group> (<year>1795</year>) <source>Entomologie ou Histoire Naturelle des Insectes ave leurs caractères génériques et spécifiques, leur description, leur synonymie, et leur figure enluminée. Coléoptères. Tome III.</source><publisher-name>Desray</publisher-name>, <publisher-loc>Buadoin (Paris)</publisher-loc>, <size units="page">522 pp</size>.</mixed-citation></ref><ref id="B30"><mixed-citation xmlns:xlink="http://www.w3.org/1999/xlink" xlink:type="simple"><person-group><name name-style="western"><surname>Forsberg</surname><given-names>CP</given-names></name></person-group> (<year>1821</year>) <article-title>De Gyrinis Commentatio.</article-title><source>Nova Acta Regiae Societatis Scientiarum Upsaliensis</source><volume>8</volume>: <fpage>297</fpage>–<lpage>314</lpage>.</mixed-citation></ref><ref id="B4"><mixed-citation xmlns:xlink="http://www.w3.org/1999/xlink" xlink:type="simple"><person-group><name name-style="western"><surname>Aubé</surname><given-names>C</given-names></name></person-group> (<year>1838</year>) <source>Species général des Hydrocanthares et Gyriniens, par le docteur Ch. Aubé; pour faire suite au species général des Coléoptères de la collection de M. Le Comte Dejean</source>. <publisher-loc>Paris</publisher-loc>.</mixed-citation></ref><ref id="B86"><mixed-citation xmlns:xlink="http://www.w3.org/1999/xlink" xlink:type="simple"><person-group><name name-style="western"><surname>Ochs</surname><given-names>G</given-names></name></person-group> (<year>1924</year>) <article-title>On the West Indian <tp:taxon-name><tp:taxon-name-part taxon-name-part-type="family">Gyrinidae</tp:taxon-name-part></tp:taxon-name> and a new species of <italic><tp:taxon-name><tp:taxon-name-part taxon-name-part-type="genus">Gyretes</tp:taxon-name-part></tp:taxon-name></italic> from northern Brazil.</article-title><source>American Museum Novitates</source><volume>125</volume>: <fpage>1</fpage>–<lpage>8</lpage>.</mixed-citation></ref><ref id="B41"><mixed-citation xmlns:xlink="http://www.w3.org/1999/xlink" xlink:type="simple"><person-group><name name-style="western"><surname>Hatch</surname><given-names>MH</given-names></name></person-group> (<year>1925b</year>) <article-title>The phylogeny and phylogenetic tendencies of <tp:taxon-name><tp:taxon-name-part taxon-name-part-type="family">Gyrinidae</tp:taxon-name-part></tp:taxon-name>.</article-title><source>Papers of the Michigan Academy of Science, Arts and Letters</source><volume>V</volume>: <fpage>429</fpage>–<lpage>467</lpage>.</mixed-citation></ref><ref id="B89"><mixed-citation xmlns:xlink="http://www.w3.org/1999/xlink" xlink:type="simple"><person-group><name name-style="western"><surname>Ochs</surname><given-names>G</given-names></name></person-group> (<year>1926a</year>) <article-title>Die <tp:taxon-name><tp:taxon-name-part taxon-name-part-type="tribe">Dineutini</tp:taxon-name-part></tp:taxon-name>. 2. Tribus der Unterfamilien <tp:taxon-name><tp:taxon-name-part taxon-name-part-type="subfamily">Enhydrinae</tp:taxon-name-part></tp:taxon-name> Fam. <tp:taxon-name><tp:taxon-name-part taxon-name-part-type="family">Gyrinidae</tp:taxon-name-part></tp:taxon-name> (Col). A. Aligemeiner Teil.</article-title><source>Entomologische Zeitschrift</source><volume>40</volume>: <fpage>129</fpage>–<lpage>140</lpage>.</mixed-citation></ref><ref id="B6"><mixed-citation xmlns:xlink="http://www.w3.org/1999/xlink" xlink:type="simple"><person-group><name name-style="western"><surname>Blackwelder</surname><given-names>RE</given-names></name></person-group> (<year>1944</year>) <source>Checklist of the coleopterous insects of Mexico, Central America, the West Indies, and South America. Part 1.</source><publisher-name>Smithsonian Institution</publisher-name>, <publisher-loc>Washington D. C.</publisher-loc>, <size units="page">1492 pp</size>.</mixed-citation></ref><ref id="B36"><mixed-citation xmlns:xlink="http://www.w3.org/1999/xlink" xlink:type="simple"><person-group><name name-style="western"><surname>Guignot</surname><given-names>F</given-names></name></person-group> (<year>1950</year>) <article-title>Sur la systematique des <italic><tp:taxon-name><tp:taxon-name-part taxon-name-part-type="genus">Dineutus</tp:taxon-name-part></tp:taxon-name></italic> (Col. <tp:taxon-name><tp:taxon-name-part taxon-name-part-type="family">Gyrinidae</tp:taxon-name-part></tp:taxon-name>).</article-title><source>Bulletin Mensuel de la Société Linnéenne de Lyon</source><volume>19</volume>: <fpage>124</fpage>–<lpage>127</lpage>.</mixed-citation></ref><ref id="B8"><mixed-citation xmlns:xlink="http://www.w3.org/1999/xlink" xlink:type="simple"><person-group><name name-style="western"><surname>Brinck</surname><given-names>P</given-names></name></person-group> (<year>1955</year>) <article-title>A revision of the <tp:taxon-name><tp:taxon-name-part taxon-name-part-type="family">Gyrinidae</tp:taxon-name-part></tp:taxon-name> (<tp:taxon-name><tp:taxon-name-part taxon-name-part-type="order">Coleoptera</tp:taxon-name-part></tp:taxon-name>) of the Ethiopian region. I.</article-title><source>Acta Universitatis Lundensis Nova Series</source><volume>51</volume>: <fpage>1</fpage>–<lpage>144</lpage>.</mixed-citation></ref><ref id="B66"><mixed-citation xmlns:xlink="http://www.w3.org/1999/xlink" xlink:type="simple"><person-group><name name-style="western"><surname>Leng</surname><given-names>CW</given-names></name><name name-style="western"><surname>Mutchler</surname><given-names>AJ</given-names></name></person-group> (<year>1914a</year>) <article-title>Article V. - Suppliment to preliminary list of the <tp:taxon-name><tp:taxon-name-part taxon-name-part-type="order">Coleoptera</tp:taxon-name-part></tp:taxon-name> of the West Indies.</article-title><source>Bulletin of the American Museum of Natural History</source><volume>37</volume>: <fpage>191</fpage>–<lpage>220</lpage>.</mixed-citation></ref><ref id="B95"><mixed-citation xmlns:xlink="http://www.w3.org/1999/xlink" xlink:type="simple"><person-group><name name-style="western"><surname>Ochs</surname><given-names>G</given-names></name></person-group> (<year>1938</year>) <article-title>Additional remarks on West Indian <tp:taxon-name><tp:taxon-name-part taxon-name-part-type="family">Gyrinidae</tp:taxon-name-part></tp:taxon-name>.</article-title><source>Psyche</source><volume>45</volume>: <fpage>85</fpage>–<lpage>93</lpage>. doi: <ext-link ext-link-type="doi" xlink:href="10.1155/1938/37837" xlink:type="simple">10.1155/1938/37837</ext-link></mixed-citation></ref><ref id="B130"><mixed-citation xmlns:xlink="http://www.w3.org/1999/xlink" xlink:type="simple"><person-group><name name-style="western"><surname>Wood</surname><given-names>FE</given-names></name></person-group> (<year>1962</year>) <source>A synopsis of the genus <italic><tp:taxon-name><tp:taxon-name-part taxon-name-part-type="genus">Dineutus</tp:taxon-name-part></tp:taxon-name></italic> (<tp:taxon-name><tp:taxon-name-part taxon-name-part-type="order">Coleoptera</tp:taxon-name-part></tp:taxon-name>: <tp:taxon-name><tp:taxon-name-part taxon-name-part-type="family">Gyrinidae</tp:taxon-name-part></tp:taxon-name>) in the Western Hemisphere</source>. <comment>Masters</comment>, <publisher-name>University of Missouri</publisher-name>, <publisher-loc>Columbia, Missouri</publisher-loc>.</mixed-citation></ref></ref-list></tp:taxon-treatment>
