# Supplementary material for: The New World whirligig beetles of the genus Dineutus Macleay, 1825 (Coleoptera, Gyrinidae, Gyrininae, Dineutini)
Source: Zookeys. 2015 Jan 23;(476):1–135. doi: 10.3897/zookeys.476.8630 (PMC4311692; doi:10.3897/zookeys.476.8630)
Supplement: XML Treatment for Dineutus longimanus portoricensis [file zookeys.476.8630-treatment14.xml]

<!DOCTYPE tp:taxon-treatment
  PUBLIC "-//TaxonX//DTD Taxonomic Treatment Publishing DTD v0 20100105//EN" "tax-treatment-NSO.dtd">
<tp:taxon-treatment xmlns:tp="http://www.plazi.org/taxpub"><tp:treatment-meta><kwd-group><label>Taxon classification</label><kwd><named-content content-type="kingdom">Animalia</named-content></kwd><kwd><named-content content-type="order">Coleoptera</named-content></kwd><kwd><named-content content-type="family">Gyrinidae</named-content></kwd></kwd-group><mixed-citation publication-type="journal"><person-group><name><surname>Gustafson</surname><given-names>Grey T.</given-names></name><name><surname>Miller</surname><given-names>Kelly B.</given-names></name></person-group><article-title>The New World whirligig beetles of the genus <italic><tp:taxon-name><tp:taxon-name-part taxon-name-part-type="genus">Dineutus</tp:taxon-name-part></tp:taxon-name></italic> Macleay, 1825 (<tp:taxon-name><tp:taxon-name-part taxon-name-part-type="order">Coleoptera</tp:taxon-name-part></tp:taxon-name>, <tp:taxon-name><tp:taxon-name-part taxon-name-part-type="family">Gyrinidae</tp:taxon-name-part></tp:taxon-name>, <tp:taxon-name><tp:taxon-name-part taxon-name-part-type="subfamily">Gyrininae</tp:taxon-name-part></tp:taxon-name>, <tp:taxon-name><tp:taxon-name-part taxon-name-part-type="tribe">Dineutini</tp:taxon-name-part></tp:taxon-name>)</article-title><source>Zookeys</source><day>23</day><month>1</month><year>2015</year><volume>2015</volume><issue>476</issue><fpage>1</fpage><lpage>135</lpage><pub-id pub-id-type="doi">10.3897/zookeys.476.8630</pub-id></mixed-citation></tp:treatment-meta><tp:nomenclature><tp:taxon-name>
                            <tp:taxon-name-part taxon-name-part-type="genus">Dineutus</tp:taxon-name-part>
                            <tp:taxon-name-part taxon-name-part-type="species">longimanus</tp:taxon-name-part>
                            <tp:taxon-name-part taxon-name-part-type="subspecies">portoricensis</tp:taxon-name-part>
                        </tp:taxon-name><tp:taxon-authority>Ochs, 1924</tp:taxon-authority><xref ref-type="fig" rid="F26">Figures 26</xref><xref ref-type="fig" rid="F27">, 27</xref><xref ref-type="fig" rid="F55">, 55</xref><!--PageBreak--><!--PageBreak--><!--PageBreak--><!--PageBreak--><tp:nomenclature-citation-list><tp:nomenclature-citation><tp:taxon-name><tp:taxon-name-part taxon-name-part-type="genus">Dineutus</tp:taxon-name-part> <tp:taxon-name-part taxon-name-part-type="species">longimanus</tp:taxon-name-part> <tp:taxon-name-part taxon-name-part-type="subspecies">portoricensis</tp:taxon-name-part></tp:taxon-name><comment><xref ref-type="bibr" rid="B86">Ochs 1924</xref>: 5, <tp:taxon-name><tp:taxon-name-part taxon-name-part-type="genus">Dineutus</tp:taxon-name-part> (<tp:taxon-name-part taxon-name-part-type="subgenus">Cyclinus</tp:taxon-name-part>) <tp:taxon-name-part taxon-name-part-type="species">longimanus</tp:taxon-name-part></tp:taxon-name>: <xref ref-type="bibr" rid="B41">Hatch 1925b</xref>: 448, <tp:taxon-name><tp:taxon-name-part taxon-name-part-type="genus">Dineutus</tp:taxon-name-part> (<tp:taxon-name-part taxon-name-part-type="subgenus">Dineutus</tp:taxon-name-part>) <tp:taxon-name-part taxon-name-part-type="species">longimanus</tp:taxon-name-part> <tp:taxon-name-part taxon-name-part-type="subspecies">portoricensis</tp:taxon-name-part></tp:taxon-name>: <xref ref-type="bibr" rid="B89">Ochs 1926a</xref>: 138, <italic><tp:taxon-name><tp:taxon-name-part taxon-name-part-type="genus">Dineutus</tp:taxon-name-part> <tp:taxon-name-part taxon-name-part-type="species">longimanus</tp:taxon-name-part> <tp:taxon-name-part taxon-name-part-type="subspecies">portoricensis</tp:taxon-name-part></tp:taxon-name></italic>: <xref ref-type="bibr" rid="B6">Blackwelder 1944</xref>: 81, <tp:taxon-name><tp:taxon-name-part taxon-name-part-type="genus">Dineutus</tp:taxon-name-part> (<tp:taxon-name-part taxon-name-part-type="subgenus">Rhombodineutus</tp:taxon-name-part>) <tp:taxon-name-part taxon-name-part-type="species">longimanus</tp:taxon-name-part></tp:taxon-name>: <xref ref-type="bibr" rid="B36">Guignot 1950</xref>: 127, <tp:taxon-name><tp:taxon-name-part taxon-name-part-type="genus">Dineutus</tp:taxon-name-part> (<tp:taxon-name-part taxon-name-part-type="subgenus">Cyclinus</tp:taxon-name-part>) <tp:taxon-name-part taxon-name-part-type="species">longimanus</tp:taxon-name-part></tp:taxon-name>: <xref ref-type="bibr" rid="B8">Brinck 1955</xref>: 106</comment></tp:nomenclature-citation></tp:nomenclature-citation-list></tp:nomenclature><tp:treatment-sec sec-type="Type locality"><title>Type locality.</title><p>Puerto Rico, Aibonito.</p></tp:treatment-sec><tp:treatment-sec sec-type="Specimens examined"><title>Specimens examined.</title><p>27</p></tp:treatment-sec><tp:treatment-sec sec-type="Type material examined"><title>Type material examined.</title><p>Holotype (♂, pinned, aedeagus pointed to specimen) “Aibonito, P. R., June 1-3, 1915/Amer.Mus.Nat.Hist., Dept. Invert. Zool. No. 28073/HOLOTYPE/<tp:taxon-name><tp:taxon-name-part taxon-name-part-type="genus">Dineutus</tp:taxon-name-part> <tp:taxon-name-part taxon-name-part-type="species">longimanus</tp:taxon-name-part> <tp:taxon-name-part taxon-name-part-type="authority">Oliv.</tp:taxon-name-part><tp:taxon-name-part taxon-name-part-type="infraspecific-rank">subsp.</tp:taxon-name-part> <tp:taxon-name-part taxon-name-part-type="subspecies">portoricensis</tp:taxon-name-part></tp:taxon-name> Ochs 1924, Typus ♂” AMNH type catalogue No. 434.</p></tp:treatment-sec><tp:treatment-sec sec-type="Material examined"><title>Material examined.</title><p><bold>PUERTO RICO:</bold> “Hwy-31, Km. 15.4 nr. PasoSecoJct.”, 122 m, 1.viii.1963, leg. P.J. Spangler, (4 ex. WIBF); <bold>Germán:</bold> Río Cain, at PR361, 1 rd. mi. N jct. PR396, N of San Germán, <named-content xmlns:xlink="http://www.w3.org/1999/xlink" content-type="dwc:verbatimCoordinates" xlink:type="simple">18°07.062'N, 67°01.518'W</named-content>, 103 m, 14.v.2009, leg. C.B. Barr, EMEC <ext-link xmlns:xlink="http://www.w3.org/1999/xlink" ext-link-type="uri" xlink:href="http://essigdb.berkeley.edu/cgi/eme_query?table=eme&amp;bnhm_id=EMEC654754&amp;one=T&amp;OK2SHOWPRIVATE=" xlink:type="simple">654754</ext-link>, <ext-link xmlns:xlink="http://www.w3.org/1999/xlink" ext-link-type="uri" xlink:href="http://essigdb.berkeley.edu/cgi/eme_query?table=eme&amp;bnhm_id=EMEC654755&amp;one=T&amp;OK2SHOWPRIVATE=" xlink:type="simple">654755</ext-link>, <ext-link xmlns:xlink="http://www.w3.org/1999/xlink" ext-link-type="uri" xlink:href="http://essigdb.berkeley.edu/cgi/eme_query?table=eme&amp;bnhm_id=EMEC654757&amp;one=T&amp;OK2SHOWPRIVATE=" xlink:type="simple">654757</ext-link> (3 ex. EMEC); <bold>Lares:</bold> Río Camuy, E off PR134 1.2 rd.mi. N jct. PR111, NE of Lares, <named-content xmlns:xlink="http://www.w3.org/1999/xlink" content-type="dwc:verbatimCoordinates" xlink:type="simple">18°18.204'N, 66°49.445'W</named-content>, 278 m, 16.v.2009, leg. W.D. Shepard, EMEC <ext-link xmlns:xlink="http://www.w3.org/1999/xlink" ext-link-type="uri" xlink:href="http://essigdb.berkeley.edu/cgi/eme_query?table=eme&amp;bnhm_id=EMEC654756&amp;one=T&amp;OK2SHOWPRIVATE=" xlink:type="simple">654756</ext-link>, <ext-link xmlns:xlink="http://www.w3.org/1999/xlink" ext-link-type="uri" xlink:href="http://essigdb.berkeley.edu/cgi/eme_query?table=eme&amp;bnhm_id=EMEC654758&amp;one=T&amp;OK2SHOWPRIVATE=" xlink:type="simple">654758</ext-link>, <ext-link xmlns:xlink="http://www.w3.org/1999/xlink" ext-link-type="uri" xlink:href="http://essigdb.berkeley.edu/cgi/eme_query?table=eme&amp;bnhm_id=EMEC654759&amp;one=T&amp;OK2SHOWPRIVATE=" xlink:type="simple">654759</ext-link>, <ext-link xmlns:xlink="http://www.w3.org/1999/xlink" ext-link-type="uri" xlink:href="http://essigdb.berkeley.edu/cgi/eme_query?table=eme&amp;bnhm_id=EMEC654760&amp;one=T&amp;OK2SHOWPRIVATE=" xlink:type="simple">654760</ext-link> (4 ex. EMEC); <bold>Maunabo:</bold> Río Guayanés, at PR181 just S jct. PR182, N Patillas, <named-content xmlns:xlink="http://www.w3.org/1999/xlink" content-type="dwc:verbatimCoordinates" xlink:type="simple">18°03.397'N, 65°59.004'W</named-content>, 422 m, 9.v.2009, leg. C.B. Barr, EMEC <ext-link xmlns:xlink="http://www.w3.org/1999/xlink" ext-link-type="uri" xlink:href="http://essigdb.berkeley.edu/cgi/eme_query?table=eme&amp;bnhm_id=EMEC654749&amp;one=T&amp;OK2SHOWPRIVATE=" xlink:type="simple">654749</ext-link>-<ext-link xmlns:xlink="http://www.w3.org/1999/xlink" ext-link-type="uri" xlink:href="http://essigdb.berkeley.edu/cgi/eme_query?table=eme&amp;bnhm_id=EMEC654753&amp;one=T&amp;OK2SHOWPRIVATE=" xlink:type="simple">654753</ext-link> (5 ex. EMEC); <bold>San Patillas:</bold> trib. Río Grande de Patillas at PR184, Bosque Carite Charco Azul Rec. Center, <named-content xmlns:xlink="http://www.w3.org/1999/xlink" content-type="dwc:verbatimCoordinates" xlink:type="simple">18°05.460'N, 66°02.150'W</named-content>, 597 m, 10.v.2009, leg. C.B. Barr, EMEC <ext-link xmlns:xlink="http://www.w3.org/1999/xlink" ext-link-type="uri" xlink:href="http://essigdb.berkeley.edu/cgi/eme_query?table=eme&amp;bnhm_id=EMEC654746&amp;one=T&amp;OK2SHOWPRIVATE=" xlink:type="simple">654746</ext-link>-<ext-link xmlns:xlink="http://www.w3.org/1999/xlink" ext-link-type="uri" xlink:href="http://essigdb.berkeley.edu/cgi/eme_query?table=eme&amp;bnhm_id=EMEC654748&amp;one=T&amp;OK2SHOWPRIVATE=" xlink:type="simple">654748</ext-link> (3 ex. EMEC); <bold>Uatado:</bold> trib. Río Caonillas E off PR 612, 2.3 rd. mi. N jct. PR140, NE of Utuado, S Lago dos Bocas, <named-content xmlns:xlink="http://www.w3.org/1999/xlink" content-type="dwc:verbatimCoordinates" xlink:type="simple">18°18.177'N, 66°38.708'W</named-content>, 99 m, 17.v.2009, leg. C.B. Barr, EMEC <ext-link xmlns:xlink="http://www.w3.org/1999/xlink" ext-link-type="uri" xlink:href="http://essigdb.berkeley.edu/cgi/eme_query?table=eme&amp;bnhm_id=EMEC654738&amp;one=T&amp;OK2SHOWPRIVATE=" xlink:type="simple">654738</ext-link>-<ext-link xmlns:xlink="http://www.w3.org/1999/xlink" ext-link-type="uri" xlink:href="http://essigdb.berkeley.edu/cgi/eme_query?table=eme&amp;bnhm_id=EMEC654745&amp;one=T&amp;OK2SHOWPRIVATE=" xlink:type="simple">654745</ext-link> (8 ex. EMEC).</p></tp:treatment-sec><tp:treatment-sec sec-type="Diagnosis"><title>Diagnosis.</title><p>Male (Fig. <xref ref-type="fig" rid="F26">26C–D</xref>). Size: 12.3–14.5 mm. Body form regularly elongate oval, elytra laterally slightly broadened after basal half; elytral apices spinose, with sutural angle produce to a spine, and a second parasutural spine, with small thorn-like serrations and irregularities present apically but greatly reduced apicolaterally, apicolateral sinuation present and shallow, elytra with reticulation strong laterally and apically, producing a bronzy appearance, medial disc with reticulation more weakly impressed and composed of smaller transversely ovoid cells along with very shallow punctation, striae mostly effaced by reticulation, if evident at all faintly apparent medially on disc, lateral marginal depression of elytra present and accompanied with a green sheen; profemora with very small sub-apicoventral tooth; protibiae club-shaped; mesotarsal claws (Fig. <xref ref-type="fig" rid="F27">27C</xref>) with ventral margin with a weak denticle; metacoxae with a sparse covering of very shallow punctures that are almost indistinguishable over most their ventral face, laterally only present on posterior margin; venter lightly colored: reddish orange to yellow-orange. Aedeagus (Fig. <xref ref-type="fig" rid="F27">27A, B, D</xref>) with median lobe in dorsal view just shorter than parameres, broadest basally, becoming narrowed apicad after basal 1/3, then angularly narrowed again in apical 1/3 toward apex, apex narrowly rounded, dorsally with narrow carina, ventrally sperm-groove narrow and parallel sided, in lateral view median lobe with dorsal margin straight, slightly angled ventrally toward apex, apex broadly rounded; parameres in dorsal view with lateral margins not noticeably laterally expanded, apically broadly rounded.</p><!--PageBreak--><p>Female (Fig. <xref ref-type="fig" rid="F26">26A–B</xref>). Size: 11.2–13.4 mm. Body form regularly elongate oval; elytral apices spinose, with sutural angle produce to a spine, and a second parasutural spine, with small thorn-like serrations and irregularities present apically but greatly <!--PageBreak-->reduced apicolaterally, apicolateral sinuation present and shallow, elytra with reticulation strong laterally and apically, producing a bronzy appearance, medial disc with reticulation more weakly impressed and composed of smaller transversely ovoid sculpticells along with very shallowly impressed punctation, striae mostly effaced by reticulation, if evident at all faintly apparent medially on disc, lateral marginal depression of elytra present and accompanied with a green sheen; profemora without sub-apicoventral tooth; protibiae club-shaped; metacoxae with a sparse covering of very shallow punctures that are almost indistinguishable over most their ventral face, laterally only present on posterior margin; venter lightly colored: reddish orange to yellow-orange.</p><fig id="F26" position="float" orientation="portrait"><label>Figure 26.</label><caption><p><italic><tp:taxon-name><tp:taxon-name-part taxon-name-part-type="genus">Dineutus</tp:taxon-name-part> <tp:taxon-name-part taxon-name-part-type="species">longimanus</tp:taxon-name-part> <tp:taxon-name-part taxon-name-part-type="subspecies">portoricensis</tp:taxon-name-part></tp:taxon-name></italic>. <bold>A</bold> ♀ dorsal habitus <bold>B</bold> ♀ ventral habitus <bold>C</bold> ♂ dorsal habitus <bold>D</bold> ♂ ventral habitus. All scale bars ≈ 2 mm.</p></caption><graphic xmlns:xlink="http://www.w3.org/1999/xlink" xlink:href="zookeys-476-001-g026.jpg" position="float" orientation="portrait" xlink:type="simple" id="oo_37485.jpg"/></fig><fig id="F27" position="float" orientation="portrait"><label>Figure 27.</label><caption><p><italic><tp:taxon-name><tp:taxon-name-part taxon-name-part-type="genus">Dineutus</tp:taxon-name-part> <tp:taxon-name-part taxon-name-part-type="species">longimanus</tp:taxon-name-part> <tp:taxon-name-part taxon-name-part-type="subspecies">portoricensis</tp:taxon-name-part></tp:taxon-name></italic>. <bold>A</bold> aedeagus dorsal view <bold>B</bold> aedeagus ventral view <bold>C</bold> ♂ mesotarsal claws <bold>D</bold> aedeagus lateral view. Scale bar for <bold>C</bold> ≈ 0.10 mm all others ≈ 1 mm.</p></caption><graphic xmlns:xlink="http://www.w3.org/1999/xlink" xlink:href="zookeys-476-001-g027.jpg" position="float" orientation="portrait" xlink:type="simple" id="oo_37486.jpg"/></fig></tp:treatment-sec><tp:treatment-sec sec-type="Differential diagnosis"><title>Differential diagnosis.</title><p><italic><tp:taxon-name><tp:taxon-name-part taxon-name-part-type="genus">Dineutus</tp:taxon-name-part> <tp:taxon-name-part taxon-name-part-type="species">longimanus</tp:taxon-name-part> <tp:taxon-name-part taxon-name-part-type="subspecies">portoricensis</tp:taxon-name-part></tp:taxon-name></italic> can easily be distinguished from other subspecies of <italic><tp:taxon-name><tp:taxon-name-part taxon-name-part-type="genus">Dineutus</tp:taxon-name-part> <tp:taxon-name-part taxon-name-part-type="species">longimanus</tp:taxon-name-part></tp:taxon-name></italic> in being large in size (11.2–14.5 mm), elytral margin with a lateral green sheen, and most distinctly in the form of the aedeagus. The species most similar to <italic><tp:taxon-name><tp:taxon-name-part taxon-name-part-type="genus">Dineutus</tp:taxon-name-part> <tp:taxon-name-part taxon-name-part-type="species">longimanus</tp:taxon-name-part> <tp:taxon-name-part taxon-name-part-type="subspecies">portoricensis</tp:taxon-name-part></tp:taxon-name></italic> is <italic><tp:taxon-name><tp:taxon-name-part taxon-name-part-type="genus">Dineutus</tp:taxon-name-part> <tp:taxon-name-part taxon-name-part-type="species">longimanus</tp:taxon-name-part> <tp:taxon-name-part taxon-name-part-type="subspecies">longimanus</tp:taxon-name-part></tp:taxon-name></italic> but can easily be distinguished from it in being larger in size with the lateral marginal depression having a green sheen, and having the aedeagus with a dorsal carina.</p></tp:treatment-sec><tp:treatment-sec sec-type="Distribution"><title>Distribution</title><p><bold>(Fig. <xref ref-type="fig" rid="F55">55B</xref>).</bold> Puerto Rico (<xref ref-type="bibr" rid="B67">Leng and Mutchler 1914b</xref>; <xref ref-type="bibr" rid="B86">Ochs 1924</xref>).</p></tp:treatment-sec><tp:treatment-sec sec-type="Habitat"><title>Habitat.</title><p>Few specimens included habitat information. One that did, mentions a roadside stream (WIBF). Historical records also indicate this is a lotic subspecies (<xref ref-type="bibr" rid="B86">Ochs 1924</xref>).</p></tp:treatment-sec><tp:treatment-sec sec-type="Discussion"><title>Discussion.</title><p>Not much is known about this species aside from its taxonomy, and similar to <italic><tp:taxon-name><tp:taxon-name-part taxon-name-part-type="genus">Dineutus</tp:taxon-name-part> <tp:taxon-name-part taxon-name-part-type="species">longimanus</tp:taxon-name-part> <tp:taxon-name-part taxon-name-part-type="subspecies">longimanus</tp:taxon-name-part></tp:taxon-name></italic> the true extant of its range is obscured due to imprecise identification of the subspecies.</p><!--PageBreak--></tp:treatment-sec><tp:treatment-sec><!--Section generated to contain objects referenced in tp:taxon-treatment.--><fig id="F55" position="float" orientation="portrait"><label>Figure 55.</label><caption><p>General distribution map. <bold>A</bold> <italic><tp:taxon-name><tp:taxon-name-part taxon-name-part-type="genus">Dineutus</tp:taxon-name-part> <tp:taxon-name-part taxon-name-part-type="species">americanus</tp:taxon-name-part></tp:taxon-name></italic> <bold>B</bold> <italic><tp:taxon-name><tp:taxon-name-part taxon-name-part-type="genus">Dineutus</tp:taxon-name-part> <tp:taxon-name-part taxon-name-part-type="species">longimanus</tp:taxon-name-part> <tp:taxon-name-part taxon-name-part-type="subspecies">cubensis</tp:taxon-name-part></tp:taxon-name></italic>, <italic><tp:taxon-name><tp:taxon-name-part taxon-name-part-type="genus">Dineutus</tp:taxon-name-part> <tp:taxon-name-part taxon-name-part-type="species">longimanus</tp:taxon-name-part> <tp:taxon-name-part taxon-name-part-type="subspecies">jamaicensis</tp:taxon-name-part></tp:taxon-name></italic>, <italic><tp:taxon-name><tp:taxon-name-part taxon-name-part-type="genus">Dineutus</tp:taxon-name-part> <tp:taxon-name-part taxon-name-part-type="species">longimanus</tp:taxon-name-part> <tp:taxon-name-part taxon-name-part-type="subspecies">longimanus</tp:taxon-name-part></tp:taxon-name></italic>, <italic><tp:taxon-name><tp:taxon-name-part taxon-name-part-type="genus">Dineutus</tp:taxon-name-part> <tp:taxon-name-part taxon-name-part-type="species">longimanus</tp:taxon-name-part> <tp:taxon-name-part taxon-name-part-type="subspecies">portoricensis</tp:taxon-name-part></tp:taxon-name></italic>.</p></caption><graphic xmlns:xlink="http://www.w3.org/1999/xlink" xlink:href="zookeys-476-001-g055.jpg" position="float" orientation="portrait" xlink:type="simple" id="oo_37514.jpg"/></fig></tp:treatment-sec><ref-list><ref id="B86"><mixed-citation xmlns:xlink="http://www.w3.org/1999/xlink" xlink:type="simple"><person-group><name name-style="western"><surname>Ochs</surname><given-names>G</given-names></name></person-group> (<year>1924</year>) <article-title>On the West Indian <tp:taxon-name><tp:taxon-name-part taxon-name-part-type="family">Gyrinidae</tp:taxon-name-part></tp:taxon-name> and a new species of <italic><tp:taxon-name><tp:taxon-name-part taxon-name-part-type="genus">Gyretes</tp:taxon-name-part></tp:taxon-name></italic> from northern Brazil.</article-title><source>American Museum Novitates</source><volume>125</volume>: <fpage>1</fpage>–<lpage>8</lpage>.</mixed-citation></ref><ref id="B41"><mixed-citation xmlns:xlink="http://www.w3.org/1999/xlink" xlink:type="simple"><person-group><name name-style="western"><surname>Hatch</surname><given-names>MH</given-names></name></person-group> (<year>1925b</year>) <article-title>The phylogeny and phylogenetic tendencies of <tp:taxon-name><tp:taxon-name-part taxon-name-part-type="family">Gyrinidae</tp:taxon-name-part></tp:taxon-name>.</article-title><source>Papers of the Michigan Academy of Science, Arts and Letters</source><volume>V</volume>: <fpage>429</fpage>–<lpage>467</lpage>.</mixed-citation></ref><ref id="B89"><mixed-citation xmlns:xlink="http://www.w3.org/1999/xlink" xlink:type="simple"><person-group><name name-style="western"><surname>Ochs</surname><given-names>G</given-names></name></person-group> (<year>1926a</year>) <article-title>Die <tp:taxon-name><tp:taxon-name-part taxon-name-part-type="tribe">Dineutini</tp:taxon-name-part></tp:taxon-name>. 2. Tribus der Unterfamilien <tp:taxon-name><tp:taxon-name-part taxon-name-part-type="subfamily">Enhydrinae</tp:taxon-name-part></tp:taxon-name> Fam. <tp:taxon-name><tp:taxon-name-part taxon-name-part-type="family">Gyrinidae</tp:taxon-name-part></tp:taxon-name> (Col). A. Aligemeiner Teil.</article-title><source>Entomologische Zeitschrift</source><volume>40</volume>: <fpage>129</fpage>–<lpage>140</lpage>.</mixed-citation></ref><ref id="B6"><mixed-citation xmlns:xlink="http://www.w3.org/1999/xlink" xlink:type="simple"><person-group><name name-style="western"><surname>Blackwelder</surname><given-names>RE</given-names></name></person-group> (<year>1944</year>) <source>Checklist of the coleopterous insects of Mexico, Central America, the West Indies, and South America. Part 1.</source><publisher-name>Smithsonian Institution</publisher-name>, <publisher-loc>Washington D. C.</publisher-loc>, <size units="page">1492 pp</size>.</mixed-citation></ref><ref id="B36"><mixed-citation xmlns:xlink="http://www.w3.org/1999/xlink" xlink:type="simple"><person-group><name name-style="western"><surname>Guignot</surname><given-names>F</given-names></name></person-group> (<year>1950</year>) <article-title>Sur la systematique des <italic><tp:taxon-name><tp:taxon-name-part taxon-name-part-type="genus">Dineutus</tp:taxon-name-part></tp:taxon-name></italic> (Col. <tp:taxon-name><tp:taxon-name-part taxon-name-part-type="family">Gyrinidae</tp:taxon-name-part></tp:taxon-name>).</article-title><source>Bulletin Mensuel de la Société Linnéenne de Lyon</source><volume>19</volume>: <fpage>124</fpage>–<lpage>127</lpage>.</mixed-citation></ref><ref id="B8"><mixed-citation xmlns:xlink="http://www.w3.org/1999/xlink" xlink:type="simple"><person-group><name name-style="western"><surname>Brinck</surname><given-names>P</given-names></name></person-group> (<year>1955</year>) <article-title>A revision of the <tp:taxon-name><tp:taxon-name-part taxon-name-part-type="family">Gyrinidae</tp:taxon-name-part></tp:taxon-name> (<tp:taxon-name><tp:taxon-name-part taxon-name-part-type="order">Coleoptera</tp:taxon-name-part></tp:taxon-name>) of the Ethiopian region. I.</article-title><source>Acta Universitatis Lundensis Nova Series</source><volume>51</volume>: <fpage>1</fpage>–<lpage>144</lpage>.</mixed-citation></ref><ref id="B67"><mixed-citation xmlns:xlink="http://www.w3.org/1999/xlink" xlink:type="simple"><person-group><name name-style="western"><surname>Leng</surname><given-names>CW</given-names></name><name name-style="western"><surname>Mutchler</surname><given-names>AJ</given-names></name></person-group> (<year>1914b</year>) <article-title>Article XXX. - A preliminary list of the <tp:taxon-name><tp:taxon-name-part taxon-name-part-type="order">Coleoptera</tp:taxon-name-part></tp:taxon-name> of the West Indies as recorded Jan. 1, 1914.</article-title><source>Bulletin of the American Museum of Natural History</source><volume>33</volume>: <fpage>391</fpage>–<lpage>493</lpage>.</mixed-citation></ref></ref-list></tp:taxon-treatment>
