# Supplementary material for: The New World whirligig beetles of the genus Dineutus Macleay, 1825 (Coleoptera, Gyrinidae, Gyrininae, Dineutini)
Source: Zookeys. 2015 Jan 23;(476):1–135. doi: 10.3897/zookeys.476.8630 (PMC4311692; doi:10.3897/zookeys.476.8630)
Supplement: XML Treatment for Dineutus mexicanus [file zookeys.476.8630-treatment15.xml]

<!DOCTYPE tp:taxon-treatment
  PUBLIC "-//TaxonX//DTD Taxonomic Treatment Publishing DTD v0 20100105//EN" "tax-treatment-NSO.dtd">
<tp:taxon-treatment xmlns:tp="http://www.plazi.org/taxpub"><tp:treatment-meta><kwd-group><label>Taxon classification</label><kwd><named-content content-type="kingdom">Animalia</named-content></kwd><kwd><named-content content-type="order">Coleoptera</named-content></kwd><kwd><named-content content-type="family">Gyrinidae</named-content></kwd></kwd-group><mixed-citation publication-type="journal"><person-group><name><surname>Gustafson</surname><given-names>Grey T.</given-names></name><name><surname>Miller</surname><given-names>Kelly B.</given-names></name></person-group><article-title>The New World whirligig beetles of the genus <italic><tp:taxon-name><tp:taxon-name-part taxon-name-part-type="genus">Dineutus</tp:taxon-name-part></tp:taxon-name></italic> Macleay, 1825 (<tp:taxon-name><tp:taxon-name-part taxon-name-part-type="order">Coleoptera</tp:taxon-name-part></tp:taxon-name>, <tp:taxon-name><tp:taxon-name-part taxon-name-part-type="family">Gyrinidae</tp:taxon-name-part></tp:taxon-name>, <tp:taxon-name><tp:taxon-name-part taxon-name-part-type="subfamily">Gyrininae</tp:taxon-name-part></tp:taxon-name>, <tp:taxon-name><tp:taxon-name-part taxon-name-part-type="tribe">Dineutini</tp:taxon-name-part></tp:taxon-name>)</article-title><source>Zookeys</source><day>23</day><month>1</month><year>2015</year><volume>2015</volume><issue>476</issue><fpage>1</fpage><lpage>135</lpage><pub-id pub-id-type="doi">10.3897/zookeys.476.8630</pub-id></mixed-citation></tp:treatment-meta><tp:nomenclature><tp:taxon-name>
                            <tp:taxon-name-part taxon-name-part-type="genus">Dineutus</tp:taxon-name-part>
                            <tp:taxon-name-part taxon-name-part-type="species">mexicanus</tp:taxon-name-part>
                        </tp:taxon-name><tp:taxon-authority>Ochs, 1925</tp:taxon-authority><tp:taxon-status xmlns:xlink="http://www.w3.org/1999/xlink" xlink:type="simple">stat. n.</tp:taxon-status><xref ref-type="fig" rid="F28">Figures 28</xref><xref ref-type="fig" rid="F29">, 29</xref><xref ref-type="fig" rid="F30">, 30</xref><xref ref-type="fig" rid="F51">, 51</xref><xref ref-type="fig" rid="F54">, 54</xref><tp:nomenclature-citation-list><tp:nomenclature-citation><tp:taxon-name><tp:taxon-name-part taxon-name-part-type="genus">Dineutus</tp:taxon-name-part> <tp:taxon-name-part taxon-name-part-type="species">truncatus</tp:taxon-name-part> <tp:taxon-name-part taxon-name-part-type="subspecies">mexicanus</tp:taxon-name-part></tp:taxon-name><comment> Ochs 1925: 13, <tp:taxon-name><tp:taxon-name-part taxon-name-part-type="genus">Dineutus</tp:taxon-name-part> (<tp:taxon-name-part taxon-name-part-type="subgenus">Dineutus</tp:taxon-name-part>) <tp:taxon-name-part taxon-name-part-type="species">truncatus</tp:taxon-name-part> <tp:taxon-name-part taxon-name-part-type="subspecies">mexicanus</tp:taxon-name-part></tp:taxon-name>: <xref ref-type="bibr" rid="B89">Ochs 1926a</xref>: 138, <italic><tp:taxon-name><tp:taxon-name-part taxon-name-part-type="genus">Dineutus</tp:taxon-name-part> <tp:taxon-name-part taxon-name-part-type="species">truncatus</tp:taxon-name-part> <tp:taxon-name-part taxon-name-part-type="subspecies">mexicanus</tp:taxon-name-part></tp:taxon-name></italic>: <xref ref-type="bibr" rid="B6">Blackwelder 1944</xref>: 81, <tp:taxon-name><tp:taxon-name-part taxon-name-part-type="genus">Dineutus</tp:taxon-name-part> (<tp:taxon-name-part taxon-name-part-type="subgenus">Dineutus</tp:taxon-name-part>) <tp:taxon-name-part taxon-name-part-type="species">truncatus</tp:taxon-name-part> <tp:taxon-name-part taxon-name-part-type="subspecies">mexicanus</tp:taxon-name-part></tp:taxon-name>: <xref ref-type="bibr" rid="B96">Ochs 1949</xref>: 289, <tp:taxon-name><tp:taxon-name-part taxon-name-part-type="genus">Dineutus</tp:taxon-name-part> (<tp:taxon-name-part taxon-name-part-type="subgenus">Cyclinus</tp:taxon-name-part>) <tp:taxon-name-part taxon-name-part-type="species">truncatus</tp:taxon-name-part> <tp:taxon-name-part taxon-name-part-type="subspecies">mexicanus</tp:taxon-name-part></tp:taxon-name>: <xref ref-type="bibr" rid="B8">Brinck 1955</xref>: 106, <italic><tp:taxon-name><tp:taxon-name-part taxon-name-part-type="genus">Dineutus</tp:taxon-name-part> <tp:taxon-name-part taxon-name-part-type="species">truncatus</tp:taxon-name-part> <tp:taxon-name-part taxon-name-part-type="subspecies">mexicanus</tp:taxon-name-part></tp:taxon-name></italic>: <xref ref-type="bibr" rid="B2">Arce-Pérez and Roughley 1999</xref>: 84.</comment></tp:nomenclature-citation></tp:nomenclature-citation-list></tp:nomenclature><tp:treatment-sec sec-type="Type locality"><title>Type locality.</title><p>Mexico.</p></tp:treatment-sec><tp:treatment-sec sec-type="Specimens examined"><title>Specimens examined.</title><p>44</p></tp:treatment-sec><tp:treatment-sec sec-type="Type material examined"><title>Type material examined.</title><p>Holotype (♂ with aedeagus dissected onto card point): “10393” [white label] // “Mexico Schl.” [green label, handwritten in ink, handwriting unknown] // “Hist.-Coll. (<tp:taxon-name><tp:taxon-name-part taxon-name-part-type="order">Coleoptera</tp:taxon-name-part></tp:taxon-name>)/ Nr. 10393/ <tp:taxon-name><tp:taxon-name-part taxon-name-part-type="genus">Dineutes</tp:taxon-name-part></tp:taxon-name> spec./ Mexico, Schl./ Zool. Mus. Berlin” [green label] // “<tp:taxon-name><tp:taxon-name-part taxon-name-part-type="genus">Dineutes</tp:taxon-name-part><tp:taxon-name-part taxon-name-part-type="species">truncatus</tp:taxon-name-part></tp:taxon-name>/ Sharp/ determ. Ahlwarth” [white label, part handwritten, determination portion typed]// “subspecies/ <tp:taxon-name><tp:taxon-name-part taxon-name-part-type="subspecies">mexicanus</tp:taxon-name-part></tp:taxon-name>/ Type! Ochs 1924”, [white label, appears to be hand written by Ochs (Horn and Kahle, 1990)]// “subsp. * / <tp:taxon-name><tp:taxon-name-part taxon-name-part-type="subspecies">mexicanus</tp:taxon-name-part></tp:taxon-name>/ Ochs/ Mexico.” [green label, hand written again by Ochs]// “HOLOTYPUS/ <tp:taxon-name><tp:taxon-name-part taxon-name-part-type="genus">Dineutes</tp:taxon-name-part> <tp:taxon-name-part taxon-name-part-type="species">truncatus</tp:taxon-name-part></tp:taxon-name>/ ssp. <tp:taxon-name><tp:taxon-name-part taxon-name-part-type="subspecies">mexicanus</tp:taxon-name-part></tp:taxon-name> Ochs, 1925/ labelled by MNHUB 2012” [red label, typed]// deposited in the ZMHB. Paratypes: (♀ specimen missing left protarsus): “10393” [white label]// “Hits.-Coll. (<tp:taxon-name><tp:taxon-name-part taxon-name-part-type="order">Coleoptera</tp:taxon-name-part></tp:taxon-name>)/ Nr. 10393/ <tp:taxon-name><tp:taxon-name-part taxon-name-part-type="genus">Dineutes</tp:taxon-name-part></tp:taxon-name> spec./ Mexico, Schl./ Zool. Mus. Berlin” [green label]// “? PARATYPUS/ <tp:taxon-name><tp:taxon-name-part taxon-name-part-type="genus">Dineutes</tp:taxon-name-part> <tp:taxon-name-part taxon-name-part-type="species">truncatus</tp:taxon-name-part></tp:taxon-name>/ ssp. <tp:taxon-name><tp:taxon-name-part taxon-name-part-type="subspecies">mexicanus</tp:taxon-name-part></tp:taxon-name> Ochs, 1925/ labelled by MNHUB 2012” [red label]//; (♀ specimen): “4” [white label, handwritten]// “85373” [white label, handwritten]// “Mochtlan/ Guerrero/ Baron” [white label, handwritten]// “Coll./ Harford”, white label “B.C.A. Col. I. 2./ <tp:taxon-name><tp:taxon-name-part taxon-name-part-type="genus">Dineutes</tp:taxon-name-part></tp:taxon-name>/ <tp:taxon-name><tp:taxon-name-part taxon-name-part-type="species">truncatus</tp:taxon-name-part></tp:taxon-name>,/ Sharp.” [white label, handwritten except for determination]// “<tp:taxon-name><tp:taxon-name-part taxon-name-part-type="genus">Dineutes</tp:taxon-name-part> <tp:taxon-name-part taxon-name-part-type="species">truncatus</tp:taxon-name-part></tp:taxon-name>/ Sharp/ determ. Ahlwarth” [red label]// “PARATYPUS/ <tp:taxon-name><tp:taxon-name-part taxon-name-part-type="genus">Dineutes</tp:taxon-name-part> <tp:taxon-name-part taxon-name-part-type="species">truncatus</tp:taxon-name-part></tp:taxon-name>/ ssp. <tp:taxon-name><tp:taxon-name-part taxon-name-part-type="subspecies">mexicanus</tp:taxon-name-part></tp:taxon-name> Ochs, 1925/ labelled by MNHUB 2012” [red label]//; (♂ specimen): “Mexico/ J.Flohr G.” [white label]// “94618” [white label, handwritten]// “Hist.-Coll. (<tp:taxon-name><tp:taxon-name-part taxon-name-part-type="order">Coleoptera</tp:taxon-name-part></tp:taxon-name>)/ Nr. 94618/ <tp:taxon-name><tp:taxon-name-part taxon-name-part-type="genus">Dineutes</tp:taxon-name-part> <tp:taxon-name-part taxon-name-part-type="species">truncatus</tp:taxon-name-part></tp:taxon-name> Sharp/ Mixco, Juquila, Coll. Flohr/ Zool. Mus. Berlin/” [green label]// “<tp:taxon-name><tp:taxon-name-part taxon-name-part-type="species">truncatus</tp:taxon-name-part></tp:taxon-name>/ Sh” [white label]// “? PARATYPUS/ <tp:taxon-name><tp:taxon-name-part taxon-name-part-type="genus">Dineutes</tp:taxon-name-part> <tp:taxon-name-part taxon-name-part-type="species">truncatus</tp:taxon-name-part></tp:taxon-name>/ ssp. <tp:taxon-name><tp:taxon-name-part taxon-name-part-type="subspecies">mexicanus</tp:taxon-name-part></tp:taxon-name> Ochs, 1925/ labelled by MNHUB 2012” [red label]//; (A single right elytron, glued to card, specimen of unknown sex) “94618” [white label, handwritten]// “Mexico/ J.Flohr G.” [white label, handwritten]// “Hist.-Coll. (<tp:taxon-name><tp:taxon-name-part taxon-name-part-type="order">Coleoptera</tp:taxon-name-part></tp:taxon-name>)/ Nr. 94618/ <tp:taxon-name><tp:taxon-name-part taxon-name-part-type="genus">Dineutes</tp:taxon-name-part> <tp:taxon-name-part taxon-name-part-type="species">truncatus</tp:taxon-name-part></tp:taxon-name> Sharp/ Mexico, Juquila, Coll. Flohr/ Zool. Mus. Berlin” [green label]// “? PARATYPUS/ <tp:taxon-name><tp:taxon-name-part taxon-name-part-type="genus">Dineutes</tp:taxon-name-part> <tp:taxon-name-part taxon-name-part-type="species">truncatus</tp:taxon-name-part></tp:taxon-name>/ ssp. <tp:taxon-name><tp:taxon-name-part taxon-name-part-type="subspecies">mexicanus</tp:taxon-name-part></tp:taxon-name> Ochs, 1925/ labelled by MNHUB 2012” [red label]//; (♂ specimen headless): “Juquila/ 15” [white label, handwritten]//, “94618” [white label, handwritten]// “Mexico, J.Flohr G.” [green label]// “Hist.-Coll. (<tp:taxon-name><tp:taxon-name-part taxon-name-part-type="order">Coleoptera</tp:taxon-name-part></tp:taxon-name>)/ Nr. 94618/ <tp:taxon-name><tp:taxon-name-part taxon-name-part-type="genus">Dineutes</tp:taxon-name-part> <tp:taxon-name-part taxon-name-part-type="species">truncatus</tp:taxon-name-part></tp:taxon-name> Sharp/ Mexico, Juguila, Coll. Flohr/ Zool. Mus. Berlin” [green label]// “PARATYPUS/ <tp:taxon-name><tp:taxon-name-part taxon-name-part-type="genus">Dineutes</tp:taxon-name-part> <tp:taxon-name-part taxon-name-part-type="species">truncatus</tp:taxon-name-part></tp:taxon-name>/ ssp. <tp:taxon-name><tp:taxon-name-part taxon-name-part-type="subspecies">mexicanus</tp:taxon-name-part></tp:taxon-name> Ochs, 1925/ labelled by MNHUB 2012” [red label]// (6: ZMHB).</p></tp:treatment-sec><tp:treatment-sec sec-type="Material examined"><title>Material examined.</title><p><bold>EL SALVADOR:</bold> Los Chorros Park, 16.vii.1961 (1 ex. UCRC); <bold>Chalatenango:</bold> San Jose del Sacare, 15.iii.1927, leg. R.A. Stirton (2 ex. KSEM); <bold>Tamanique:</bold> 1000 m, 8.xii.1972, leg. S. &amp; L. Steinhauser (5 ex. FSCA); same as previous except: 3.vii.1972, leg. S. &amp; L. Steinhauser (4 ex. FSCA). <bold>GUATEMALA:</bold> <bold>Zacapa:</bold> Sierra de los Minas, “El Naranjo”, S slope below San Lorenzo Mine, <named-content xmlns:xlink="http://www.w3.org/1999/xlink" content-type="dwc:verbatimCoordinates" xlink:type="simple">15.07329 -89.68481</named-content>, 1600-1700m, 21-24.v.2010, leg. P. Skelley, oak forest at light (1 ex. FSCA). <bold>HONDURAS:</bold> “nr Progreso”, Mico Quemado Mts, 6.xii.1958, leg. J.G. Matthysse, (2 ex. MSBA). <bold>MEXICO:</bold> <bold>Guerrero:</bold> Malinaltepec, Aserradero, 1500m, 2.xi.2000, leg. F. Pacheco, 24-8 (1 ex. IEXA); <bold>México:</bold> Villa Guerrero, Porfirio Díaz, Las Puentes, 14.iv.1990, leg. R. Arce, 7-4 (1 ex. IEXA); <bold>Michoacán:</bold> Chinicuila, Sierra de Coalcomán, La Nuez, Cañada El Colorín, , 15.ix.2003, leg. R. Novelo (2 ex. IEXA); same as previous except:16.ii.2005, leg. Gómex y Novelo, (2 ex. IEXA); <bold>Nayarit:</bold> 7mi N. Tetitlan, 14.vi.1962, leg. D.H. Janzen, EMEC <ext-link xmlns:xlink="http://www.w3.org/1999/xlink" ext-link-type="uri" xlink:href="http://essigdb.berkeley.edu/cgi/eme_query?table=eme&amp;bnhm_id=EMEC204752&amp;one=T&amp;OK2SHOWPRIVATE=" xlink:type="simple">204752</ext-link>; <ext-link xmlns:xlink="http://www.w3.org/1999/xlink" ext-link-type="uri" xlink:href="http://essigdb.berkeley.edu/cgi/eme_query?table=eme&amp;bnhm_id=EMEC204756&amp;one=T&amp;OK2SHOWPRIVATE=" xlink:type="simple">204756</ext-link>; <ext-link xmlns:xlink="http://www.w3.org/1999/xlink" ext-link-type="uri" xlink:href="http://essigdb.berkeley.edu/cgi/eme_query?table=eme&amp;bnhm_id=EMEC204853&amp;one=T&amp;OK2SHOWPRIVATE=" xlink:type="simple">204853</ext-link>; <ext-link xmlns:xlink="http://www.w3.org/1999/xlink" ext-link-type="uri" xlink:href="http://essigdb.berkeley.edu/cgi/eme_query?table=eme&amp;bnhm_id=EMEC204856&amp;one=T&amp;OK2SHOWPRIVATE=" xlink:type="simple">204856</ext-link>; <ext-link xmlns:xlink="http://www.w3.org/1999/xlink" ext-link-type="uri" xlink:href="http://essigdb.berkeley.edu/cgi/eme_query?table=eme&amp;bnhm_id=EMEC204866&amp;one=T&amp;OK2SHOWPRIVATE=" xlink:type="simple">204866</ext-link>; <ext-link xmlns:xlink="http://www.w3.org/1999/xlink" ext-link-type="uri" xlink:href="http://essigdb.berkeley.edu/cgi/eme_query?table=eme&amp;bnhm_id=EMEC204894&amp;one=T&amp;OK2SHOWPRIVATE=" xlink:type="simple">204894</ext-link> (6 ex. EMEC); 8 mi SE San Blas, 27.vi.1967, leg. A.R. Hardy, (2 ex. UCRC); <bold>Oaxaca:</bold> San Juan Bautista Cuicatlán, Río La Concepción, 2.iv.1989 (4 ex. IEXA); km 84 carr 175 Oaxaca-Tuxtepec, 13.vi.1992, leg. R. Novelo (1 ex. IEXA); San José Independencia, Cerro el Vidrio, 1900 m, 25.v.2004, leg. G. Nogueira, (1 ex. IEXA); <bold>Veracruz:</bold> 6.vii.1965, leg. G.N. Ross, (2 ex. FSCA).</p></tp:treatment-sec><tp:treatment-sec sec-type="Diagnosis"><title>Diagnosis.</title><p>Male (Fig. <xref ref-type="fig" rid="F28">28C–D</xref>): Size: 14.5–16.8 mm. Body form regularly oval; elytral apices truncate, lateral corner of truncation distinctly angled, serration reduced to small pointed bumps and/or irregularities, apicolateral margin often faintly sinuate, elytral striae visible anteromedially near suture, disappearing laterally and prior to elytral apices, dense microreticulation covering much of elytra and pronotum; ulimate protarsomere (Fig. <xref ref-type="fig" rid="F30">30A</xref>) less than ca. 2× as long as wide; protibiae club-shaped; profemora with small acute sub-apicoventral tooth; mesotarsal claw (Fig. <xref ref-type="fig" rid="F29">29C</xref>) with ventral margin with weak denticle; venter darkly colored, usually black to dark reddish brown, mesothoracic and metathoracic legs usually lighter in coloration, as well as apex of abdomen; Aedeagus (Fig. <xref ref-type="fig" rid="F29">29A, B, D</xref>) with median lobe in dorsal view weakly constricted medially, being roundly expanded in apical 1/3, acuminate in apical 1/5, with apex broadly rounded, in lateral view, apex of median lobe broadly rounded, ventrally median lobe with parallel sided sperm-groove basally, being shortly expanded and rounded apically, parameres very weakly laterally expanded in apical 1/2.</p><p>Female (Fig. <xref ref-type="fig" rid="F28">28A–B</xref>): Size: 13.9–15.9 mm. Body form regularly elongate oval; elytral apices truncate, lateral corner of truncation distinctly angled, serration reduced to small pointed bumps and/or irregularities, apicolateral margin often faintly sinuate, elytral striae often indistinct, visible upon close examination, dense microreticulation covering entirety of elytra and pronotum, giving elytra and the pronotum a polished metal feel; ulimate protarsomere less than ca. 2× as long as wide; protibiae club-shaped; profemora without sub-apicoventral tooth; venter darkly colored, usually black to dark reddish brown, mesothoracic and metathoracic legs usually lighter in coloration, as well as apex of abdomen.</p><fig id="F28" position="float" orientation="portrait"><label>Figure 28.</label><caption><p><italic><tp:taxon-name><tp:taxon-name-part taxon-name-part-type="genus">Dineutus</tp:taxon-name-part> <tp:taxon-name-part taxon-name-part-type="species">mexicanus</tp:taxon-name-part></tp:taxon-name></italic>. <bold>A</bold> ♀ dorsal habitus <bold>B</bold> ♀ ventral habitus <bold>C</bold> ♂ dorsal habitus <bold>D</bold> ♂ ventral habitus. All scale bars ≈ 2 mm.</p></caption><graphic xmlns:xlink="http://www.w3.org/1999/xlink" xlink:href="zookeys-476-001-g028.jpg" position="float" orientation="portrait" xlink:type="simple" id="oo_37487.jpg"/></fig><fig id="F29" position="float" orientation="portrait"><label>Figure 29.</label><caption><p><italic><tp:taxon-name><tp:taxon-name-part taxon-name-part-type="genus">Dineutus</tp:taxon-name-part> <tp:taxon-name-part taxon-name-part-type="species">mexicanus</tp:taxon-name-part></tp:taxon-name></italic>. <bold>A</bold> aedeagus dorsal view <bold>B</bold> aedeagus ventral view <bold>C</bold> ♂ mesotarsal claws <bold>D</bold> aedeagus lateral view. Scale bar for <bold>C</bold> ≈ 0.10 mm all others ≈ 1 mm.</p></caption><graphic xmlns:xlink="http://www.w3.org/1999/xlink" xlink:href="zookeys-476-001-g029.jpg" position="float" orientation="portrait" xlink:type="simple" id="oo_37488.jpg"/></fig><fig id="F30" position="float" orientation="portrait"><label>Figure 30.</label><caption><p>♂ protarsus of <bold>A</bold> <italic><tp:taxon-name><tp:taxon-name-part taxon-name-part-type="genus">Dineutus</tp:taxon-name-part> <tp:taxon-name-part taxon-name-part-type="species">mexicanus</tp:taxon-name-part></tp:taxon-name></italic> <bold>B</bold> <italic><tp:taxon-name><tp:taxon-name-part taxon-name-part-type="genus">Dineutus</tp:taxon-name-part></tp:taxon-name></italic> sp. from nr. Tapanatepec, Oaxaca, Mexico <bold>C</bold> <italic><tp:taxon-name><tp:taxon-name-part taxon-name-part-type="genus">Dineutus</tp:taxon-name-part> <tp:taxon-name-part taxon-name-part-type="species">truncatus</tp:taxon-name-part></tp:taxon-name></italic>. Scale bar ≈ 1 mm.</p></caption><graphic xmlns:xlink="http://www.w3.org/1999/xlink" xlink:href="zookeys-476-001-g030.jpg" position="float" orientation="portrait" xlink:type="simple" id="oo_37489.jpg"/></fig></tp:treatment-sec><tp:treatment-sec sec-type="Differential diagnosis"><title>Differential diagnosis.</title><!--PageBreak--><p><italic><tp:taxon-name><tp:taxon-name-part taxon-name-part-type="genus">Dineutus</tp:taxon-name-part> <tp:taxon-name-part taxon-name-part-type="species">mexicanus</tp:taxon-name-part></tp:taxon-name></italic> is unique among all other North American <italic><tp:taxon-name><tp:taxon-name-part taxon-name-part-type="genus">Dineutus</tp:taxon-name-part></tp:taxon-name></italic> in having truncate elytra, with the lateral angle distinct, apicolateral sinuation weakly present, blunt serrations and irregularities present apically, males with a small acute profemoral sub-apicoventral tooth, and in the form of the aedeagus (Fig. <xref ref-type="fig" rid="F29">29A</xref>). The species most similar to <italic><tp:taxon-name><tp:taxon-name-part taxon-name-part-type="genus">Dineutus</tp:taxon-name-part> <tp:taxon-name-part taxon-name-part-type="species">mexicanus</tp:taxon-name-part></tp:taxon-name></italic> is <italic><tp:taxon-name><tp:taxon-name-part taxon-name-part-type="genus">Dineutus</tp:taxon-name-part> <tp:taxon-name-part taxon-name-part-type="species">truncatus</tp:taxon-name-part></tp:taxon-name></italic> (of which it used to be considered a subspecies of). The elytral truncature of <italic><tp:taxon-name><tp:taxon-name-part taxon-name-part-type="genus">Dineutus</tp:taxon-name-part> <tp:taxon-name-part taxon-name-part-type="species">mexicanus</tp:taxon-name-part></tp:taxon-name></italic> differs in form having the apicolateral margin of the eyltra weakly sinuate, the lateral angle distinct, and the striae being more evident than those of <italic><tp:taxon-name><tp:taxon-name-part taxon-name-part-type="genus">Dineutus</tp:taxon-name-part> <tp:taxon-name-part taxon-name-part-type="species">truncatus</tp:taxon-name-part></tp:taxon-name></italic>, especially in the males. There are also differences in body form discussed in the differential diagnosis section of <italic><tp:taxon-name><tp:taxon-name-part taxon-name-part-type="genus">Dineutus</tp:taxon-name-part> <tp:taxon-name-part taxon-name-part-type="species">truncatus</tp:taxon-name-part></tp:taxon-name></italic>.</p><p>Males of <italic><tp:taxon-name><tp:taxon-name-part taxon-name-part-type="genus">Dineutus</tp:taxon-name-part> <tp:taxon-name-part taxon-name-part-type="species">mexicanus</tp:taxon-name-part></tp:taxon-name></italic> can further be separated from <italic><tp:taxon-name><tp:taxon-name-part taxon-name-part-type="genus">Dineutus</tp:taxon-name-part> <tp:taxon-name-part taxon-name-part-type="species">truncatus</tp:taxon-name-part></tp:taxon-name></italic> by the form of the protarsi (Fig. <xref ref-type="fig" rid="F30">30A</xref>), the mesotarsal claw shape, and the form of the aedeagus. See the differential diagnosis under <italic><tp:taxon-name><tp:taxon-name-part taxon-name-part-type="genus">Dineutus</tp:taxon-name-part> <tp:taxon-name-part taxon-name-part-type="species">truncatus</tp:taxon-name-part></tp:taxon-name></italic> for details.</p><p>For females see the differential diagnosis section for <italic><tp:taxon-name><tp:taxon-name-part taxon-name-part-type="genus">Dineutus</tp:taxon-name-part> <tp:taxon-name-part taxon-name-part-type="species">truncatus</tp:taxon-name-part></tp:taxon-name></italic>.</p></tp:treatment-sec><tp:treatment-sec sec-type="Distribution"><title>Distribution</title><p><bold>(Fig. <xref ref-type="fig" rid="F54">54D</xref>).</bold> From Mexico to El Salvador (<xref ref-type="bibr" rid="B2">Arce-Pérez and Roughley 1999</xref>; <xref ref-type="bibr" rid="B96">Ochs 1949</xref>).</p><!--PageBreak--></tp:treatment-sec><tp:treatment-sec sec-type="Habitat"><title>Habitat.</title><p>Unknown. Most specimens observed for this study were old, collected during the late 1950’s to the early 1970’s containing only locality data and lacking habitat data. A single specimen from Guatamela was collected in 2010 with the habitat data given as “oak forest at light” (FSCA).</p></tp:treatment-sec><tp:treatment-sec sec-type="Discussion"><title>Discussion.</title><p>The elevation of <italic><tp:taxon-name><tp:taxon-name-part taxon-name-part-type="genus">Dineutus</tp:taxon-name-part> <tp:taxon-name-part taxon-name-part-type="species">mexicanus</tp:taxon-name-part></tp:taxon-name></italic> to full species status was based on the noticeable and significant differences between the aedeagi of <italic><tp:taxon-name><tp:taxon-name-part taxon-name-part-type="genus">Dineutus</tp:taxon-name-part> <tp:taxon-name-part taxon-name-part-type="species">truncatus</tp:taxon-name-part></tp:taxon-name></italic> and <italic><tp:taxon-name><tp:taxon-name-part taxon-name-part-type="genus">Dineutus</tp:taxon-name-part> <tp:taxon-name-part taxon-name-part-type="species">mexicanus</tp:taxon-name-part></tp:taxon-name></italic> as well as the external characters discussed in the differential diagnosis section for <italic><tp:taxon-name><tp:taxon-name-part taxon-name-part-type="genus">Dineutus</tp:taxon-name-part> <tp:taxon-name-part taxon-name-part-type="species">truncatus</tp:taxon-name-part></tp:taxon-name></italic>. These external characters include the protarsi, mesotarsal claws, and the elytral truncature, all found to be reliable indicators of species boundaries in North American <italic><tp:taxon-name><tp:taxon-name-part taxon-name-part-type="genus">Dineutus</tp:taxon-name-part></tp:taxon-name></italic>. The holotype (Fig. <xref ref-type="fig" rid="F51">51F</xref>) has been examined for this study allowing the characters of <italic><tp:taxon-name><tp:taxon-name-part taxon-name-part-type="genus">Dineutus</tp:taxon-name-part> <tp:taxon-name-part taxon-name-part-type="species">mexicanus</tp:taxon-name-part></tp:taxon-name></italic> to be unambiguously known and the species status elevation to be embedded securely in accordance with differences found in the type.</p><p>The extent of the range of <italic><tp:taxon-name><tp:taxon-name-part taxon-name-part-type="genus">Dineutus</tp:taxon-name-part> <tp:taxon-name-part taxon-name-part-type="species">mexicanus</tp:taxon-name-part></tp:taxon-name></italic> is currently unclear, due to the unclear identity of historical <italic><tp:taxon-name><tp:taxon-name-part taxon-name-part-type="genus">Dineutus</tp:taxon-name-part> <tp:taxon-name-part taxon-name-part-type="species">truncatus</tp:taxon-name-part></tp:taxon-name></italic> records. For the current study the eastern most record of <italic><tp:taxon-name><tp:taxon-name-part taxon-name-part-type="genus">Dineutus</tp:taxon-name-part> <tp:taxon-name-part taxon-name-part-type="species">mexicanus</tp:taxon-name-part></tp:taxon-name></italic> is from the Mico Quemado mountains near Progresso, Yoro, Hondoras (KSEM). <xref ref-type="bibr" rid="B103">Régimbart (1882)</xref> mentions a variety of <italic><tp:taxon-name><tp:taxon-name-part taxon-name-part-type="genus">Dineutus</tp:taxon-name-part> <tp:taxon-name-part taxon-name-part-type="species">truncatus</tp:taxon-name-part></tp:taxon-name></italic> from Honduras, which <xref ref-type="bibr" rid="B96">Ochs (1949)</xref> now appears correct in that this record actually refers to <italic><tp:taxon-name><tp:taxon-name-part taxon-name-part-type="genus">Dineutus</tp:taxon-name-part> <tp:taxon-name-part taxon-name-part-type="species">mexicanus</tp:taxon-name-part></tp:taxon-name></italic>. Specimens of <italic><tp:taxon-name><tp:taxon-name-part taxon-name-part-type="genus">Dineutus</tp:taxon-name-part> <tp:taxon-name-part taxon-name-part-type="species">mexicanus</tp:taxon-name-part></tp:taxon-name></italic> for this study were also found in El Salvador, from several localities representing the southern-most confirmed record of <italic><tp:taxon-name><tp:taxon-name-part taxon-name-part-type="genus">Dineutus</tp:taxon-name-part> <tp:taxon-name-part taxon-name-part-type="species">mexicanus</tp:taxon-name-part></tp:taxon-name></italic>. The western-most records for <italic><tp:taxon-name><tp:taxon-name-part taxon-name-part-type="genus">Dineutus</tp:taxon-name-part> <tp:taxon-name-part taxon-name-part-type="species">mexicanus</tp:taxon-name-part></tp:taxon-name></italic> from this study are from Nayarit, Mexico, 8 miles southeast of San Blas. Confirmed specimens of <italic><tp:taxon-name><tp:taxon-name-part taxon-name-part-type="genus">Dineutus</tp:taxon-name-part> <tp:taxon-name-part taxon-name-part-type="species">mexicanus</tp:taxon-name-part></tp:taxon-name></italic> are recorded from numerous records between these east and west localities including Guatemala, and the Mexican states of Veracruz, Oaxaca, and Guerrero. It is unclear how far north the range of <italic><tp:taxon-name><tp:taxon-name-part taxon-name-part-type="genus">Dineutus</tp:taxon-name-part> <tp:taxon-name-part taxon-name-part-type="species">mexicanus</tp:taxon-name-part></tp:taxon-name></italic> extends in Central America and the Isthmus of Tehuanatepec. Based on the limited range data (Fig. <xref ref-type="fig" rid="F54">54D</xref>), it appears that <italic><tp:taxon-name><tp:taxon-name-part taxon-name-part-type="genus">Dineutus</tp:taxon-name-part> <tp:taxon-name-part taxon-name-part-type="species">mexicanus</tp:taxon-name-part></tp:taxon-name></italic> may be a mountain endemic, following the Sierra de Madre de Chiapas through Chiapas, Mexico, Guatemala, and into El Salvador and Honduras, going northwest to southeast through its range. Therefore, <italic><tp:taxon-name><tp:taxon-name-part taxon-name-part-type="genus">Dineutus</tp:taxon-name-part> <tp:taxon-name-part taxon-name-part-type="species">mexicanus</tp:taxon-name-part></tp:taxon-name></italic> may indeed be absent from the Northern Guatemala, Belize, and the Mexican states of Quintana Roo, Yucatan, Campeche, and Tabasco. In the west <italic><tp:taxon-name><tp:taxon-name-part taxon-name-part-type="genus">Dineutus</tp:taxon-name-part> <tp:taxon-name-part taxon-name-part-type="species">mexicanus</tp:taxon-name-part></tp:taxon-name></italic> records again overlap with mountain ranges, being found in western Oaxaca in the Sierra Madre del Sur, going northwest along the western portion of the Trans-Mexican Volcanic Belt and into the Sierra Madre Occidental, as far north as Nayarit. <xref ref-type="bibr" rid="B96">Ochs (1949)</xref> lists a record for Tamaulipas, Mexico near Victoria, possibly for the Sierra Madre Oriental.</p></tp:treatment-sec><tp:treatment-sec><!--Section generated to contain objects referenced in tp:taxon-treatment.--><fig id="F51" position="float" orientation="portrait"><label>Figure 51.</label><caption><p>Type specimens <bold>A</bold> <italic><tp:taxon-name><tp:taxon-name-part taxon-name-part-type="genus">Dineutus</tp:taxon-name-part> <tp:taxon-name-part taxon-name-part-type="species">analis</tp:taxon-name-part></tp:taxon-name></italic> Régimbart, 1882 lectotype and labels <bold>B</bold> <italic><tp:taxon-name><tp:taxon-name-part taxon-name-part-type="genus">Dineutus</tp:taxon-name-part> <tp:taxon-name-part taxon-name-part-type="species">discolor</tp:taxon-name-part></tp:taxon-name></italic> Aubé, 1838 lectotype and labels <bold>C</bold> <italic><tp:taxon-name><tp:taxon-name-part taxon-name-part-type="genus">Dineutus</tp:taxon-name-part> <tp:taxon-name-part taxon-name-part-type="species">solitarius</tp:taxon-name-part></tp:taxon-name></italic> Aubé, 1838 lectotype and labels <bold>D</bold> <italic><tp:taxon-name><tp:taxon-name-part taxon-name-part-type="genus">Dineutus</tp:taxon-name-part> <tp:taxon-name-part taxon-name-part-type="species">metallicus</tp:taxon-name-part></tp:taxon-name></italic> Aubé, 1838 lectotype and labels <bold>E</bold> <italic><tp:taxon-name><tp:taxon-name-part taxon-name-part-type="genus">Gyrinus</tp:taxon-name-part> <tp:taxon-name-part taxon-name-part-type="species">longimanus</tp:taxon-name-part></tp:taxon-name></italic> Olivier, 1795 lectotype and labels <bold>F</bold> <italic><tp:taxon-name><tp:taxon-name-part taxon-name-part-type="genus">Dineutus</tp:taxon-name-part> <tp:taxon-name-part taxon-name-part-type="species">truncatus</tp:taxon-name-part> <tp:taxon-name-part taxon-name-part-type="subspecies">mexicanus</tp:taxon-name-part></tp:taxon-name></italic> Ochs, 1925 holotype and labels.</p></caption><graphic xmlns:xlink="http://www.w3.org/1999/xlink" xlink:href="zookeys-476-001-g051.jpg" position="float" orientation="portrait" xlink:type="simple" id="oo_37510.jpg"/></fig><fig id="F54" position="float" orientation="portrait"><label>Figure 54.</label><caption><p>General distribution map. <bold>A</bold> <italic><tp:taxon-name><tp:taxon-name-part taxon-name-part-type="genus">Dineutus</tp:taxon-name-part> <tp:taxon-name-part taxon-name-part-type="species">productus</tp:taxon-name-part></tp:taxon-name></italic> <bold>B</bold> <italic><tp:taxon-name><tp:taxon-name-part taxon-name-part-type="genus">Dineutus</tp:taxon-name-part> <tp:taxon-name-part taxon-name-part-type="species">solitarius</tp:taxon-name-part></tp:taxon-name></italic> <bold>C</bold> <italic><tp:taxon-name><tp:taxon-name-part taxon-name-part-type="genus">Dineutus</tp:taxon-name-part> <tp:taxon-name-part taxon-name-part-type="species">sublineatus</tp:taxon-name-part></tp:taxon-name></italic> <bold>D</bold> <italic><tp:taxon-name><tp:taxon-name-part taxon-name-part-type="genus">Dineutus</tp:taxon-name-part> <tp:taxon-name-part taxon-name-part-type="species">mexicanus</tp:taxon-name-part></tp:taxon-name></italic>, <italic><tp:taxon-name><tp:taxon-name-part taxon-name-part-type="genus">Dineutus</tp:taxon-name-part> <tp:taxon-name-part taxon-name-part-type="species">truncatus</tp:taxon-name-part></tp:taxon-name></italic>.</p></caption><graphic xmlns:xlink="http://www.w3.org/1999/xlink" xlink:href="zookeys-476-001-g054.jpg" position="float" orientation="portrait" xlink:type="simple" id="oo_37513.jpg"/></fig></tp:treatment-sec><ref-list><ref id="B89"><mixed-citation xmlns:xlink="http://www.w3.org/1999/xlink" xlink:type="simple"><person-group><name name-style="western"><surname>Ochs</surname><given-names>G</given-names></name></person-group> (<year>1926a</year>) <article-title>Die <tp:taxon-name><tp:taxon-name-part taxon-name-part-type="tribe">Dineutini</tp:taxon-name-part></tp:taxon-name>. 2. Tribus der Unterfamilien <tp:taxon-name><tp:taxon-name-part taxon-name-part-type="subfamily">Enhydrinae</tp:taxon-name-part></tp:taxon-name> Fam. <tp:taxon-name><tp:taxon-name-part taxon-name-part-type="family">Gyrinidae</tp:taxon-name-part></tp:taxon-name> (Col). A. Aligemeiner Teil.</article-title><source>Entomologische Zeitschrift</source><volume>40</volume>: <fpage>129</fpage>–<lpage>140</lpage>.</mixed-citation></ref><ref id="B6"><mixed-citation xmlns:xlink="http://www.w3.org/1999/xlink" xlink:type="simple"><person-group><name name-style="western"><surname>Blackwelder</surname><given-names>RE</given-names></name></person-group> (<year>1944</year>) <source>Checklist of the coleopterous insects of Mexico, Central America, the West Indies, and South America. Part 1.</source><publisher-name>Smithsonian Institution</publisher-name>, <publisher-loc>Washington D. C.</publisher-loc>, <size units="page">1492 pp</size>.</mixed-citation></ref><ref id="B96"><mixed-citation xmlns:xlink="http://www.w3.org/1999/xlink" xlink:type="simple"><person-group><name name-style="western"><surname>Ochs</surname><given-names>G</given-names></name></person-group> (<year>1949</year>) <article-title>A revision of the <tp:taxon-name><tp:taxon-name-part taxon-name-part-type="superfamily">Gyrinoidea</tp:taxon-name-part></tp:taxon-name> of Central America (<tp:taxon-name><tp:taxon-name-part taxon-name-part-type="order">Coleoptera</tp:taxon-name-part></tp:taxon-name>).</article-title><source>Revista de Entomologia</source><volume>20</volume>: <fpage>253</fpage>–<lpage>300</lpage>.</mixed-citation></ref><ref id="B8"><mixed-citation xmlns:xlink="http://www.w3.org/1999/xlink" xlink:type="simple"><person-group><name name-style="western"><surname>Brinck</surname><given-names>P</given-names></name></person-group> (<year>1955</year>) <article-title>A revision of the <tp:taxon-name><tp:taxon-name-part taxon-name-part-type="family">Gyrinidae</tp:taxon-name-part></tp:taxon-name> (<tp:taxon-name><tp:taxon-name-part taxon-name-part-type="order">Coleoptera</tp:taxon-name-part></tp:taxon-name>) of the Ethiopian region. I.</article-title><source>Acta Universitatis Lundensis Nova Series</source><volume>51</volume>: <fpage>1</fpage>–<lpage>144</lpage>.</mixed-citation></ref><ref id="B2"><mixed-citation xmlns:xlink="http://www.w3.org/1999/xlink" xlink:type="simple"><person-group><name name-style="western"><surname>Arce-Pérez</surname><given-names>R</given-names></name><name name-style="western"><surname>Roughley</surname><given-names>RE</given-names></name></person-group> (<year>1999</year>) <article-title>Lista anotada y claves para los <tp:taxon-name><tp:taxon-name-part taxon-name-part-type="clade">Hydradephaga</tp:taxon-name-part></tp:taxon-name> (<tp:taxon-name><tp:taxon-name-part taxon-name-part-type="order">Coleoptera</tp:taxon-name-part></tp:taxon-name>: <tp:taxon-name><tp:taxon-name-part taxon-name-part-type="suborder">Adephaga</tp:taxon-name-part></tp:taxon-name>: <tp:taxon-name><tp:taxon-name-part taxon-name-part-type="family">Dytiscidae</tp:taxon-name-part></tp:taxon-name>, <tp:taxon-name><tp:taxon-name-part taxon-name-part-type="family">Noteridae</tp:taxon-name-part></tp:taxon-name>, <tp:taxon-name><tp:taxon-name-part taxon-name-part-type="family">Haliplidae</tp:taxon-name-part></tp:taxon-name>, <tp:taxon-name><tp:taxon-name-part taxon-name-part-type="family">Gyrinidae</tp:taxon-name-part></tp:taxon-name>) de México.</article-title><source>Dugesiana</source><volume>6</volume>: <fpage>69</fpage>–<lpage>104</lpage>.</mixed-citation></ref><ref id="B103"><mixed-citation xmlns:xlink="http://www.w3.org/1999/xlink" xlink:type="simple"><person-group><name name-style="western"><surname>Régimbart</surname><given-names>M</given-names></name></person-group> (<year>1882</year>) <article-title>Essai monographique de la famille des <tp:taxon-name><tp:taxon-name-part taxon-name-part-type="family">Gyrinidae</tp:taxon-name-part></tp:taxon-name>. 1e partie</article-title>. <source>Annales de la Société entomologique de France</source> (<issue>6</issue>): <fpage>379</fpage>–<lpage>458</lpage> + 373 pls.</mixed-citation></ref></ref-list></tp:taxon-treatment>
