# Supplementary material for: The New World whirligig beetles of the genus Dineutus Macleay, 1825 (Coleoptera, Gyrinidae, Gyrininae, Dineutini)
Source: Zookeys. 2015 Jan 23;(476):1–135. doi: 10.3897/zookeys.476.8630 (PMC4311692; doi:10.3897/zookeys.476.8630)
Supplement: XML Treatment for Dineutus nigrior [file zookeys.476.8630-treatment16.xml]

<!DOCTYPE tp:taxon-treatment
  PUBLIC "-//TaxonX//DTD Taxonomic Treatment Publishing DTD v0 20100105//EN" "tax-treatment-NSO.dtd">
<tp:taxon-treatment xmlns:tp="http://www.plazi.org/taxpub"><tp:treatment-meta><kwd-group><label>Taxon classification</label><kwd><named-content content-type="kingdom">Animalia</named-content></kwd><kwd><named-content content-type="order">Coleoptera</named-content></kwd><kwd><named-content content-type="family">Gyrinidae</named-content></kwd></kwd-group><mixed-citation publication-type="journal"><person-group><name><surname>Gustafson</surname><given-names>Grey T.</given-names></name><name><surname>Miller</surname><given-names>Kelly B.</given-names></name></person-group><article-title>The New World whirligig beetles of the genus <italic><tp:taxon-name><tp:taxon-name-part taxon-name-part-type="genus">Dineutus</tp:taxon-name-part></tp:taxon-name></italic> Macleay, 1825 (<tp:taxon-name><tp:taxon-name-part taxon-name-part-type="order">Coleoptera</tp:taxon-name-part></tp:taxon-name>, <tp:taxon-name><tp:taxon-name-part taxon-name-part-type="family">Gyrinidae</tp:taxon-name-part></tp:taxon-name>, <tp:taxon-name><tp:taxon-name-part taxon-name-part-type="subfamily">Gyrininae</tp:taxon-name-part></tp:taxon-name>, <tp:taxon-name><tp:taxon-name-part taxon-name-part-type="tribe">Dineutini</tp:taxon-name-part></tp:taxon-name>)</article-title><source>Zookeys</source><day>23</day><month>1</month><year>2015</year><volume>2015</volume><issue>476</issue><fpage>1</fpage><lpage>135</lpage><pub-id pub-id-type="doi">10.3897/zookeys.476.8630</pub-id></mixed-citation></tp:treatment-meta><tp:nomenclature><tp:taxon-name>
                            <tp:taxon-name-part taxon-name-part-type="genus">Dineutus</tp:taxon-name-part>
                            <tp:taxon-name-part taxon-name-part-type="species">nigrior</tp:taxon-name-part>
                        </tp:taxon-name><tp:taxon-authority>Roberts, 1895</tp:taxon-authority><xref ref-type="fig" rid="F31">Figures 31</xref><xref ref-type="fig" rid="F32">, 32</xref><xref ref-type="fig" rid="F52">, 52</xref><!--PageBreak--><!--PageBreak--><tp:nomenclature-citation-list><tp:nomenclature-citation><tp:taxon-name><tp:taxon-name-part taxon-name-part-type="genus">Dineutes</tp:taxon-name-part> <tp:taxon-name-part taxon-name-part-type="species">nigrior</tp:taxon-name-part></tp:taxon-name><comment><xref ref-type="bibr" rid="B107">Roberts 1895</xref>: 280, <tp:taxon-name><tp:taxon-name-part taxon-name-part-type="genus">Dineutus</tp:taxon-name-part> (<tp:taxon-name-part taxon-name-part-type="subgenus">Cyclinus</tp:taxon-name-part>) <tp:taxon-name-part taxon-name-part-type="species">nigrior</tp:taxon-name-part></tp:taxon-name>: <xref ref-type="bibr" rid="B42">Hatch 1926</xref>a: 311, <tp:taxon-name><tp:taxon-name-part taxon-name-part-type="genus">Dineutus</tp:taxon-name-part> (<tp:taxon-name-part taxon-name-part-type="subgenus">Cyclous</tp:taxon-name-part>) <tp:taxon-name-part taxon-name-part-type="species">nigrior</tp:taxon-name-part></tp:taxon-name>: <xref ref-type="bibr" rid="B43">Hatch 1927</xref>: 28, <tp:taxon-name><tp:taxon-name-part taxon-name-part-type="genus">Dineutus</tp:taxon-name-part> (<tp:taxon-name-part taxon-name-part-type="subgenus">Cyclinus</tp:taxon-name-part>) <tp:taxon-name-part taxon-name-part-type="species">nigrior</tp:taxon-name-part></tp:taxon-name>: Hatch 1930: 20. <italic><tp:taxon-name><tp:taxon-name-part taxon-name-part-type="genus">Dineutes</tp:taxon-name-part> <tp:taxon-name-part taxon-name-part-type="species">nigrior</tp:taxon-name-part></tp:taxon-name></italic>: <xref ref-type="bibr" rid="B7">Brimley 1938</xref>: 132, <tp:taxon-name><tp:taxon-name-part taxon-name-part-type="genus">Dineutus</tp:taxon-name-part> (<tp:taxon-name-part taxon-name-part-type="subgenus">Cyclinus</tp:taxon-name-part>) <tp:taxon-name-part taxon-name-part-type="species">nigrior</tp:taxon-name-part></tp:taxon-name>: <xref ref-type="bibr" rid="B36">Guignot 1950</xref>: 126, <italic><tp:taxon-name><tp:taxon-name-part taxon-name-part-type="genus">Dineutus</tp:taxon-name-part> <tp:taxon-name-part taxon-name-part-type="species">nigrior</tp:taxon-name-part></tp:taxon-name></italic>: <xref ref-type="bibr" rid="B23">Ferkinhoff and Gunderson 1983</xref>: 19.</comment></tp:nomenclature-citation><!--PageBreak--></tp:nomenclature-citation-list></tp:nomenclature><tp:treatment-sec sec-type="Type locality"><title>Type locality.</title><p>USA, Vermont.</p></tp:treatment-sec><tp:treatment-sec sec-type="Specimens examined"><title>Specimens examined.</title><p><bold>34</bold></p></tp:treatment-sec><tp:treatment-sec sec-type="Type material examined"><title>Type material examined.</title><p>Syntype (♂ pinned, aedeagus extruded) “Bengtn. Co., Vt./Acc.4858/ LECTOTYPE/ <tp:taxon-name><tp:taxon-name-part taxon-name-part-type="species">nigrior</tp:taxon-name-part></tp:taxon-name> ♂ type # 1 C.H.R./LECTOTYPE <tp:taxon-name><tp:taxon-name-part taxon-name-part-type="genus">Dineutus</tp:taxon-name-part> <tp:taxon-name-part taxon-name-part-type="species">nigrior</tp:taxon-name-part></tp:taxon-name> Desig: R.P. Withington III 1998/ <tp:taxon-name><tp:taxon-name-part taxon-name-part-type="genus">Dineutus</tp:taxon-name-part> <tp:taxon-name-part taxon-name-part-type="species">nigrior</tp:taxon-name-part></tp:taxon-name> Roberts 1895 Det : L. Cook 2005” AMNH type catalogue no. 498.</p></tp:treatment-sec><tp:treatment-sec sec-type="Material examined"><title>Material examined.</title><p><bold>U.S.A.:</bold> <bold>Delaware:</bold> Sussex Co., Milsboro, 13.v.1973, leg. T.E. Rogers (1 ex. FSCA); <bold>Florida:</bold> Alachua Co., Gainesville, 27.vi.1961, leg. R.F. Bussey (1 ex. FSCA); Liberty Co., Torreya State Park, 25.v.1981, leg. J.R. Watts, at U.V. (1 ex. FSCA); <bold>Indiana:</bold> Crawford Co., Grantsburg, 18.vii.1965, leg. D. Eckert, Blacklight trap (1 ex. FSCA); <bold>Maryland:</bold> Prince George’s Co., College Park, 16.vi.1948, leg. B.K. Detler, in pond (1 ex. FSCA); Prince George’s CO., Blue Pond, 29.ix.1949, leg. H.L. Dozier, (1 ex. FSCA); <bold>Massachusetts:</bold> Suffolk Co, Forest Hills, 18.iv.1919 (1 ex. FSCA); <bold>Michigan:</bold> Allegan Co., State Game Area, 17.vii.1986, leg. J.A. Shuey (1 ex. MTEC); Cheboygan Co., Douglas Lake, 30.vii.1927, leg. H.B. Hungerford (1 ex. KSEM); same as previous except: “Mud L”, 31.vii.1923 (1 ex. KSEM); Washtenaw Co., “118 8h”, 24.iv.1921, leg. M.H. Hatch (1 ex. FSCA); <bold>Minnesota:</bold> Clearwater Co., Elk Springs, Itasca State Park, 12.viii.1965, leg. J.S. Nordin, attracted to U.V. (2 ex. FSCA); same as previous except: 7.vii.1965 (1 ex. FSCA); Morner Co., nr. Grand Meadow, roadside park, 18.viii.1965, leg. R.H. Arnett, in dammed pond (2 ex. FSCA); <bold>Missouri:</bold> Wayne Co., 3.2 mi WSW of Patterson Co. Rd. 332, deciduous Ozark forest and old field flora, 4.vii.1988, leg. H.M. Webber, at U.V. light (1 ex. FSCA); <bold>New Jersey:</bold> Cumberland Co., “Dividing Ck. Hansey Creek Rd.”, edge of salt marshes, 30.ix.1989, leg. D. Schloeitzer, at UV light (1 ex. FSCA); <bold>New York:</bold> Schuyler Co., Texas Hollow State Wildlife Area, 1.ix.1999, leg. K.B. Miller (1 ex. MSBA); Westchester Co., White Plains, 5.ix.1922, leg. E.H.P. Squire (1 ex. FSCA); same as previous except: 3.viii.1923 (2 ex. FSCA); same as previous except: 19.v.1923 (1 ex. FSCA); same as previous except: 30.v.1923 (1 ex. FSCA); same as previous except: 10.iii.1923 (1 ex. FSCA); same as previous except: 18.x.1924 (2 ex. FSCA); same as previous except: 12.iv.1925 (1 ex. FSCA); same as previous except: 19.v.1925 (1 ex. FSCA); Westchester Co., Montrose, 4.vii.1932, leg. C.L. Ragot (1 ex. FSCA); <bold>Pennsylvania:</bold> Sullivan Co., Picketts Glen St. Pk., 5.vii.1960, leg. G.W. Byers (2 ex. KSEM); <bold>Virginia:</bold> Giles Co., Mt. Lake Biol. Stat., 30.vi.1968, leg. H. Greenbaum (1 ex. FSCA); <bold>Wisconsin:</bold> Douglas Co., State Hunting Grounds, “T44N.R12W.Sec.11”, 23.vi.1999, leg. A Ramsdale, black light in barrens (1 ex. MTEC).</p></tp:treatment-sec><tp:treatment-sec sec-type="Diagnosis"><title>Diagnosis.</title><p>Male (Fig. <xref ref-type="fig" rid="F31">31C–D</xref>): Size: 11.1–11.7 mm. Body form narrowly oval; elytral apices with sutural angle produced into a point, elytral striae faint basally becoming more evident apically and laterally; profemora without a sub-apicoventral tooth; protibiae wedge-shaped, with distolateral margin produced; mesotarsal claws markedly asymmetrical (Fig. <xref ref-type="fig" rid="F32">32C</xref>), anterior mesotarsal claw larger than posterior claw, venter darkly colored, reddish brown to black with mesothoracic and metathoracic legs lighter in color; Aedeagus (Fig. <xref ref-type="fig" rid="F32">32A, B, D</xref>) median lobe in dorsal view narrowed in api<!--PageBreak--><!--PageBreak-->cal 1/4, shortly rounded apically, in lateral view apex of median lobe strongly curved dorsally, parameres strongly curved in lateral view after basal 1/3.</p><p>Female (Fig. <xref ref-type="fig" rid="F31">31A–B</xref>): Size: 11.6–11.7 mm. Body form narrowly oval; elytral apices produced and rounded, with sutural angle produced into a point, apicolateral sinuation strong, elytral striae faint basally, becoming more evident apically and laterally; profemora without sub-apicoventral tooth; protibiae laterally weakly curved, distolateral margin weakly expanded; venter darkly colored, reddish brown to black venter darkly colored, reddish brown to black with mesothoracic and metathoracic legs lighter in color.</p><fig id="F31" position="float" orientation="portrait"><label>Figure 31.</label><caption><p><italic><tp:taxon-name><tp:taxon-name-part taxon-name-part-type="genus">Dineutus</tp:taxon-name-part> <tp:taxon-name-part taxon-name-part-type="species">nigrior</tp:taxon-name-part></tp:taxon-name></italic>. <bold>A</bold> ♀ dorsal habitus <bold>B</bold> ♀ ventral habitus <bold>C</bold> ♂ dorsal habitus <bold>D</bold> ♂ ventral habitus. All scale bars ≈ 2 mm.</p></caption><graphic xmlns:xlink="http://www.w3.org/1999/xlink" xlink:href="zookeys-476-001-g031.jpg" position="float" orientation="portrait" xlink:type="simple" id="oo_37490.jpg"/></fig><fig id="F32" position="float" orientation="portrait"><label>Figure 32.</label><caption><p><italic><tp:taxon-name><tp:taxon-name-part taxon-name-part-type="genus">Dineutus</tp:taxon-name-part> <tp:taxon-name-part taxon-name-part-type="species">nigrior</tp:taxon-name-part></tp:taxon-name></italic>. <bold>A</bold> aedeagus dorsal view <bold>B</bold> aedeagus ventral view <bold>C</bold> ♂ mesotarsal claws <bold>D</bold> aedeagus lateral view. Scale bar for <bold>C</bold> ≈ 0.10 mm all others ≈ 1 mm.</p></caption><graphic xmlns:xlink="http://www.w3.org/1999/xlink" xlink:href="zookeys-476-001-g032.jpg" position="float" orientation="portrait" xlink:type="simple" id="oo_37491.jpg"/></fig></tp:treatment-sec><tp:treatment-sec sec-type="Differential diagnosis"><title>Differential diagnosis.</title><p>This species is unique among all other species of North American <italic><tp:taxon-name><tp:taxon-name-part taxon-name-part-type="genus">Dineutus</tp:taxon-name-part></tp:taxon-name></italic> in the extremely large size and assymetrical nature of the male mesotarsal claws (Fig. <xref ref-type="fig" rid="F32">32C</xref>) and the form of male aedeagus (Fig. <xref ref-type="fig" rid="F32">32A, B, D</xref>). The species most similar to <italic><tp:taxon-name><tp:taxon-name-part taxon-name-part-type="genus">Dineutus</tp:taxon-name-part> <tp:taxon-name-part taxon-name-part-type="species">nigrior</tp:taxon-name-part></tp:taxon-name></italic> are <italic><tp:taxon-name><tp:taxon-name-part taxon-name-part-type="genus">Dineutus</tp:taxon-name-part> <tp:taxon-name-part taxon-name-part-type="species">assimilis</tp:taxon-name-part></tp:taxon-name></italic> and <italic><tp:taxon-name><tp:taxon-name-part taxon-name-part-type="genus">Dineutus</tp:taxon-name-part> <tp:taxon-name-part taxon-name-part-type="species">hornii</tp:taxon-name-part></tp:taxon-name></italic>, of the two the former most closely resembles <italic><tp:taxon-name><tp:taxon-name-part taxon-name-part-type="genus">Dineutus</tp:taxon-name-part> <tp:taxon-name-part taxon-name-part-type="species">nigrior</tp:taxon-name-part></tp:taxon-name></italic> especially the female members of the species. Females of all three species very closely resemble one another and require careful consideration for identification. Males of the species can be fairly readily distinguished externally, and aedeagal dissections can indisputably separate males of the species.</p><p>In general males of <italic><tp:taxon-name><tp:taxon-name-part taxon-name-part-type="genus">Dineutus</tp:taxon-name-part> <tp:taxon-name-part taxon-name-part-type="species">nigrior</tp:taxon-name-part></tp:taxon-name></italic> can be distinguished from members of <italic><tp:taxon-name><tp:taxon-name-part taxon-name-part-type="genus">Dineutus</tp:taxon-name-part> <tp:taxon-name-part taxon-name-part-type="species">assimilis</tp:taxon-name-part></tp:taxon-name></italic> and <italic><tp:taxon-name><tp:taxon-name-part taxon-name-part-type="genus">Dineutus</tp:taxon-name-part> <tp:taxon-name-part taxon-name-part-type="species">hornii</tp:taxon-name-part></tp:taxon-name></italic> by size. <italic><tp:taxon-name><tp:taxon-name-part taxon-name-part-type="genus">Dineutus</tp:taxon-name-part> <tp:taxon-name-part taxon-name-part-type="species">nigrior</tp:taxon-name-part></tp:taxon-name></italic> males are larger (Size: 11.1–11.7 mm) than males of both <italic><tp:taxon-name><tp:taxon-name-part taxon-name-part-type="genus">Dineutus</tp:taxon-name-part> <tp:taxon-name-part taxon-name-part-type="species">assimilis</tp:taxon-name-part></tp:taxon-name></italic> and <italic><tp:taxon-name><tp:taxon-name-part taxon-name-part-type="genus">Dineutus</tp:taxon-name-part> <tp:taxon-name-part taxon-name-part-type="species">hornii</tp:taxon-name-part></tp:taxon-name></italic>. <italic><tp:taxon-name><tp:taxon-name-part taxon-name-part-type="genus">Dineutus</tp:taxon-name-part> <tp:taxon-name-part taxon-name-part-type="species">nigrior</tp:taxon-name-part></tp:taxon-name></italic> males differ from males of <italic><tp:taxon-name><tp:taxon-name-part taxon-name-part-type="genus">Dineutus</tp:taxon-name-part> <tp:taxon-name-part taxon-name-part-type="species">hornii</tp:taxon-name-part></tp:taxon-name></italic> in having the sutural angle of the elytral apices produced into a point, and the venter of <italic><tp:taxon-name><tp:taxon-name-part taxon-name-part-type="genus">Dineutus</tp:taxon-name-part> <tp:taxon-name-part taxon-name-part-type="species">nigrior</tp:taxon-name-part></tp:taxon-name></italic> is much more darkly colored than that of <italic><tp:taxon-name><tp:taxon-name-part taxon-name-part-type="genus">Dineutus</tp:taxon-name-part> <tp:taxon-name-part taxon-name-part-type="species">hornii</tp:taxon-name-part></tp:taxon-name></italic>, with the epipleura being similarly colored as the thoracic ventrites. Males of <italic><tp:taxon-name><tp:taxon-name-part taxon-name-part-type="genus">Dineutus</tp:taxon-name-part> <tp:taxon-name-part taxon-name-part-type="species">nigrior</tp:taxon-name-part></tp:taxon-name></italic> can be distinguished from both <italic><tp:taxon-name><tp:taxon-name-part taxon-name-part-type="genus">Dineutus</tp:taxon-name-part> <tp:taxon-name-part taxon-name-part-type="species">assimilis</tp:taxon-name-part></tp:taxon-name></italic> and <italic><tp:taxon-name><tp:taxon-name-part taxon-name-part-type="genus">Dineutus</tp:taxon-name-part> <tp:taxon-name-part taxon-name-part-type="species">hornii</tp:taxon-name-part></tp:taxon-name></italic> in having the mesotarsal claws markedly asymmetrical (Fig. <xref ref-type="fig" rid="F32">32C</xref>) with the anterior tarsal claw being larger than the posterior claw, while in both <italic><tp:taxon-name><tp:taxon-name-part taxon-name-part-type="genus">Dineutus</tp:taxon-name-part> <tp:taxon-name-part taxon-name-part-type="species">assimilis</tp:taxon-name-part></tp:taxon-name></italic> (Fig. <xref ref-type="fig" rid="F9">9C</xref>) and in <italic><tp:taxon-name><tp:taxon-name-part taxon-name-part-type="genus">Dineutus</tp:taxon-name-part> <tp:taxon-name-part taxon-name-part-type="species">hornii</tp:taxon-name-part></tp:taxon-name></italic> (Fig. <xref ref-type="fig" rid="F19">19C</xref>) the mesotarsal claws are similar in size. The distolateral margin of the protibiae in <italic><tp:taxon-name><tp:taxon-name-part taxon-name-part-type="genus">Dineutus</tp:taxon-name-part> <tp:taxon-name-part taxon-name-part-type="species">nigrior</tp:taxon-name-part></tp:taxon-name></italic> is produced while in <italic><tp:taxon-name><tp:taxon-name-part taxon-name-part-type="genus">Dineutus</tp:taxon-name-part> <tp:taxon-name-part taxon-name-part-type="species">assimilis</tp:taxon-name-part></tp:taxon-name></italic> and <italic><tp:taxon-name><tp:taxon-name-part taxon-name-part-type="genus">Dineutus</tp:taxon-name-part> <tp:taxon-name-part taxon-name-part-type="species">hornii</tp:taxon-name-part></tp:taxon-name></italic> the margin is straight or nearly so. The aedeagus of <italic><tp:taxon-name><tp:taxon-name-part taxon-name-part-type="genus">Dineutus</tp:taxon-name-part> <tp:taxon-name-part taxon-name-part-type="species">nigrior</tp:taxon-name-part></tp:taxon-name></italic> (Fig. <xref ref-type="fig" rid="F32">32A</xref>) is most similar to <italic><tp:taxon-name><tp:taxon-name-part taxon-name-part-type="genus">Dineutus</tp:taxon-name-part> <tp:taxon-name-part taxon-name-part-type="species">hornii</tp:taxon-name-part></tp:taxon-name></italic> (Fig. <xref ref-type="fig" rid="F19">19A</xref>) but can be distinguished from <italic><tp:taxon-name><tp:taxon-name-part taxon-name-part-type="genus">Dineutus</tp:taxon-name-part> <tp:taxon-name-part taxon-name-part-type="species">hornii</tp:taxon-name-part></tp:taxon-name></italic> in having the apex of the median lobe strongly curved dorsally in lateral view (Fig. <xref ref-type="fig" rid="F32">32D</xref>).</p><p>The females of <italic><tp:taxon-name><tp:taxon-name-part taxon-name-part-type="genus">Dineutus</tp:taxon-name-part> <tp:taxon-name-part taxon-name-part-type="species">nigrior</tp:taxon-name-part></tp:taxon-name></italic> are also generally larger (Size: 11.6–11.7 mm) than those of <italic><tp:taxon-name><tp:taxon-name-part taxon-name-part-type="genus">Dineutus</tp:taxon-name-part> <tp:taxon-name-part taxon-name-part-type="species">assimilis</tp:taxon-name-part></tp:taxon-name></italic> and <italic><tp:taxon-name><tp:taxon-name-part taxon-name-part-type="genus">Dineutus</tp:taxon-name-part> <tp:taxon-name-part taxon-name-part-type="species">hornii</tp:taxon-name-part></tp:taxon-name></italic>, but unlike the case in the males, females of each of these three species have the sutural angles of the elytra produced into a point. However, the shape of the apices differs between them. In females of <italic><tp:taxon-name><tp:taxon-name-part taxon-name-part-type="genus">Dineutus</tp:taxon-name-part> <tp:taxon-name-part taxon-name-part-type="species">nigrior</tp:taxon-name-part></tp:taxon-name></italic> the apices of the elytra are regularly rounded, and this situation is most different from <italic><tp:taxon-name><tp:taxon-name-part taxon-name-part-type="genus">Dineutus</tp:taxon-name-part> <tp:taxon-name-part taxon-name-part-type="species">hornii</tp:taxon-name-part></tp:taxon-name></italic> where the apices are generally angled towards the sutural production. <italic><tp:taxon-name><tp:taxon-name-part taxon-name-part-type="genus">Dineutus</tp:taxon-name-part> <tp:taxon-name-part taxon-name-part-type="species">nigrior</tp:taxon-name-part></tp:taxon-name></italic> females can be separated from both <italic><tp:taxon-name><tp:taxon-name-part taxon-name-part-type="genus">Dineutus</tp:taxon-name-part> <tp:taxon-name-part taxon-name-part-type="species">assimilis</tp:taxon-name-part></tp:taxon-name></italic> and from <italic><tp:taxon-name><tp:taxon-name-part taxon-name-part-type="genus">Dineutus</tp:taxon-name-part> <tp:taxon-name-part taxon-name-part-type="species">hornii</tp:taxon-name-part></tp:taxon-name></italic> in having the distolateral protibial margin produced, similar to the condition in males, but more weakly expanded.</p></tp:treatment-sec><tp:treatment-sec sec-type="Distribution"><title>Distribution</title><p><bold>(Fig. <xref ref-type="fig" rid="F52">52C</xref>).</bold> Extreme southeastern Canada from Manitoba to Nova Scotia (<xref ref-type="bibr" rid="B75">Majka 2008</xref>; <xref ref-type="bibr" rid="B76">Majka and Kenner 2009</xref>; <xref ref-type="bibr" rid="B115">Roughley 1991</xref>) and most of the eastern half of the United States as far south as northern Florida (<xref ref-type="bibr" rid="B18">Epler 2010</xref>; <xref ref-type="bibr" rid="B27">Folkerts 1978</xref>; <!--PageBreak--><xref ref-type="bibr" rid="B35">Gordon and Post 1965</xref>; <xref ref-type="bibr" rid="B45">Hilsenhoff 1990</xref>; <xref ref-type="bibr" rid="B77">Malcolm 1971</xref>; <xref ref-type="bibr" rid="B106">Régimbart 1907</xref>; <xref ref-type="bibr" rid="B107">Roberts 1895</xref>; <xref ref-type="bibr" rid="B116">Sanderson 1982</xref>; <xref ref-type="bibr" rid="B128">Whiteman and Sites 2003</xref>; <xref ref-type="bibr" rid="B130">Wood 1962</xref>).</p></tp:treatment-sec><tp:treatment-sec sec-type="Habitat"><title>Habitat.</title><p>Primarily lentic species, found only infrequently in streams (<xref ref-type="bibr" rid="B107">Roberts 1895</xref>; <xref ref-type="bibr" rid="B45">Hilsenhoff 1990</xref>). In Canada, <italic><tp:taxon-name><tp:taxon-name-part taxon-name-part-type="genus">Dineutus</tp:taxon-name-part> <tp:taxon-name-part taxon-name-part-type="species">nigrior</tp:taxon-name-part></tp:taxon-name></italic> prefers semi-boggy lakes (<xref ref-type="bibr" rid="B83">Morrissette 1979</xref>). In the Missouri Prairie Region, <xref ref-type="bibr" rid="B128">Whiteman and Sites (2003)</xref> found this species associated with the plant taxa <italic><tp:taxon-name><tp:taxon-name-part taxon-name-part-type="genus">Brasneia</tp:taxon-name-part></tp:taxon-name></italic> and <italic><tp:taxon-name><tp:taxon-name-part taxon-name-part-type="genus">Lespedeza</tp:taxon-name-part></tp:taxon-name></italic>.</p></tp:treatment-sec><tp:treatment-sec sec-type="Discussion"><title>Discussion.</title><p><xref ref-type="bibr" rid="B26">Fitzgerald (1987)</xref> described the social system of <italic><tp:taxon-name><tp:taxon-name-part taxon-name-part-type="genus">Dineutus</tp:taxon-name-part> <tp:taxon-name-part taxon-name-part-type="species">nigrior</tp:taxon-name-part></tp:taxon-name></italic> in detail and <xref ref-type="bibr" rid="B21">Fairn et al. (2008)</xref> studied the effects of parasitism by larval water mites of the genus <italic><tp:taxon-name><tp:taxon-name-part taxon-name-part-type="genus">Eylais</tp:taxon-name-part></tp:taxon-name></italic> Latreille, 1796 on adults of <italic><tp:taxon-name><tp:taxon-name-part taxon-name-part-type="genus">Dineutus</tp:taxon-name-part> <tp:taxon-name-part taxon-name-part-type="species">nigrior</tp:taxon-name-part></tp:taxon-name></italic>. Evidence for sexual selection within this species has also been investigated (<xref ref-type="bibr" rid="B19">Fairn et al. 2007a</xref>; <xref ref-type="bibr" rid="B20">Fairn et al. 2007b</xref>). Brief life history information is available in <xref ref-type="bibr" rid="B49">Istock (1966</xref>; <xref ref-type="bibr" rid="B50">1967</xref>).</p><p>Key to the larvae of <italic><tp:taxon-name><tp:taxon-name-part taxon-name-part-type="genus">Dineutus</tp:taxon-name-part> <tp:taxon-name-part taxon-name-part-type="species">nigrior</tp:taxon-name-part></tp:taxon-name></italic> provided by <xref ref-type="bibr" rid="B43">Hatch (1927)</xref>.</p></tp:treatment-sec><tp:treatment-sec><!--Section generated to contain objects referenced in tp:taxon-treatment.--><fig id="F52" position="float" orientation="portrait"><label>Figure 52.</label><caption><p>General distribution map. <bold>A</bold> <italic><tp:taxon-name><tp:taxon-name-part taxon-name-part-type="genus">Dineutus</tp:taxon-name-part> <tp:taxon-name-part taxon-name-part-type="species">assimilis</tp:taxon-name-part></tp:taxon-name></italic> <bold>B</bold> <italic><tp:taxon-name><tp:taxon-name-part taxon-name-part-type="genus">Dineutus</tp:taxon-name-part> <tp:taxon-name-part taxon-name-part-type="species">hornii</tp:taxon-name-part></tp:taxon-name></italic> <bold>C</bold> <italic><tp:taxon-name><tp:taxon-name-part taxon-name-part-type="genus">Dineutus</tp:taxon-name-part> <tp:taxon-name-part taxon-name-part-type="species">nigrior</tp:taxon-name-part></tp:taxon-name></italic> <bold>D</bold> <italic><tp:taxon-name><tp:taxon-name-part taxon-name-part-type="genus">Dineutus</tp:taxon-name-part> <tp:taxon-name-part taxon-name-part-type="species">discolor</tp:taxon-name-part></tp:taxon-name></italic> and <italic><tp:taxon-name><tp:taxon-name-part taxon-name-part-type="genus">Dineutus</tp:taxon-name-part> <tp:taxon-name-part taxon-name-part-type="species">angustus</tp:taxon-name-part></tp:taxon-name></italic>.</p></caption><graphic xmlns:xlink="http://www.w3.org/1999/xlink" xlink:href="zookeys-476-001-g052.jpg" position="float" orientation="portrait" xlink:type="simple" id="oo_37511.jpg"/></fig><fig id="F9" position="float" orientation="portrait"><label>Figure 9.</label><caption><p><italic><tp:taxon-name><tp:taxon-name-part taxon-name-part-type="genus">Dineutus</tp:taxon-name-part> <tp:taxon-name-part taxon-name-part-type="species">assimilis</tp:taxon-name-part></tp:taxon-name></italic>. <bold>A</bold> aedeagus dorsal view <bold>B</bold> aedeagus ventral view <bold>C</bold> ♂ mesotarsal claws <bold>D</bold> aedeagus lateral view. Scale bar for <bold>C</bold> ≈ 0.10 mm all others ≈ 1 mm.</p></caption><graphic xmlns:xlink="http://www.w3.org/1999/xlink" xlink:href="zookeys-476-001-g009.jpg" position="float" orientation="portrait" xlink:type="simple" id="oo_37468.jpg"/></fig><fig id="F19" position="float" orientation="portrait"><label>Figure 19.</label><caption><p><italic><tp:taxon-name><tp:taxon-name-part taxon-name-part-type="genus">Dineutus</tp:taxon-name-part> <tp:taxon-name-part taxon-name-part-type="species">hornii</tp:taxon-name-part></tp:taxon-name></italic>. <bold>A</bold> aedeagus dorsal view <bold>B</bold> aedeagus ventral view <bold>C</bold> ♂ mesotarsal claws <bold>D</bold> aedeagus lateral view. Scale bar for <bold>C</bold> ≈ 0.10 mm all others ≈ 1 mm.</p></caption><graphic xmlns:xlink="http://www.w3.org/1999/xlink" xlink:href="zookeys-476-001-g019.jpg" position="float" orientation="portrait" xlink:type="simple" id="oo_37478.jpg"/></fig></tp:treatment-sec><ref-list><ref id="B107"><mixed-citation xmlns:xlink="http://www.w3.org/1999/xlink" xlink:type="simple"><person-group><name name-style="western"><surname>Roberts</surname><given-names>CH</given-names></name></person-group> (<year>1895</year>) <article-title>The species of <italic><tp:taxon-name><tp:taxon-name-part taxon-name-part-type="genus">Dineutes</tp:taxon-name-part></tp:taxon-name></italic> of America north of Mexico.</article-title><source>Transactions of the American Entomological Society</source><volume>22</volume>: <fpage>279</fpage>–<lpage>288</lpage>.</mixed-citation></ref><ref id="B42"><mixed-citation xmlns:xlink="http://www.w3.org/1999/xlink" xlink:type="simple"><person-group><name name-style="western"><surname>Hatch</surname><given-names>MH</given-names></name></person-group> (<year>1926</year>) <article-title>The morphology of <tp:taxon-name><tp:taxon-name-part taxon-name-part-type="family">Gyrinidae</tp:taxon-name-part></tp:taxon-name>.</article-title><source>Papers of the Michigan Academy of Science, Arts and Letters</source><volume>7</volume>: <fpage>311</fpage>–<lpage>350</lpage>.</mixed-citation></ref><ref id="B43"><mixed-citation xmlns:xlink="http://www.w3.org/1999/xlink" xlink:type="simple"><person-group><name name-style="western"><surname>Hatch</surname><given-names>MH</given-names></name></person-group> (<year>1927</year>) <article-title>Notes on the biology of <italic><tp:taxon-name><tp:taxon-name-part taxon-name-part-type="genus">Dineutus</tp:taxon-name-part></tp:taxon-name></italic> (<tp:taxon-name><tp:taxon-name-part taxon-name-part-type="family">Gyrinidae</tp:taxon-name-part></tp:taxon-name>).</article-title><source>Bulletin of the Brooklyn Entomological Society</source><volume>22</volume>: <fpage>27</fpage>–<lpage>28</lpage>.</mixed-citation></ref><ref id="B7"><mixed-citation xmlns:xlink="http://www.w3.org/1999/xlink" xlink:type="simple"><person-group><name name-style="western"><surname>Brimley</surname><given-names>CS</given-names></name></person-group> (<year>1938</year>) <source>The insects of North Carolina: being a list of the insects of North Carolina and their close relatives</source>. <publisher-name>North Carolina Department of Agriculture</publisher-name>, <size units="page">560 pp</size>.</mixed-citation></ref><ref id="B36"><mixed-citation xmlns:xlink="http://www.w3.org/1999/xlink" xlink:type="simple"><person-group><name name-style="western"><surname>Guignot</surname><given-names>F</given-names></name></person-group> (<year>1950</year>) <article-title>Sur la systematique des <italic><tp:taxon-name><tp:taxon-name-part taxon-name-part-type="genus">Dineutus</tp:taxon-name-part></tp:taxon-name></italic> (Col. <tp:taxon-name><tp:taxon-name-part taxon-name-part-type="family">Gyrinidae</tp:taxon-name-part></tp:taxon-name>).</article-title><source>Bulletin Mensuel de la Société Linnéenne de Lyon</source><volume>19</volume>: <fpage>124</fpage>–<lpage>127</lpage>.</mixed-citation></ref><ref id="B23"><mixed-citation xmlns:xlink="http://www.w3.org/1999/xlink" xlink:type="simple"><person-group><name name-style="western"><surname>Ferkinhoff</surname><given-names>WD</given-names></name><name name-style="western"><surname>Gunderson</surname><given-names>RW</given-names></name></person-group> (<year>1983</year>) <article-title>A key to the whirligig beetles of Minnesota and adjacent states and Canadian provinces (<tp:taxon-name><tp:taxon-name-part taxon-name-part-type="order">Coleoptera</tp:taxon-name-part></tp:taxon-name>: <tp:taxon-name><tp:taxon-name-part taxon-name-part-type="family">Gyrinidae</tp:taxon-name-part></tp:taxon-name>).</article-title><source>Scientific Publications of the Science Museum of Minnesota</source><volume>7</volume>: <fpage>3</fpage>–<lpage>53</lpage>.</mixed-citation></ref><ref id="B75"><mixed-citation xmlns:xlink="http://www.w3.org/1999/xlink" xlink:type="simple"><person-group><name name-style="western"><surname>Majka</surname><given-names>CG</given-names></name></person-group> (<year>2008</year>) <article-title>The aquatic <tp:taxon-name><tp:taxon-name-part taxon-name-part-type="order">Coleoptera</tp:taxon-name-part></tp:taxon-name> of Prince Edward Island, Canada: new records and faunal composition.</article-title><source>Zookeys</source><volume>2</volume>: <fpage>239</fpage>–<lpage>260</lpage>. doi: <ext-link ext-link-type="doi" xlink:href="10.3897/zookeys.22.216" xlink:type="simple">10.3897/zookeys.22.216</ext-link></mixed-citation></ref><ref id="B76"><mixed-citation xmlns:xlink="http://www.w3.org/1999/xlink" xlink:type="simple"><person-group><name name-style="western"><surname>Majka</surname><given-names>CG</given-names></name><name name-style="western"><surname>Kenner</surname><given-names>RD</given-names></name></person-group> (<year>2009</year>) <article-title>The <tp:taxon-name><tp:taxon-name-part taxon-name-part-type="family">Gyrinidae</tp:taxon-name-part></tp:taxon-name> (<tp:taxon-name><tp:taxon-name-part taxon-name-part-type="order">Coleoptera</tp:taxon-name-part></tp:taxon-name>) of the Maritime Provinces of Canada: new records, distribution, and faunal composition.</article-title><source>Zookeys</source><volume>22</volume>: <fpage>355</fpage>–<lpage>372</lpage>.</mixed-citation></ref><ref id="B115"><mixed-citation xmlns:xlink="http://www.w3.org/1999/xlink" xlink:type="simple"><person-group><name name-style="western"><surname>Roughley</surname><given-names>RE</given-names></name></person-group> (<year>1991</year>) <chapter-title>Family <tp:taxon-name><tp:taxon-name-part taxon-name-part-type="family">Gyrinidae</tp:taxon-name-part></tp:taxon-name>: Whirligig Beetles.</chapter-title> In: <person-group><name name-style="western"><surname>Bousquet</surname><given-names>Y</given-names></name></person-group> (<role>Ed.</role>) <source>Checklist of Beetles of Canada and Alaska</source>. <publisher-name>Agricultural Canada</publisher-name>, <publisher-loc>Ottawa, Ontario</publisher-loc>, <ext-link ext-link-type="uri" xlink:href="http://www.canacoll.org/Coleo/Checklist/PDF%20files/GYRINIDAE.pdf" xlink:type="simple">http://www.canacoll.org/Coleo/Checklist/PDF%20files/GYRINIDAE.pdf</ext-link></mixed-citation></ref><ref id="B18"><mixed-citation xmlns:xlink="http://www.w3.org/1999/xlink" xlink:type="simple"><person-group><name name-style="western"><surname>Epler</surname><given-names>JH</given-names></name></person-group> (<year>2010</year>) <source>The Water Beetles of Florida - an identification manual for the families <tp:taxon-name><tp:taxon-name-part taxon-name-part-type="family">Chrysomelidae</tp:taxon-name-part></tp:taxon-name>, <tp:taxon-name><tp:taxon-name-part taxon-name-part-type="family">Curculionidae</tp:taxon-name-part></tp:taxon-name>, <tp:taxon-name><tp:taxon-name-part taxon-name-part-type="family">Dryopidae</tp:taxon-name-part></tp:taxon-name>, <tp:taxon-name><tp:taxon-name-part taxon-name-part-type="family">Dytiscidae</tp:taxon-name-part></tp:taxon-name>, <tp:taxon-name><tp:taxon-name-part taxon-name-part-type="family">Elmidae</tp:taxon-name-part></tp:taxon-name>, <tp:taxon-name><tp:taxon-name-part taxon-name-part-type="family">Gyrinidae</tp:taxon-name-part></tp:taxon-name>, <tp:taxon-name><tp:taxon-name-part taxon-name-part-type="family">Haliplidae</tp:taxon-name-part></tp:taxon-name>, <tp:taxon-name><tp:taxon-name-part taxon-name-part-type="family">Helophoridae</tp:taxon-name-part></tp:taxon-name>, <tp:taxon-name><tp:taxon-name-part taxon-name-part-type="family">Hydraenidae</tp:taxon-name-part></tp:taxon-name>, <tp:taxon-name><tp:taxon-name-part taxon-name-part-type="family">Hydrochidae</tp:taxon-name-part></tp:taxon-name>, <tp:taxon-name><tp:taxon-name-part taxon-name-part-type="family">Hydrophilidae</tp:taxon-name-part></tp:taxon-name>, <tp:taxon-name><tp:taxon-name-part taxon-name-part-type="family">Noteridae</tp:taxon-name-part></tp:taxon-name>, <tp:taxon-name><tp:taxon-name-part taxon-name-part-type="family">Psephenidae</tp:taxon-name-part></tp:taxon-name>, <tp:taxon-name><tp:taxon-name-part taxon-name-part-type="family">Ptilodactylidae</tp:taxon-name-part></tp:taxon-name> and <tp:taxon-name><tp:taxon-name-part taxon-name-part-type="family">Scirtidae</tp:taxon-name-part></tp:taxon-name></source>, <size units="page">399 + iv</size>.</mixed-citation></ref><ref id="B27"><mixed-citation xmlns:xlink="http://www.w3.org/1999/xlink" xlink:type="simple"><person-group><name name-style="western"><surname>Folkerts</surname><given-names>GW</given-names></name></person-group> (<year>1978</year>) <article-title>A preliminary checklist of the <tp:taxon-name><tp:taxon-name-part taxon-name-part-type="clade">Hydradephaga</tp:taxon-name-part></tp:taxon-name> (<tp:taxon-name><tp:taxon-name-part taxon-name-part-type="order">Coleoptera</tp:taxon-name-part></tp:taxon-name>) of Alabama.</article-title><source>The Coleopterists Bulletin</source><volume>32</volume>: <fpage>345</fpage>–<lpage>347</lpage>.</mixed-citation></ref><ref id="B35"><mixed-citation xmlns:xlink="http://www.w3.org/1999/xlink" xlink:type="simple"><person-group><name name-style="western"><surname>Gordon</surname><given-names>RD</given-names></name><name name-style="western"><surname>Post</surname><given-names>RL</given-names></name></person-group> (<year>1965</year>) <article-title>North Dakota water beetles.</article-title><source>North Dakota Insects</source><volume>5</volume>: <fpage>1</fpage>–<lpage>53</lpage>.</mixed-citation></ref><ref id="B45"><mixed-citation xmlns:xlink="http://www.w3.org/1999/xlink" xlink:type="simple"><person-group><name name-style="western"><surname>Hilsenhoff</surname><given-names>WL</given-names></name></person-group> (<year>1990</year>) <article-title><tp:taxon-name><tp:taxon-name-part taxon-name-part-type="family">Gyrinidae</tp:taxon-name-part></tp:taxon-name> of Wisconsin, with a key to adults of both sexes and notes on distribution and habitat.</article-title><source>Great Lakes Entomologist</source><volume>23</volume>: <fpage>77</fpage>–<lpage>92</lpage>.</mixed-citation></ref><ref id="B77"><mixed-citation xmlns:xlink="http://www.w3.org/1999/xlink" xlink:type="simple"><person-group><name name-style="western"><surname>Malcolm</surname><given-names>SE</given-names></name></person-group> (<year>1971</year>) <article-title>The water beetles of Maine: including the families <tp:taxon-name><tp:taxon-name-part taxon-name-part-type="family">Gyrinidae</tp:taxon-name-part></tp:taxon-name>, <tp:taxon-name><tp:taxon-name-part taxon-name-part-type="family">Haliplidae</tp:taxon-name-part></tp:taxon-name>, <tp:taxon-name><tp:taxon-name-part taxon-name-part-type="family">Dytiscidae</tp:taxon-name-part></tp:taxon-name>, <tp:taxon-name><tp:taxon-name-part taxon-name-part-type="family">Noteridae</tp:taxon-name-part></tp:taxon-name> and <tp:taxon-name><tp:taxon-name-part taxon-name-part-type="family">Hydrophilidae</tp:taxon-name-part></tp:taxon-name>.</article-title><source>University of Maine Life Science and Agricultural Experiment Station Technical Bulletin</source><volume>48</volume>: <fpage>1</fpage>–<lpage>49</lpage>.</mixed-citation></ref><ref id="B106"><mixed-citation xmlns:xlink="http://www.w3.org/1999/xlink" xlink:type="simple"><person-group><name name-style="western"><surname>Régimbart</surname><given-names>M</given-names></name></person-group> (<year>1907</year>) <article-title>Essai monographique de la famille des <tp:taxon-name><tp:taxon-name-part taxon-name-part-type="family">Gyrinidae</tp:taxon-name-part></tp:taxon-name>. 3e supplément.</article-title><source>Annales de la Société entomologique de France</source><volume>76</volume>: <fpage>663</fpage>–<lpage>737</lpage>.</mixed-citation></ref><ref id="B116"><mixed-citation xmlns:xlink="http://www.w3.org/1999/xlink" xlink:type="simple"><person-group><name name-style="western"><surname>Sanderson</surname><given-names>MW</given-names></name></person-group> (<year>1982</year>) <chapter-title><tp:taxon-name><tp:taxon-name-part taxon-name-part-type="family">Gyrinidae</tp:taxon-name-part></tp:taxon-name>.</chapter-title> In: <person-group><name name-style="western"><surname>Brigham</surname><given-names>AR</given-names></name><name name-style="western"><surname>Brigham</surname><given-names>WU</given-names></name><name name-style="western"><surname>Gnilka</surname><given-names>A</given-names></name></person-group> (<role>Eds</role>) <source>Aquatic Insects and Oligochaetes of North and South Carolina</source>. <publisher-name>Midwest Aquatic Enterprises</publisher-name>, <publisher-loc>Mahomet</publisher-loc>, <volume>Ill</volume>, <fpage>10.29</fpage>–<lpage>10.38</lpage>.</mixed-citation></ref><ref id="B128"><mixed-citation xmlns:xlink="http://www.w3.org/1999/xlink" xlink:type="simple"><person-group><name name-style="western"><surname>Whiteman</surname><given-names>NK</given-names></name><name name-style="western"><surname>Sites</surname><given-names>RW</given-names></name></person-group> (<year>2003</year>) <article-title>Lentic beetles of the Missouri Prairie Region: habitat and regional associations, with keys to the <tp:taxon-name><tp:taxon-name-part taxon-name-part-type="clade">Hydradephaga</tp:taxon-name-part></tp:taxon-name>.</article-title><source>Transactions of the American Entomological Society</source><volume>129</volume>: <fpage>185</fpage>–<lpage>243</lpage>.</mixed-citation></ref><ref id="B130"><mixed-citation xmlns:xlink="http://www.w3.org/1999/xlink" xlink:type="simple"><person-group><name name-style="western"><surname>Wood</surname><given-names>FE</given-names></name></person-group> (<year>1962</year>) <source>A synopsis of the genus <italic><tp:taxon-name><tp:taxon-name-part taxon-name-part-type="genus">Dineutus</tp:taxon-name-part></tp:taxon-name></italic> (<tp:taxon-name><tp:taxon-name-part taxon-name-part-type="order">Coleoptera</tp:taxon-name-part></tp:taxon-name>: <tp:taxon-name><tp:taxon-name-part taxon-name-part-type="family">Gyrinidae</tp:taxon-name-part></tp:taxon-name>) in the Western Hemisphere</source>. <comment>Masters</comment>, <publisher-name>University of Missouri</publisher-name>, <publisher-loc>Columbia, Missouri</publisher-loc>.</mixed-citation></ref><ref id="B83"><mixed-citation xmlns:xlink="http://www.w3.org/1999/xlink" xlink:type="simple"><person-group><name name-style="western"><surname>Morrissette</surname><given-names>R</given-names></name></person-group> (<year>1979</year>) <article-title>Les <tp:taxon-name><tp:taxon-name-part taxon-name-part-type="family">Gyrinidae</tp:taxon-name-part></tp:taxon-name> (<tp:taxon-name><tp:taxon-name-part taxon-name-part-type="order">Coleoptera</tp:taxon-name-part></tp:taxon-name>) du Quebec.</article-title><source>Fabreries</source><volume>5</volume>: <fpage>51</fpage>–<lpage>58</lpage>.</mixed-citation></ref><ref id="B26"><mixed-citation xmlns:xlink="http://www.w3.org/1999/xlink" xlink:type="simple"><person-group><name name-style="western"><surname>Fitzgerald</surname><given-names>VJ</given-names></name></person-group> (<year>1987</year>) <article-title>Social behavior of adult whirligig beetles (<italic><tp:taxon-name><tp:taxon-name-part taxon-name-part-type="genus">Dineutus</tp:taxon-name-part> <tp:taxon-name-part taxon-name-part-type="species">nigrior</tp:taxon-name-part></tp:taxon-name></italic> and <italic><tp:taxon-name><tp:taxon-name-part taxon-name-part-type="genus">D.</tp:taxon-name-part> <tp:taxon-name-part taxon-name-part-type="species">discolor</tp:taxon-name-part></tp:taxon-name></italic>) (<tp:taxon-name><tp:taxon-name-part taxon-name-part-type="order">Coleoptera</tp:taxon-name-part></tp:taxon-name>: <tp:taxon-name><tp:taxon-name-part taxon-name-part-type="family">Gyrinidae</tp:taxon-name-part></tp:taxon-name>).</article-title><source>American Midland Naturalist</source><volume>118</volume>: <fpage>439</fpage>–<lpage>448</lpage>. doi: <ext-link ext-link-type="doi" xlink:href="10.2307/2425801" xlink:type="simple">10.2307/2425801</ext-link></mixed-citation></ref><ref id="B21"><mixed-citation xmlns:xlink="http://www.w3.org/1999/xlink" xlink:type="simple"><person-group><name name-style="western"><surname>Fairn</surname><given-names>ER</given-names></name><name name-style="western"><surname>Schulte-Hostedde</surname><given-names>AI</given-names></name><name name-style="western"><surname>Alarie</surname><given-names>Y</given-names></name></person-group> (<year>2008</year>) <article-title>Water mite parasitism is associated with body condition and sex of the whirligig beetle Dineutus nigrior (<tp:taxon-name><tp:taxon-name-part taxon-name-part-type="order">Coleoptera</tp:taxon-name-part></tp:taxon-name> : <tp:taxon-name><tp:taxon-name-part taxon-name-part-type="family">Gyrinidae</tp:taxon-name-part></tp:taxon-name>).</article-title><source>Ecoscience</source><volume>15</volume>: <fpage>327</fpage>–<lpage>331</lpage>. doi: <ext-link ext-link-type="doi" xlink:href="10.2980/15-3-3134" xlink:type="simple">10.2980/15-3-3134</ext-link></mixed-citation></ref><ref id="B19"><mixed-citation xmlns:xlink="http://www.w3.org/1999/xlink" xlink:type="simple"><person-group><name name-style="western"><surname>Fairn</surname><given-names>ER</given-names></name><name name-style="western"><surname>Alarie</surname><given-names>Y</given-names></name><name name-style="western"><surname>Schulte-Hostedde</surname><given-names>AI</given-names></name></person-group> (<year>2007a</year>) <article-title>Sexual size and shape dimorphism in <italic><tp:taxon-name><tp:taxon-name-part taxon-name-part-type="genus">Dineutus</tp:taxon-name-part> <tp:taxon-name-part taxon-name-part-type="species">nigrior</tp:taxon-name-part></tp:taxon-name></italic> (<tp:taxon-name><tp:taxon-name-part taxon-name-part-type="order">Coleoptera</tp:taxon-name-part></tp:taxon-name> : <tp:taxon-name><tp:taxon-name-part taxon-name-part-type="family">Gyrinidae</tp:taxon-name-part></tp:taxon-name>).</article-title><source>Coleopterists Bulletin</source><volume>61</volume>: <fpage>113</fpage>–<lpage>120</lpage>. doi: <ext-link ext-link-type="doi" xlink:href="10.1649/927.1" xlink:type="simple">10.1649/927.1</ext-link></mixed-citation></ref><ref id="B20"><mixed-citation xmlns:xlink="http://www.w3.org/1999/xlink" xlink:type="simple"><person-group><name name-style="western"><surname>Fairn</surname><given-names>ER</given-names></name><name name-style="western"><surname>Schulte-Hostedde</surname><given-names>AI</given-names></name><name name-style="western"><surname>Alarie</surname><given-names>Y</given-names></name></person-group> (<year>2007b</year>) <article-title>Sexual selection on accessory glands, genitalia and protarsal pads in the whirligig beetle <italic><tp:taxon-name><tp:taxon-name-part taxon-name-part-type="genus">Dineutus</tp:taxon-name-part> <tp:taxon-name-part taxon-name-part-type="species">nigrior</tp:taxon-name-part></tp:taxon-name></italic> Roberts (<tp:taxon-name><tp:taxon-name-part taxon-name-part-type="order">Coleoptera</tp:taxon-name-part></tp:taxon-name> : <tp:taxon-name><tp:taxon-name-part taxon-name-part-type="family">Gyrinidae</tp:taxon-name-part></tp:taxon-name>).</article-title><source>Ethology</source><volume>113</volume>: <fpage>257</fpage>–<lpage>266</lpage>. doi: <ext-link ext-link-type="doi" xlink:href="10.1111/j.1439-0310.2006.01315.x" xlink:type="simple">10.1111/j.1439-0310.2006.01315.x</ext-link></mixed-citation></ref><ref id="B49"><mixed-citation xmlns:xlink="http://www.w3.org/1999/xlink" xlink:type="simple"><person-group><name name-style="western"><surname>Istock</surname><given-names>C</given-names></name></person-group> (<year>1966</year>) <article-title>Distribution, coexistence, and competition of whirligig beetles.</article-title><source>Evolution</source><volume>20</volume>: <fpage>211</fpage>–<lpage>234</lpage>. doi: <ext-link ext-link-type="doi" xlink:href="10.2307/2406575" xlink:type="simple">10.2307/2406575</ext-link></mixed-citation></ref><ref id="B50"><mixed-citation xmlns:xlink="http://www.w3.org/1999/xlink" xlink:type="simple"><person-group><name name-style="western"><surname>Istock</surname><given-names>C</given-names></name></person-group> (<year>1967</year>) <article-title>Transient competitive displacement in natural populations of whirligig beetles.</article-title><source>Ecology</source><volume>48</volume>: <fpage>929</fpage>–<lpage>937</lpage>. doi: <ext-link ext-link-type="doi" xlink:href="10.2307/1934536" xlink:type="simple">10.2307/1934536</ext-link></mixed-citation></ref></ref-list></tp:taxon-treatment>
