# Supplementary material for: The New World whirligig beetles of the genus Dineutus Macleay, 1825 (Coleoptera, Gyrinidae, Gyrininae, Dineutini)
Source: Zookeys. 2015 Jan 23;(476):1–135. doi: 10.3897/zookeys.476.8630 (PMC4311692; doi:10.3897/zookeys.476.8630)
Supplement: XML Treatment for Dineutus productus [file zookeys.476.8630-treatment17.xml]

<!DOCTYPE tp:taxon-treatment
  PUBLIC "-//TaxonX//DTD Taxonomic Treatment Publishing DTD v0 20100105//EN" "tax-treatment-NSO.dtd">
<tp:taxon-treatment xmlns:tp="http://www.plazi.org/taxpub"><tp:treatment-meta><kwd-group><label>Taxon classification</label><kwd><named-content content-type="kingdom">Animalia</named-content></kwd><kwd><named-content content-type="order">Coleoptera</named-content></kwd><kwd><named-content content-type="family">Gyrinidae</named-content></kwd></kwd-group><mixed-citation publication-type="journal"><person-group><name><surname>Gustafson</surname><given-names>Grey T.</given-names></name><name><surname>Miller</surname><given-names>Kelly B.</given-names></name></person-group><article-title>The New World whirligig beetles of the genus <italic><tp:taxon-name><tp:taxon-name-part taxon-name-part-type="genus">Dineutus</tp:taxon-name-part></tp:taxon-name></italic> Macleay, 1825 (<tp:taxon-name><tp:taxon-name-part taxon-name-part-type="order">Coleoptera</tp:taxon-name-part></tp:taxon-name>, <tp:taxon-name><tp:taxon-name-part taxon-name-part-type="family">Gyrinidae</tp:taxon-name-part></tp:taxon-name>, <tp:taxon-name><tp:taxon-name-part taxon-name-part-type="subfamily">Gyrininae</tp:taxon-name-part></tp:taxon-name>, <tp:taxon-name><tp:taxon-name-part taxon-name-part-type="tribe">Dineutini</tp:taxon-name-part></tp:taxon-name>)</article-title><source>Zookeys</source><day>23</day><month>1</month><year>2015</year><volume>2015</volume><issue>476</issue><fpage>1</fpage><lpage>135</lpage><pub-id pub-id-type="doi">10.3897/zookeys.476.8630</pub-id></mixed-citation></tp:treatment-meta><tp:nomenclature><tp:taxon-name>
                            <tp:taxon-name-part taxon-name-part-type="genus">Dineutus</tp:taxon-name-part>
                            <tp:taxon-name-part taxon-name-part-type="species">productus</tp:taxon-name-part>
                        </tp:taxon-name><tp:taxon-authority>Roberts, 1895</tp:taxon-authority><xref ref-type="fig" rid="F33">Figures 33</xref><xref ref-type="fig" rid="F34">, 34</xref><xref ref-type="fig" rid="F54">, 54</xref><tp:nomenclature-citation-list><tp:nomenclature-citation><tp:taxon-name><tp:taxon-name-part taxon-name-part-type="genus">Dineutes</tp:taxon-name-part> <tp:taxon-name-part taxon-name-part-type="species">productus</tp:taxon-name-part></tp:taxon-name><comment><xref ref-type="bibr" rid="B107">Roberts 1895</xref>: 282, <tp:taxon-name><tp:taxon-name-part taxon-name-part-type="genus">Dineutus</tp:taxon-name-part> (<tp:taxon-name-part taxon-name-part-type="subgenus">Cyclinus</tp:taxon-name-part>) <tp:taxon-name-part taxon-name-part-type="species">productus</tp:taxon-name-part></tp:taxon-name>: <xref ref-type="bibr" rid="B89">Ochs 1926a</xref>: 137.</comment></tp:nomenclature-citation></tp:nomenclature-citation-list></tp:nomenclature><tp:treatment-sec sec-type="Type locality"><title>Type locality.</title><p>USA, Texas.</p></tp:treatment-sec><tp:treatment-sec sec-type="Specimens examined"><title>Specimens examined.</title><p>17</p></tp:treatment-sec><tp:treatment-sec sec-type="Type material examined"><title>Type material examined.</title><p>Syntype (♂ pinned) “Tex./Acc. 4858/Type productus, ♂type # 2, C.H.R./<tp:taxon-name><tp:taxon-name-part taxon-name-part-type="genus">Dineutus</tp:taxon-name-part></tp:taxon-name> productus Roberts 1895 Det: L. Cook 2005” AMNH type Catologue 496.</p></tp:treatment-sec><tp:treatment-sec sec-type="Material examined"><title>Material examined.</title><p><bold>U.S.A.:</bold> <bold>Kansas:</bold> Bourbon Co., Ft. Scott, ca. 2 mi NE, Marmaton River, “T25S R25Esec 20 NW 1/4”, 4.viii.1976, leg. S. Hamilton, T. Oldham, SEMC 10549560 (1 ex. KSEM); Elk Co., Elk River at Elk Falls, <named-content xmlns:xlink="http://www.w3.org/1999/xlink" content-type="dwc:verbatimCoordinates" xlink:type="simple">37.374416 -96.184123</named-content>, 278m, 22.vi.2014, leg. C. Maier, C. Faris, S. Baca, G.Gustafson, GTG062214B (5 ex. GTGC), Elk River S. of Longton, <named-content xmlns:xlink="http://www.w3.org/1999/xlink" content-type="dwc:verbatimCoordinates" xlink:type="simple">37.36960 -96.078735</named-content>, 262m, 22.vi.2014, leg. C. Maier, C. Faris, S. Baca, G.Gustafson, GTG062214A (6 ex. GTGC); Greenwood Co., Lapland, 4mi S Fall River, east branch, 13.ix.1974, leg. D. Huggins, SEMC 1054959 (1 ex. KSEM); Lyon Co., Lyon Co.-Greenwood Co. line, Verdigiris River, “T21S R10E sec 36 SE 1/4”, 16.vii.1976, leg. S. Hamilton, SEMC 1054955, SEMC 1054957 (2 ex. KSEM); Morris Co., Council Grove Lake, outflows and groves, 13.vi.1974, leg. T. Edmonds, SEMC 1054958 (1 ex. KSEM); <bold>Texas:</bold> “Sequin”, 26.vi.1938, leg. D.W. Craik (2 ex. KSEM).</p></tp:treatment-sec><tp:treatment-sec sec-type="Diagnosis"><title>Diagnosis.</title><p>Male (Fig. <xref ref-type="fig" rid="F33">33C, D</xref>): Size: 9.5–9.6 mm. Body form narrowly elongate oval; elytral apices rounded with sutural angle produced to a point, apicolateral sinuation weakly present, irregularities present apically near sutural production, elytral apices strongly deflexed, reticulation of pronotal and elytral discs strongly impressed, producing a bronzy appearance; elytral striae faintly evident, most evident on the subapicomedial portion of the elytral disc; profemora with a very small sub-apicoventral tooth, accompanied by a series of denticles extending proximad, associated with each posterior setigerous puncture of the profemora; protibiae subsinuate; mesotarsal claws (Fig. <xref ref-type="fig" rid="F34">34C</xref>) long and of similar size, with ventral margin straight; venter darkly colored, usually black to very dark bronzy-brown, with the tibiae and tarsi of mesothoracic and metathoracic legs usually lighter in coloration, as well as apex of abdomen; Aedeagus (Fig. <xref ref-type="fig" rid="F34">34A, B, D</xref>) median lobe in dorsal view noticeably shorter than parameres, weakly constricted just apicad to middle, acuminate in apical ca. 1/5, apex of acumination flatly rounded, in lateral view median lobe roundly curved dorsally, in dorsal view parameres sinuate laterally after basal 1/3, in apical 1/3 laterally expanded, apically strongly rounded.</p><p>Female (Fig. <xref ref-type="fig" rid="F33">33A, B</xref>): Size: 9.5–9.9 mm. Body form narrowly elongate oval; elytral apices angled towards very strong sutural production, apicolateral sinuation strongly present and with plica, irregularities present apically near sutural production, elytral apices strongly deflexed, reticulation of pronotal and elytral discs strongly impressed, producing a bronzy appearance; elytral striae faintly evident, most evident on the subapicomedial portion of the elytral disc; profemora without sub-apicoventral tooth; protibiae club shaped, with lateral margin round, weakly expanded apicaly; venter darkly colored, usually black to very dark bronzy-brown, with the tibiae and tarsi of mesothoracic and metathoracic legs usually lighter in coloration, as well as apex of abdomen.</p><fig id="F33" position="float" orientation="portrait"><label>Figure 33.</label><caption><p><italic><tp:taxon-name><tp:taxon-name-part taxon-name-part-type="genus">Dineutus</tp:taxon-name-part> <tp:taxon-name-part taxon-name-part-type="species">productus</tp:taxon-name-part></tp:taxon-name></italic>. <bold>A</bold> ♀ dorsal habitus <bold>B</bold> ♀ ventral habitus <bold>C</bold> ♂ dorsal habitus. <bold>D</bold> ♂ ventral habitus All scale bars ≈ 2 mm.</p></caption><graphic xmlns:xlink="http://www.w3.org/1999/xlink" xlink:href="zookeys-476-001-g033.jpg" position="float" orientation="portrait" xlink:type="simple" id="oo_37492.jpg"/></fig><fig id="F34" position="float" orientation="portrait"><label>Figure 34.</label><caption><p><italic><tp:taxon-name><tp:taxon-name-part taxon-name-part-type="genus">Dineutus</tp:taxon-name-part> <tp:taxon-name-part taxon-name-part-type="species">productus</tp:taxon-name-part></tp:taxon-name></italic>. <bold>A</bold> aedeagus dorsal view <bold>B</bold> aedeagus ventral view <bold>C</bold> ♂ mesotarsal claws <bold>D</bold> aedeagus lateral view. Scale bar for <bold>C</bold> ≈ 0.10 mm all others ≈ 1 mm.</p></caption><graphic xmlns:xlink="http://www.w3.org/1999/xlink" xlink:href="zookeys-476-001-g034.jpg" position="float" orientation="portrait" xlink:type="simple" id="oo_37493.jpg"/></fig></tp:treatment-sec><tp:treatment-sec sec-type="Differential diagnosis"><title>Differential diagnosis.</title><p><italic><tp:taxon-name><tp:taxon-name-part taxon-name-part-type="genus">Dineutus</tp:taxon-name-part> <tp:taxon-name-part taxon-name-part-type="species">productus</tp:taxon-name-part></tp:taxon-name></italic> can be distinguished from all other North American <italic><tp:taxon-name><tp:taxon-name-part taxon-name-part-type="genus">Dineutus</tp:taxon-name-part></tp:taxon-name></italic> in males having the profemora with a small sub-apicoventral tooth, accompanied by a series of denticles that extend proximad, with each denticle being associated with a posterior setigerous puncture of the profemora, elongate mesotarsal claws of equal size, with straight ventral margins (Fig. <xref ref-type="fig" rid="F34">34C</xref>), and in the form of the aedeagus (Fig. <xref ref-type="fig" rid="F34">34A</xref>). The species most similar to <italic><tp:taxon-name><tp:taxon-name-part taxon-name-part-type="genus">Dineutus</tp:taxon-name-part> <tp:taxon-name-part taxon-name-part-type="species">productus</tp:taxon-name-part></tp:taxon-name></italic> is <italic><tp:taxon-name><tp:taxon-name-part taxon-name-part-type="genus">Dineutus</tp:taxon-name-part> <tp:taxon-name-part taxon-name-part-type="species">serrulatus</tp:taxon-name-part> <tp:taxon-name-part taxon-name-part-type="subspecies">analis</tp:taxon-name-part></tp:taxon-name></italic>. The nominal subspecies of <italic><tp:taxon-name><tp:taxon-name-part taxon-name-part-type="genus">Dineutus</tp:taxon-name-part> <tp:taxon-name-part taxon-name-part-type="species">serrulatus</tp:taxon-name-part> <tp:taxon-name-part taxon-name-part-type="subspecies">serrulatus</tp:taxon-name-part></tp:taxon-name></italic> should not be confused with <italic><tp:taxon-name><tp:taxon-name-part taxon-name-part-type="genus">Dineutus</tp:taxon-name-part> <tp:taxon-name-part taxon-name-part-type="species">productus</tp:taxon-name-part></tp:taxon-name></italic> in that it has a restricted range in Florida, and its elytral apices would not easy be confused with those of <italic><tp:taxon-name><tp:taxon-name-part taxon-name-part-type="genus">Dineutus</tp:taxon-name-part> <tp:taxon-name-part taxon-name-part-type="species">productus</tp:taxon-name-part></tp:taxon-name></italic>, being regularly rounded, with a strong apicolateral sinuation in both sexes and the dorsum being polished black in appearance. <italic><tp:taxon-name><tp:taxon-name-part taxon-name-part-type="genus">Dineutus</tp:taxon-name-part> <tp:taxon-name-part taxon-name-part-type="species">serrulatus</tp:taxon-name-part> <tp:taxon-name-part taxon-name-part-type="subspecies">analis</tp:taxon-name-part></tp:taxon-name></italic> on the other hand tends to be variable in the appearance of the elytra (Fig. <xref ref-type="fig" rid="F37">37A, C</xref>), with some members having the sutural angle produced and the dorsum with strong microreticulation giving the elytra and pronotum a polished bronzed appearance, similar in both respects to <italic><tp:taxon-name><tp:taxon-name-part taxon-name-part-type="genus">Dineutus</tp:taxon-name-part> <tp:taxon-name-part taxon-name-part-type="species">productus</tp:taxon-name-part></tp:taxon-name></italic>.</p><p><italic><tp:taxon-name><tp:taxon-name-part taxon-name-part-type="genus">Dineutus</tp:taxon-name-part> <tp:taxon-name-part taxon-name-part-type="species">productus</tp:taxon-name-part></tp:taxon-name></italic> can generally be separated from <italic><tp:taxon-name><tp:taxon-name-part taxon-name-part-type="genus">Dineutus</tp:taxon-name-part> <tp:taxon-name-part taxon-name-part-type="species">serrulatus</tp:taxon-name-part> <tp:taxon-name-part taxon-name-part-type="subspecies">analis</tp:taxon-name-part></tp:taxon-name></italic> in having a more elongate narrow body form (Fig. <xref ref-type="fig" rid="F33">33A, C</xref>), and being smaller in size. <italic><tp:taxon-name><tp:taxon-name-part taxon-name-part-type="genus">Dineutus</tp:taxon-name-part> <tp:taxon-name-part taxon-name-part-type="species">productus</tp:taxon-name-part></tp:taxon-name></italic> is much more narrowly attenuated anteriorly, compared to <italic><tp:taxon-name><tp:taxon-name-part taxon-name-part-type="genus">Dineutus</tp:taxon-name-part> <tp:taxon-name-part taxon-name-part-type="species">serrulatus</tp:taxon-name-part> <tp:taxon-name-part taxon-name-part-type="subspecies">analis</tp:taxon-name-part></tp:taxon-name></italic>, which is broader in body form and larger in size. The ventral coloration of <italic><tp:taxon-name><tp:taxon-name-part taxon-name-part-type="genus">Dineutus</tp:taxon-name-part> <tp:taxon-name-part taxon-name-part-type="species">productus</tp:taxon-name-part></tp:taxon-name></italic> is most often black to very dark brownish red, and frequently accompanied by a bronzy metallic sheen, while the venter of <italic><tp:taxon-name><tp:taxon-name-part taxon-name-part-type="genus">Dineutus</tp:taxon-name-part> <tp:taxon-name-part taxon-name-part-type="species">serrulatus</tp:taxon-name-part> <tp:taxon-name-part taxon-name-part-type="subspecies">analis</tp:taxon-name-part></tp:taxon-name></italic> is most often red in color, rarely appearing black and often lacking any metallic sheen. When more darkly colored <italic><tp:taxon-name><tp:taxon-name-part taxon-name-part-type="genus">Dineutus</tp:taxon-name-part> <tp:taxon-name-part taxon-name-part-type="species">serrulatus</tp:taxon-name-part> <tp:taxon-name-part taxon-name-part-type="subspecies">analis</tp:taxon-name-part></tp:taxon-name></italic> is much more red in hue, compared to when <italic><tp:taxon-name><tp:taxon-name-part taxon-name-part-type="genus">Dineutus</tp:taxon-name-part> <tp:taxon-name-part taxon-name-part-type="species">productus</tp:taxon-name-part></tp:taxon-name></italic> is more lightly colored, having a more brownish hue. A few specimens of <italic><tp:taxon-name><tp:taxon-name-part taxon-name-part-type="genus">Dineutus</tp:taxon-name-part> <tp:taxon-name-part taxon-name-part-type="species">serrulatus</tp:taxon-name-part> <tp:taxon-name-part taxon-name-part-type="subspecies">analis</tp:taxon-name-part></tp:taxon-name></italic> examined from southeast Kansas had their venters truly black (KSEM) and for these specimens differences between the male secondary sexual characters as well as differences in the elytra allowed for unambiguous identification. The serration of the elytral apices differs between these two species. In <italic><tp:taxon-name><tp:taxon-name-part taxon-name-part-type="genus">Dineutus</tp:taxon-name-part> <tp:taxon-name-part taxon-name-part-type="species">productus</tp:taxon-name-part></tp:taxon-name></italic> the apices of the elytra only have irregularities present, at most having round bumps that resemble highly reduced serration, while in <italic><tp:taxon-name><tp:taxon-name-part taxon-name-part-type="genus">Dineutus</tp:taxon-name-part> <tp:taxon-name-part taxon-name-part-type="species">serrulatus</tp:taxon-name-part> <tp:taxon-name-part taxon-name-part-type="subspecies">analis</tp:taxon-name-part></tp:taxon-name></italic> the serration is present as distinct and fine points.</p><p>The males of <italic><tp:taxon-name><tp:taxon-name-part taxon-name-part-type="genus">Dineutus</tp:taxon-name-part> <tp:taxon-name-part taxon-name-part-type="species">productus</tp:taxon-name-part></tp:taxon-name></italic> can easily be distinguished from those of <italic><tp:taxon-name><tp:taxon-name-part taxon-name-part-type="genus">Dineutus</tp:taxon-name-part> <tp:taxon-name-part taxon-name-part-type="species">serrulatus</tp:taxon-name-part> <tp:taxon-name-part taxon-name-part-type="subspecies">analis</tp:taxon-name-part></tp:taxon-name></italic> in that the profemoral sub-apicoventral tooth is small and accompanied by a series of denticles that extend proximad, with each denticle being associated with a posterior setigerous puncture of the profemora, in <italic><tp:taxon-name><tp:taxon-name-part taxon-name-part-type="genus">Dineutus</tp:taxon-name-part> <tp:taxon-name-part taxon-name-part-type="species">serrulatus</tp:taxon-name-part> <tp:taxon-name-part taxon-name-part-type="subspecies">analis</tp:taxon-name-part></tp:taxon-name></italic> there is a profemoral sub-apicoventral tooth as normal, but no accompanying series of denticles. This character appears unique to <italic><tp:taxon-name><tp:taxon-name-part taxon-name-part-type="genus">Dineutus</tp:taxon-name-part> <tp:taxon-name-part taxon-name-part-type="species">productus</tp:taxon-name-part></tp:taxon-name></italic> among all of the North American <italic><tp:taxon-name><tp:taxon-name-part taxon-name-part-type="genus">Dineutus</tp:taxon-name-part></tp:taxon-name></italic> species. The mesotarsal claws also differ greatly between these two species. <italic><tp:taxon-name><tp:taxon-name-part taxon-name-part-type="genus">Dineutus</tp:taxon-name-part> <tp:taxon-name-part taxon-name-part-type="species">productus</tp:taxon-name-part></tp:taxon-name></italic> males have the mesotarsal claws elongate with their ventral margins straight (Fig. <xref ref-type="fig" rid="F34">34C</xref>) and lacking a denticle, while in <italic><tp:taxon-name><tp:taxon-name-part taxon-name-part-type="genus">Dineutus</tp:taxon-name-part> <tp:taxon-name-part taxon-name-part-type="species">serrulatus</tp:taxon-name-part> <tp:taxon-name-part taxon-name-part-type="subspecies">analis</tp:taxon-name-part></tp:taxon-name></italic> the mesotarsal claws are small, with their ventral margins curved and possessing a denticle (38F). The aedeagus is by far the most definite way to separate the two species. The aedeagus of <italic><tp:taxon-name><tp:taxon-name-part taxon-name-part-type="genus">Dineutus</tp:taxon-name-part> <tp:taxon-name-part taxon-name-part-type="species">productus</tp:taxon-name-part></tp:taxon-name></italic> (Fig. <xref ref-type="fig" rid="F34">34A</xref>) has the median lobe shorter than the parameres, and strongly acuminate apically, with the parameres being sinuate after the basal 1/3 and laterally expanded in the apical 1/3, with the apices rounded. In <italic><tp:taxon-name><tp:taxon-name-part taxon-name-part-type="genus">Dineutus</tp:taxon-name-part> <tp:taxon-name-part taxon-name-part-type="species">serrulatus</tp:taxon-name-part> <tp:taxon-name-part taxon-name-part-type="subspecies">analis</tp:taxon-name-part></tp:taxon-name></italic> the median lobe (Fig. <xref ref-type="fig" rid="F38">38A, D, H</xref>) is as long as the parameres, parallel sided for most its length, having only the apical 1/4 narrowed, with the parameres being parallel sided for most of their length, being only weakly expanded in the apical 1/3 and often obliquely truncate, or obliquely flatly rounded.</p><p>Females of <!--PageBreak--><italic><tp:taxon-name><tp:taxon-name-part taxon-name-part-type="genus">Dineutus</tp:taxon-name-part> <tp:taxon-name-part taxon-name-part-type="species">productus</tp:taxon-name-part></tp:taxon-name></italic> (Fig. <xref ref-type="fig" rid="F33">33A</xref>) can be distinguished from those of <italic><tp:taxon-name><tp:taxon-name-part taxon-name-part-type="genus">Dineutus</tp:taxon-name-part> <tp:taxon-name-part taxon-name-part-type="species">serrulatus</tp:taxon-name-part> <tp:taxon-name-part taxon-name-part-type="subspecies">analis</tp:taxon-name-part></tp:taxon-name></italic> in having a much greater apicolateral sinuation of the elytra, the sinuation is so deep that a plica is formed, and the elytral apices have a much steeper angle towards the sutural production than in <italic><tp:taxon-name><tp:taxon-name-part taxon-name-part-type="genus">Dineutus</tp:taxon-name-part> <tp:taxon-name-part taxon-name-part-type="species">serrulatus</tp:taxon-name-part> <tp:taxon-name-part taxon-name-part-type="subspecies">analis</tp:taxon-name-part></tp:taxon-name></italic> females (Fig. <xref ref-type="fig" rid="F37">37A</xref>), which have a much more shallow apicolateral sinuation and more rounded elytral apices. As mentioned earlier the elytra of <italic><tp:taxon-name><tp:taxon-name-part taxon-name-part-type="genus">Dineutus</tp:taxon-name-part> <tp:taxon-name-part taxon-name-part-type="species">productus</tp:taxon-name-part></tp:taxon-name></italic> have irregularities present apically, but not fine serration, as seen in <italic><tp:taxon-name><tp:taxon-name-part taxon-name-part-type="genus">Dineutus</tp:taxon-name-part> <tp:taxon-name-part taxon-name-part-type="species">serrulatus</tp:taxon-name-part> <tp:taxon-name-part taxon-name-part-type="subspecies">analis</tp:taxon-name-part></tp:taxon-name></italic>.</p></tp:treatment-sec><tp:treatment-sec sec-type="Distribution"><title>Distribution</title><p><bold>(Fig. <xref ref-type="fig" rid="F54">54A</xref>).</bold> Central and south-central United States (<xref ref-type="bibr" rid="B107">Roberts 1895</xref>), into northeastern Mexico (<xref ref-type="bibr" rid="B96">Ochs 1949</xref>). As this species is so rarely collected, we list here the states and counties where it has been collected and the identification is not in question: <bold>USA:</bold> <bold>Kansas:</bold> Bourbon Co., Elk Co, Greenwood Co., Lyon Co., Morris Co. (this study); <bold>Texas:</bold> Bosque Co. [Clifton] (<xref ref-type="bibr" rid="B93">Ochs 1929</xref>), Brazos Co. [College Station] (<xref ref-type="bibr" rid="B130">Wood 1962</xref>), Comal Co. (<xref ref-type="bibr" rid="B130">Wood 1962</xref>), Dallas Co. [Dallas County](<xref ref-type="bibr" rid="B93">Ochs 1929</xref>), Dimmit Co. (<xref ref-type="bibr" rid="B130">Wood 1962</xref>), Karnes Co. [Kenedy](<xref ref-type="bibr" rid="B130">Wood 1962</xref>), Neuces Co. [Corpus Christi](<xref ref-type="bibr" rid="B130">Wood 1962</xref>); <bold>Mexico:</bold> Nuevo Leon: Granja Rodriguez on the borders of the Rio Salado alt. 195m (<xref ref-type="bibr" rid="B96">Ochs 1949</xref>).</p></tp:treatment-sec><tp:treatment-sec sec-type="Habitat"><title>Habitat.</title><p>Lotic species, the Kansas Biological Survey field notes (available at the KSEM) indicate the species was collected from slow moving, cool, mud bottomed streams, that were fairly wide. <xref ref-type="bibr" rid="B37">Gustafson et al. (2014)</xref> describe the habitat where <italic><tp:taxon-name><tp:taxon-name-part taxon-name-part-type="genus">Dineutus</tp:taxon-name-part> <tp:taxon-name-part taxon-name-part-type="species">productus</tp:taxon-name-part></tp:taxon-name></italic> was recently collected in detail, accompanied by photos of the habitats. The species has also been taken at light traps placed at water level in the vicinity of rapids, on the borders of the Rio Salado, in Nuevo Leon, Mexico (<xref ref-type="bibr" rid="B96">Ochs 1949</xref>).</p></tp:treatment-sec><tp:treatment-sec sec-type="Discussion"><title>Discussion.</title><!--PageBreak--><p><italic><tp:taxon-name><tp:taxon-name-part taxon-name-part-type="genus">Dineutus</tp:taxon-name-part> <tp:taxon-name-part taxon-name-part-type="species">productus</tp:taxon-name-part></tp:taxon-name></italic> appears to be an uncommonly collected species and the reason for this is not exactly clear. Most species found in the United States are uncommon due to a narrow range of endemism (e.g. <italic><tp:taxon-name><tp:taxon-name-part taxon-name-part-type="genus">Dineutus</tp:taxon-name-part> <tp:taxon-name-part taxon-name-part-type="species">robertsi</tp:taxon-name-part></tp:taxon-name></italic> and <italic><tp:taxon-name><tp:taxon-name-part taxon-name-part-type="genus">Dineutus</tp:taxon-name-part> <tp:taxon-name-part taxon-name-part-type="species">angustus</tp:taxon-name-part></tp:taxon-name></italic>), but material examined in this study, as well as records from the literature, suggest the range of this species is not as narrow as the previously mentioned species. <italic><tp:taxon-name><tp:taxon-name-part taxon-name-part-type="genus">Dineutus</tp:taxon-name-part> <tp:taxon-name-part taxon-name-part-type="species">productus</tp:taxon-name-part></tp:taxon-name></italic> was originally described from Texas by <xref ref-type="bibr" rid="B107">Roberts (1895)</xref>, and most records of this species come from this state (<xref ref-type="bibr" rid="B106">Régimbart 1907</xref>; <xref ref-type="bibr" rid="B93">Ochs 1929</xref>; <xref ref-type="bibr" rid="B130">Wood 1962</xref>). <xref ref-type="bibr" rid="B133">Young (1954)</xref> claimed to have specimens from the panhandle of Florida, but <xref ref-type="bibr" rid="B18">Epler (2010)</xref> re-examined specimens in the FSCA identified by Young as <italic><tp:taxon-name><tp:taxon-name-part taxon-name-part-type="genus">Dineutus</tp:taxon-name-part> <tp:taxon-name-part taxon-name-part-type="species">productus</tp:taxon-name-part></tp:taxon-name></italic>, finding them to belong to other species. <xref ref-type="bibr" rid="B40">Hatch (1925a)</xref> claimed to have collected the species from the Sangamon River near Decatur, Illinois. <xref ref-type="bibr" rid="B96">Ochs (1949)</xref> however, questioned the Illinois record as well as <xref ref-type="bibr" rid="B106">Régimbart’s (1907)</xref> from the Carolinas, stating all specimens identified as <italic><tp:taxon-name><tp:taxon-name-part taxon-name-part-type="genus">Dineutus</tp:taxon-name-part> <tp:taxon-name-part taxon-name-part-type="species">productus</tp:taxon-name-part></tp:taxon-name></italic> from outside of Texas actually belonged to other species upon his examination. In the same paper <xref ref-type="bibr" rid="B96">Ochs (1949)</xref> extended the species range southward in to Neuvo Leon, Mexico.</p><p>Material examined for this study from Kansas (KSEM, GTGC), was undoubtedly <italic><tp:taxon-name><tp:taxon-name-part taxon-name-part-type="genus">Dineutus</tp:taxon-name-part> <tp:taxon-name-part taxon-name-part-type="species">productus</tp:taxon-name-part></tp:taxon-name></italic>, confirming that the range of <italic><tp:taxon-name><tp:taxon-name-part taxon-name-part-type="genus">Dineutus</tp:taxon-name-part> <tp:taxon-name-part taxon-name-part-type="species">productus</tp:taxon-name-part></tp:taxon-name></italic> extends at least that far northward. This adds credence to <xref ref-type="bibr" rid="B40">Hatch’s (1925a)</xref> record from Illinois. Furthermore, comparing images of the Sangamon River available online to those provided by <xref ref-type="bibr" rid="B37">Gustafson et al. (2014)</xref>, they appear to be the same habitat. The first author was unable to locate Régimbart’s specimen of <italic><tp:taxon-name><tp:taxon-name-part taxon-name-part-type="genus">Dineutus</tp:taxon-name-part> <tp:taxon-name-part taxon-name-part-type="species">productus</tp:taxon-name-part></tp:taxon-name></italic> within the MNHN, in order to confirm <xref ref-type="bibr" rid="B106">Régimbart’s 1907</xref> record, but <italic><tp:taxon-name><tp:taxon-name-part taxon-name-part-type="genus">Dineutus</tp:taxon-name-part> <tp:taxon-name-part taxon-name-part-type="species">productus</tp:taxon-name-part></tp:taxon-name></italic> was not listed as a species of <italic><tp:taxon-name><tp:taxon-name-part taxon-name-part-type="genus">Dineutus</tp:taxon-name-part></tp:taxon-name></italic> found in North and South Carolina by <xref ref-type="bibr" rid="B116">Sanderson (1982)</xref>. Given this and the inability to locate the specimen of Régimbart’s from the Carolinas in his collection at the MNHN, we do not treat <xref ref-type="bibr" rid="B106">Régimbart’s 1907</xref> record as a part of the species range. Ochs’ diagnosis of <italic><tp:taxon-name><tp:taxon-name-part taxon-name-part-type="genus">Dineutus</tp:taxon-name-part> <tp:taxon-name-part taxon-name-part-type="species">productus</tp:taxon-name-part></tp:taxon-name></italic> (1949) matchs our own, therefore we accept his record for the species from Nuevo Leon, Mexico as representing the southern-most extreme for the range. As mentioned above, given the new Kansas records for the species and the habitat photos of the Sangamon River available online, we accept <xref ref-type="bibr" rid="B40">Hatch’s (1925a)</xref> record from Illinois, as the northern-most extreme for the species’ range.</p><p>Most works treating <italic><tp:taxon-name><tp:taxon-name-part taxon-name-part-type="genus">Dineutus</tp:taxon-name-part> <tp:taxon-name-part taxon-name-part-type="species">productus</tp:taxon-name-part></tp:taxon-name></italic> only mentioned having examined a few specimens (i.e. small series at most, usually 4 specimens for most studies [<xref ref-type="bibr" rid="B107">Roberts 1895</xref>; <xref ref-type="bibr" rid="B106">Régimbart 1907</xref>; <xref ref-type="bibr" rid="B93">Ochs 1929</xref>, <xref ref-type="bibr" rid="B96">1949</xref>; <xref ref-type="bibr" rid="B133">Young 1954</xref>]). Recent collecting revealed that the species could be collected, albeit with much difficulty, which may explain this species rarity in collections (<xref ref-type="bibr" rid="B37">Gustafson et al. 2014</xref>). Hopefully accurate information on indentifying this species, as well as modern information of habitat and distribution, will help this species become better known.</p></tp:treatment-sec><tp:treatment-sec><!--Section generated to contain objects referenced in tp:taxon-treatment.--><fig id="F54" position="float" orientation="portrait"><label>Figure 54.</label><caption><p>General distribution map. <bold>A</bold> <italic><tp:taxon-name><tp:taxon-name-part taxon-name-part-type="genus">Dineutus</tp:taxon-name-part> <tp:taxon-name-part taxon-name-part-type="species">productus</tp:taxon-name-part></tp:taxon-name></italic> <bold>B</bold> <italic><tp:taxon-name><tp:taxon-name-part taxon-name-part-type="genus">Dineutus</tp:taxon-name-part> <tp:taxon-name-part taxon-name-part-type="species">solitarius</tp:taxon-name-part></tp:taxon-name></italic> <bold>C</bold> <italic><tp:taxon-name><tp:taxon-name-part taxon-name-part-type="genus">Dineutus</tp:taxon-name-part> <tp:taxon-name-part taxon-name-part-type="species">sublineatus</tp:taxon-name-part></tp:taxon-name></italic> <bold>D</bold> <italic><tp:taxon-name><tp:taxon-name-part taxon-name-part-type="genus">Dineutus</tp:taxon-name-part> <tp:taxon-name-part taxon-name-part-type="species">mexicanus</tp:taxon-name-part></tp:taxon-name></italic>, <italic><tp:taxon-name><tp:taxon-name-part taxon-name-part-type="genus">Dineutus</tp:taxon-name-part> <tp:taxon-name-part taxon-name-part-type="species">truncatus</tp:taxon-name-part></tp:taxon-name></italic>.</p></caption><graphic xmlns:xlink="http://www.w3.org/1999/xlink" xlink:href="zookeys-476-001-g054.jpg" position="float" orientation="portrait" xlink:type="simple" id="oo_37513.jpg"/></fig><fig id="F37" position="float" orientation="portrait"><label>Figure 37.</label><caption><p><italic><tp:taxon-name><tp:taxon-name-part taxon-name-part-type="genus">Dineutus</tp:taxon-name-part> <tp:taxon-name-part taxon-name-part-type="species">serrulatus</tp:taxon-name-part> <tp:taxon-name-part taxon-name-part-type="subspecies">analis</tp:taxon-name-part></tp:taxon-name></italic>. <bold>A</bold> ♀ dorsal habitus <bold>B</bold> ♀ ventral habitus <bold>C</bold> ♂ dorsal habitus <bold>D</bold> ♂ ventral habitus. All scale bars ≈ 2 mm.</p></caption><graphic xmlns:xlink="http://www.w3.org/1999/xlink" xlink:href="zookeys-476-001-g037.jpg" position="float" orientation="portrait" xlink:type="simple" id="oo_37496.jpg"/></fig><fig id="F38" position="float" orientation="portrait"><label>Figure 38.</label><caption><p><italic><tp:taxon-name><tp:taxon-name-part taxon-name-part-type="genus">Dineutus</tp:taxon-name-part> <tp:taxon-name-part taxon-name-part-type="species">serrulatus</tp:taxon-name-part> <tp:taxon-name-part taxon-name-part-type="subspecies">analis</tp:taxon-name-part></tp:taxon-name></italic>. Liberty Co. Florida specimen aedeagus <bold>A</bold> dorsal view <bold>B</bold> ventral view <bold>C</bold> lateral view; Tennessee specimen aedeagus <bold>D</bold> dorsal view <bold>E</bold> ventral view <bold>F</bold> ♂ mesotarsal claws <bold>G</bold> aedeagus lateral view; Kansas specimen aedeagus <bold>H</bold> dorsal view <bold>I</bold> ventral view <bold>J</bold> lateral view. Scale bar for <bold>F</bold> ≈ 0.10 mm all others ≈ 1 mm.</p></caption><graphic xmlns:xlink="http://www.w3.org/1999/xlink" xlink:href="zookeys-476-001-g038.jpg" position="float" orientation="portrait" xlink:type="simple" id="oo_37497.jpg"/></fig></tp:treatment-sec><ref-list><ref id="B107"><mixed-citation xmlns:xlink="http://www.w3.org/1999/xlink" xlink:type="simple"><person-group><name name-style="western"><surname>Roberts</surname><given-names>CH</given-names></name></person-group> (<year>1895</year>) <article-title>The species of <italic><tp:taxon-name><tp:taxon-name-part taxon-name-part-type="genus">Dineutes</tp:taxon-name-part></tp:taxon-name></italic> of America north of Mexico.</article-title><source>Transactions of the American Entomological Society</source><volume>22</volume>: <fpage>279</fpage>–<lpage>288</lpage>.</mixed-citation></ref><ref id="B89"><mixed-citation xmlns:xlink="http://www.w3.org/1999/xlink" xlink:type="simple"><person-group><name name-style="western"><surname>Ochs</surname><given-names>G</given-names></name></person-group> (<year>1926a</year>) <article-title>Die <tp:taxon-name><tp:taxon-name-part taxon-name-part-type="tribe">Dineutini</tp:taxon-name-part></tp:taxon-name>. 2. Tribus der Unterfamilien <tp:taxon-name><tp:taxon-name-part taxon-name-part-type="subfamily">Enhydrinae</tp:taxon-name-part></tp:taxon-name> Fam. <tp:taxon-name><tp:taxon-name-part taxon-name-part-type="family">Gyrinidae</tp:taxon-name-part></tp:taxon-name> (Col). A. Aligemeiner Teil.</article-title><source>Entomologische Zeitschrift</source><volume>40</volume>: <fpage>129</fpage>–<lpage>140</lpage>.</mixed-citation></ref><ref id="B96"><mixed-citation xmlns:xlink="http://www.w3.org/1999/xlink" xlink:type="simple"><person-group><name name-style="western"><surname>Ochs</surname><given-names>G</given-names></name></person-group> (<year>1949</year>) <article-title>A revision of the <tp:taxon-name><tp:taxon-name-part taxon-name-part-type="superfamily">Gyrinoidea</tp:taxon-name-part></tp:taxon-name> of Central America (<tp:taxon-name><tp:taxon-name-part taxon-name-part-type="order">Coleoptera</tp:taxon-name-part></tp:taxon-name>).</article-title><source>Revista de Entomologia</source><volume>20</volume>: <fpage>253</fpage>–<lpage>300</lpage>.</mixed-citation></ref><ref id="B93"><mixed-citation xmlns:xlink="http://www.w3.org/1999/xlink" xlink:type="simple"><person-group><name name-style="western"><surname>Ochs</surname><given-names>G</given-names></name></person-group> (<year>1929</year>) <article-title>VII. Notes upon some <tp:taxon-name><tp:taxon-name-part taxon-name-part-type="family">Gyrinidae</tp:taxon-name-part></tp:taxon-name> in the Carnegie Museum with descriptions of new species.</article-title><source>Annals of the Carnegie Museum</source><volume>19</volume>: <fpage>123</fpage>–<lpage>134</lpage>.</mixed-citation></ref><ref id="B130"><mixed-citation xmlns:xlink="http://www.w3.org/1999/xlink" xlink:type="simple"><person-group><name name-style="western"><surname>Wood</surname><given-names>FE</given-names></name></person-group> (<year>1962</year>) <source>A synopsis of the genus <italic><tp:taxon-name><tp:taxon-name-part taxon-name-part-type="genus">Dineutus</tp:taxon-name-part></tp:taxon-name></italic> (<tp:taxon-name><tp:taxon-name-part taxon-name-part-type="order">Coleoptera</tp:taxon-name-part></tp:taxon-name>: <tp:taxon-name><tp:taxon-name-part taxon-name-part-type="family">Gyrinidae</tp:taxon-name-part></tp:taxon-name>) in the Western Hemisphere</source>. <comment>Masters</comment>, <publisher-name>University of Missouri</publisher-name>, <publisher-loc>Columbia, Missouri</publisher-loc>.</mixed-citation></ref><ref id="B37"><mixed-citation xmlns:xlink="http://www.w3.org/1999/xlink" xlink:type="simple"><person-group><name name-style="western"><surname>Gustafson</surname><given-names>GT</given-names></name><name name-style="western"><surname>Maier</surname><given-names>CA</given-names></name><name name-style="western"><surname>Baca</surname><given-names>SM</given-names></name><name name-style="western"><surname>Faris</surname><given-names>CK</given-names></name></person-group> (<year>2014</year>) <article-title>Scientific Note: Rediscovery of <italic><tp:taxon-name><tp:taxon-name-part taxon-name-part-type="genus">Lutrochus</tp:taxon-name-part> <tp:taxon-name-part taxon-name-part-type="species">laticeps</tp:taxon-name-part></tp:taxon-name></italic> Casey, 1893 (<tp:taxon-name><tp:taxon-name-part taxon-name-part-type="order">Coleoptera</tp:taxon-name-part></tp:taxon-name>: <tp:taxon-name><tp:taxon-name-part taxon-name-part-type="family">Lutrochidae</tp:taxon-name-part></tp:taxon-name>) and the discovery of <italic><tp:taxon-name><tp:taxon-name-part taxon-name-part-type="genus">Dineutus</tp:taxon-name-part> <tp:taxon-name-part taxon-name-part-type="species">productus</tp:taxon-name-part></tp:taxon-name></italic> Roberts, 1895 and <italic><tp:taxon-name><tp:taxon-name-part taxon-name-part-type="genus">Dineutus</tp:taxon-name-part> <tp:taxon-name-part taxon-name-part-type="species">serrulatus</tp:taxon-name-part> <tp:taxon-name-part taxon-name-part-type="subspecies">analis</tp:taxon-name-part></tp:taxon-name></italic> Régimbart, 1882 (<tp:taxon-name><tp:taxon-name-part taxon-name-part-type="order">Coleoptera</tp:taxon-name-part></tp:taxon-name>: <tp:taxon-name><tp:taxon-name-part taxon-name-part-type="family">Gyrinidae</tp:taxon-name-part></tp:taxon-name>) in Kansas, USA, with notes on habitat preference.</article-title><source>The Coleopterists Bulletin</source><volume>68</volume>: <fpage>714</fpage>–<lpage>718</lpage>. doi: <ext-link ext-link-type="doi" xlink:href="10.1649/0010-065X-68.4.714" xlink:type="simple">10.1649/0010-065X-68.4.714</ext-link></mixed-citation></ref><ref id="B106"><mixed-citation xmlns:xlink="http://www.w3.org/1999/xlink" xlink:type="simple"><person-group><name name-style="western"><surname>Régimbart</surname><given-names>M</given-names></name></person-group> (<year>1907</year>) <article-title>Essai monographique de la famille des <tp:taxon-name><tp:taxon-name-part taxon-name-part-type="family">Gyrinidae</tp:taxon-name-part></tp:taxon-name>. 3e supplément.</article-title><source>Annales de la Société entomologique de France</source><volume>76</volume>: <fpage>663</fpage>–<lpage>737</lpage>.</mixed-citation></ref><ref id="B133"><mixed-citation xmlns:xlink="http://www.w3.org/1999/xlink" xlink:type="simple"><person-group><name name-style="western"><surname>Young</surname><given-names>FN</given-names></name></person-group> (<year>1954</year>) <source>The Water Beetles of Florida. In: Florida Uo (Ed.</source><publisher-name>) Unveristy of Florida Studies Biological Science Series</publisher-name>, <publisher-loc>Gainesville</publisher-loc>, <size units="page">238 pp</size>.</mixed-citation></ref><ref id="B18"><mixed-citation xmlns:xlink="http://www.w3.org/1999/xlink" xlink:type="simple"><person-group><name name-style="western"><surname>Epler</surname><given-names>JH</given-names></name></person-group> (<year>2010</year>) <source>The Water Beetles of Florida - an identification manual for the families <tp:taxon-name><tp:taxon-name-part taxon-name-part-type="family">Chrysomelidae</tp:taxon-name-part></tp:taxon-name>, <tp:taxon-name><tp:taxon-name-part taxon-name-part-type="family">Curculionidae</tp:taxon-name-part></tp:taxon-name>, <tp:taxon-name><tp:taxon-name-part taxon-name-part-type="family">Dryopidae</tp:taxon-name-part></tp:taxon-name>, <tp:taxon-name><tp:taxon-name-part taxon-name-part-type="family">Dytiscidae</tp:taxon-name-part></tp:taxon-name>, <tp:taxon-name><tp:taxon-name-part taxon-name-part-type="family">Elmidae</tp:taxon-name-part></tp:taxon-name>, <tp:taxon-name><tp:taxon-name-part taxon-name-part-type="family">Gyrinidae</tp:taxon-name-part></tp:taxon-name>, <tp:taxon-name><tp:taxon-name-part taxon-name-part-type="family">Haliplidae</tp:taxon-name-part></tp:taxon-name>, <tp:taxon-name><tp:taxon-name-part taxon-name-part-type="family">Helophoridae</tp:taxon-name-part></tp:taxon-name>, <tp:taxon-name><tp:taxon-name-part taxon-name-part-type="family">Hydraenidae</tp:taxon-name-part></tp:taxon-name>, <tp:taxon-name><tp:taxon-name-part taxon-name-part-type="family">Hydrochidae</tp:taxon-name-part></tp:taxon-name>, <tp:taxon-name><tp:taxon-name-part taxon-name-part-type="family">Hydrophilidae</tp:taxon-name-part></tp:taxon-name>, <tp:taxon-name><tp:taxon-name-part taxon-name-part-type="family">Noteridae</tp:taxon-name-part></tp:taxon-name>, <tp:taxon-name><tp:taxon-name-part taxon-name-part-type="family">Psephenidae</tp:taxon-name-part></tp:taxon-name>, <tp:taxon-name><tp:taxon-name-part taxon-name-part-type="family">Ptilodactylidae</tp:taxon-name-part></tp:taxon-name> and <tp:taxon-name><tp:taxon-name-part taxon-name-part-type="family">Scirtidae</tp:taxon-name-part></tp:taxon-name></source>, <size units="page">399 + iv</size>.</mixed-citation></ref><ref id="B40"><mixed-citation xmlns:xlink="http://www.w3.org/1999/xlink" xlink:type="simple"><person-group><name name-style="western"><surname>Hatch</surname><given-names>MH</given-names></name></person-group> (<year>1925a</year>) <article-title>An outline of ecology of <tp:taxon-name><tp:taxon-name-part taxon-name-part-type="family">Gyrinidae</tp:taxon-name-part></tp:taxon-name>.</article-title><source>Bulletin of the Brooklyn Entomological Society</source><volume>20</volume>: <fpage>101</fpage>–<lpage>114</lpage>.</mixed-citation></ref><ref id="B116"><mixed-citation xmlns:xlink="http://www.w3.org/1999/xlink" xlink:type="simple"><person-group><name name-style="western"><surname>Sanderson</surname><given-names>MW</given-names></name></person-group> (<year>1982</year>) <chapter-title><tp:taxon-name><tp:taxon-name-part taxon-name-part-type="family">Gyrinidae</tp:taxon-name-part></tp:taxon-name>.</chapter-title> In: <person-group><name name-style="western"><surname>Brigham</surname><given-names>AR</given-names></name><name name-style="western"><surname>Brigham</surname><given-names>WU</given-names></name><name name-style="western"><surname>Gnilka</surname><given-names>A</given-names></name></person-group> (<role>Eds</role>) <source>Aquatic Insects and Oligochaetes of North and South Carolina</source>. <publisher-name>Midwest Aquatic Enterprises</publisher-name>, <publisher-loc>Mahomet</publisher-loc>, <volume>Ill</volume>, <fpage>10.29</fpage>–<lpage>10.38</lpage>.</mixed-citation></ref></ref-list></tp:taxon-treatment>
