# Supplementary material for: The New World whirligig beetles of the genus Dineutus Macleay, 1825 (Coleoptera, Gyrinidae, Gyrininae, Dineutini)
Source: Zookeys. 2015 Jan 23;(476):1–135. doi: 10.3897/zookeys.476.8630 (PMC4311692; doi:10.3897/zookeys.476.8630)
Supplement: XML Treatment for Dineutus robertsi [file zookeys.476.8630-treatment18.xml]

<!DOCTYPE tp:taxon-treatment
  PUBLIC "-//TaxonX//DTD Taxonomic Treatment Publishing DTD v0 20100105//EN" "tax-treatment-NSO.dtd">
<tp:taxon-treatment xmlns:tp="http://www.plazi.org/taxpub"><tp:treatment-meta><kwd-group><label>Taxon classification</label><kwd><named-content content-type="kingdom">Animalia</named-content></kwd><kwd><named-content content-type="order">Coleoptera</named-content></kwd><kwd><named-content content-type="family">Gyrinidae</named-content></kwd></kwd-group><mixed-citation publication-type="journal"><person-group><name><surname>Gustafson</surname><given-names>Grey T.</given-names></name><name><surname>Miller</surname><given-names>Kelly B.</given-names></name></person-group><article-title>The New World whirligig beetles of the genus <italic><tp:taxon-name><tp:taxon-name-part taxon-name-part-type="genus">Dineutus</tp:taxon-name-part></tp:taxon-name></italic> Macleay, 1825 (<tp:taxon-name><tp:taxon-name-part taxon-name-part-type="order">Coleoptera</tp:taxon-name-part></tp:taxon-name>, <tp:taxon-name><tp:taxon-name-part taxon-name-part-type="family">Gyrinidae</tp:taxon-name-part></tp:taxon-name>, <tp:taxon-name><tp:taxon-name-part taxon-name-part-type="subfamily">Gyrininae</tp:taxon-name-part></tp:taxon-name>, <tp:taxon-name><tp:taxon-name-part taxon-name-part-type="tribe">Dineutini</tp:taxon-name-part></tp:taxon-name>)</article-title><source>Zookeys</source><day>23</day><month>1</month><year>2015</year><volume>2015</volume><issue>476</issue><fpage>1</fpage><lpage>135</lpage><pub-id pub-id-type="doi">10.3897/zookeys.476.8630</pub-id></mixed-citation></tp:treatment-meta><tp:nomenclature><tp:taxon-name>
                            <tp:taxon-name-part taxon-name-part-type="genus">Dineutus</tp:taxon-name-part>
                            <tp:taxon-name-part taxon-name-part-type="species">robertsi</tp:taxon-name-part>
                        </tp:taxon-name><tp:taxon-authority>Leng, 1911</tp:taxon-authority><xref ref-type="fig" rid="F35">Figures 35</xref><xref ref-type="fig" rid="F36">, 36</xref><xref ref-type="fig" rid="F53">, 53</xref><!--PageBreak--><!--PageBreak--><!--PageBreak--><tp:nomenclature-citation-list><tp:nomenclature-citation><tp:taxon-name><tp:taxon-name-part taxon-name-part-type="genus">Dineutes</tp:taxon-name-part> <tp:taxon-name-part taxon-name-part-type="species">robertsi</tp:taxon-name-part></tp:taxon-name><comment><xref ref-type="bibr" rid="B65">Leng 1911</xref>: 11, <tp:taxon-name><tp:taxon-name-part taxon-name-part-type="genus">Dineutus</tp:taxon-name-part> (<tp:taxon-name-part taxon-name-part-type="subgenus">Dineutus</tp:taxon-name-part>) <tp:taxon-name-part taxon-name-part-type="species">robertsi</tp:taxon-name-part></tp:taxon-name>: Ochs 1926: 138, <italic><tp:taxon-name><tp:taxon-name-part taxon-name-part-type="genus">Dineutus</tp:taxon-name-part> <tp:taxon-name-part taxon-name-part-type="species">robertsi</tp:taxon-name-part></tp:taxon-name></italic>: <xref ref-type="bibr" rid="B62">Leech 1938</xref>: 61, <tp:taxon-name><tp:taxon-name-part taxon-name-part-type="genus">Dineutus</tp:taxon-name-part> (<tp:taxon-name-part taxon-name-part-type="subgenus">Protodineutus</tp:taxon-name-part>) <tp:taxon-name-part taxon-name-part-type="species">robertsi</tp:taxon-name-part></tp:taxon-name>: <xref ref-type="bibr" rid="B36">Guignot 1950</xref>: 126, <tp:taxon-name><tp:taxon-name-part taxon-name-part-type="genus">Dineutus</tp:taxon-name-part> (<tp:taxon-name-part taxon-name-part-type="subgenus">Cyclinus</tp:taxon-name-part>) <tp:taxon-name-part taxon-name-part-type="species">robertsi</tp:taxon-name-part></tp:taxon-name>: <xref ref-type="bibr" rid="B8">Brinck 1955</xref>: 106, <italic><tp:taxon-name><tp:taxon-name-part taxon-name-part-type="genus">Dineutus</tp:taxon-name-part> <tp:taxon-name-part taxon-name-part-type="species">robertsi</tp:taxon-name-part></tp:taxon-name></italic>: <xref ref-type="bibr" rid="B116">Sanderson 1982</xref>: 10.30.</comment></tp:nomenclature-citation></tp:nomenclature-citation-list></tp:nomenclature><tp:treatment-sec sec-type="Type locality"><title>Type locality.</title><p>U.S.A., Georgia: “West Branch War Woman Creek, Rabun Co., Ga., in the mountains, at an elevation of about 2,000 feet.”.</p><!--PageBreak--></tp:treatment-sec><tp:treatment-sec sec-type="Specimens examined"><title>Specimens examined.</title><p>59</p></tp:treatment-sec><tp:treatment-sec sec-type="Type material examined"><title>Type material examined.</title><p>Not examined, but specimens collected from the type locality.</p><!--PageBreak--></tp:treatment-sec><tp:treatment-sec sec-type="Material examined"><title>Material examined.</title><p><bold>U.S.A.:</bold> <bold>Georgia:</bold> Clayton Co., Warwoman Wldf Mgmt A, Tuckaluge Cr., <named-content xmlns:xlink="http://www.w3.org/1999/xlink" content-type="dwc:verbatimCoordinates" xlink:type="simple">34.90155°N 83.30015°W</named-content>, 533 m, 11.vii.2012, leg. K.B. Miller, KBM11071201 (31 ex. MSBA); Warwoman Cr., <named-content xmlns:xlink="http://www.w3.org/1999/xlink" content-type="dwc:verbatimCoordinates" xlink:type="simple">34.89843°N 83.27512°W</named-content>, 11.vii.2012, leg. K.B. Miller, KBM11071202 (8 ex. MSBA); Cleveland Co., Chattahoochee R., <named-content xmlns:xlink="http://www.w3.org/1999/xlink" content-type="dwc:verbatimCoordinates" xlink:type="simple">34.72111°N, 83.74807°W</named-content>, 12.vii.2012, leg. K.B. Miller, KBM12071202 (11 ex. MSBA); <bold>South Carolina:</bold> Moutain Rest Co., Sumter Ntl. For., <named-content xmlns:xlink="http://www.w3.org/1999/xlink" content-type="dwc:verbatimCoordinates" xlink:type="simple">34.85292°N 83.14336°W</named-content>, 12.vii.2012, leg. K.B. Miller, KBM11071203 (9 ex. MSBA).</p></tp:treatment-sec><tp:treatment-sec sec-type="Diagnosis"><title>Diagnosis.</title><p>Male (Fig. <xref ref-type="fig" rid="F35">35C–D</xref>): Size: 12.1–15.5 mm. Body form elongate broadly oval; antennal flagellum narrow and parallel sided, ultimate segment elongate and pointed apically; elytral apices regularly rounded, serration absent, elytra entirely bronzy, elytral striae faint but fairly distinct, 8<sup>th</sup> elytral stria with large shallow punctures present; profemora without sub-apicoventral tooth; protibiae club-shaped; anterior mesotarsal claw (Fig. <xref ref-type="fig" rid="F36">36C</xref>) with strong denticle; venter lightly colored yellow to light orange in coloration; Aedeagus (Fig. <xref ref-type="fig" rid="F36">36A, B, D</xref>) medial lobe in dorsal view flatly rounded apically, in ventral view sperm-groove triangular, narrowed posteriorly and anteriorly, in lateral view median lobe thick and flat, parameres strongly arced in apical 1/3.</p><p>Female (Fig. <xref ref-type="fig" rid="F35">35A–B</xref>): Size: 13.6–15.1 mm. Body form elongate broadly oval; antennal club narrow and parallel sided, ultimate segment elongate and pointed apically; elytral apices regularly rounded, serration absent, elytra entirely bronzy, elytral striae faint but fairly distinct, 8<sup>th</sup> elytral stria with punctures present; profemora without sub-apicoventral tooth; protibiae club-shaped; venter pale yellow in coloration.</p><fig id="F35" position="float" orientation="portrait"><label>Figure 35.</label><caption><p><italic><tp:taxon-name><tp:taxon-name-part taxon-name-part-type="genus">Dineutus</tp:taxon-name-part> <tp:taxon-name-part taxon-name-part-type="species">robertsi</tp:taxon-name-part></tp:taxon-name></italic>. <bold>A</bold> ♀ dorsal habitus <bold>B</bold> ♀ ventral habitus <bold>C</bold> ♂ dorsal habitus <bold>D</bold> ♂ ventral habitus. All scale bars ≈ 2 mm.</p></caption><graphic xmlns:xlink="http://www.w3.org/1999/xlink" xlink:href="zookeys-476-001-g035.jpg" position="float" orientation="portrait" xlink:type="simple" id="oo_37494.jpg"/></fig><fig id="F36" position="float" orientation="portrait"><label>Figure 36.</label><caption><p><italic><tp:taxon-name><tp:taxon-name-part taxon-name-part-type="genus">Dineutus</tp:taxon-name-part> <tp:taxon-name-part taxon-name-part-type="species">robertsi</tp:taxon-name-part></tp:taxon-name></italic>. <bold>A</bold> aedeagus dorsal view <bold>B</bold> aedeagus ventral view <bold>C</bold> ♂ mesotarsal claws <bold>D</bold> aedeagus lateral view. Scale bar for <bold>C</bold> ≈ 0.10 mm all others ≈ 1 mm.</p></caption><graphic xmlns:xlink="http://www.w3.org/1999/xlink" xlink:href="zookeys-476-001-g036.jpg" position="float" orientation="portrait" xlink:type="simple" id="oo_37495.jpg"/></fig></tp:treatment-sec><tp:treatment-sec sec-type="Differential diagnosis"><title>Differential diagnosis.</title><p>This species is easily distinguished from all other North American species of <italic><tp:taxon-name><tp:taxon-name-part taxon-name-part-type="genus">Dineutus</tp:taxon-name-part></tp:taxon-name></italic> by its large size, profemora lacking a sub-apicoventral tooth, entirely bronzy elytra, and broadly oval body shape with a pale yellow venter. Other North American species with pale venters are much more attenuated in body shape (e.g. <italic><tp:taxon-name><tp:taxon-name-part taxon-name-part-type="genus">Dineutus</tp:taxon-name-part> <tp:taxon-name-part taxon-name-part-type="species">discolor</tp:taxon-name-part></tp:taxon-name></italic>, <italic><tp:taxon-name><tp:taxon-name-part taxon-name-part-type="genus">Dineutus</tp:taxon-name-part> <tp:taxon-name-part taxon-name-part-type="species">longimanus</tp:taxon-name-part></tp:taxon-name></italic>).</p><p>The species most similar to <italic><tp:taxon-name><tp:taxon-name-part taxon-name-part-type="genus">Dineutus</tp:taxon-name-part> <tp:taxon-name-part taxon-name-part-type="species">robertsi</tp:taxon-name-part></tp:taxon-name></italic> is <italic><tp:taxon-name><tp:taxon-name-part taxon-name-part-type="genus">Dineutus</tp:taxon-name-part> <tp:taxon-name-part taxon-name-part-type="species">ciliatus</tp:taxon-name-part></tp:taxon-name></italic>. <italic><tp:taxon-name><tp:taxon-name-part taxon-name-part-type="genus">Dineutus</tp:taxon-name-part> <tp:taxon-name-part taxon-name-part-type="species">robertsi</tp:taxon-name-part></tp:taxon-name></italic> differs from <italic><tp:taxon-name><tp:taxon-name-part taxon-name-part-type="genus">Dineutus</tp:taxon-name-part> <tp:taxon-name-part taxon-name-part-type="species">ciliatus</tp:taxon-name-part></tp:taxon-name></italic> in having the antennal club narrow and parallel sided, with the ultimate segment elongate and pointed apically, as opposed to having the flagellum being thicker and rounder with the ultimate segment rounded. <italic><tp:taxon-name><tp:taxon-name-part taxon-name-part-type="genus">Dineutus</tp:taxon-name-part> <tp:taxon-name-part taxon-name-part-type="species">robertsi</tp:taxon-name-part></tp:taxon-name></italic> also has the 8<sup>th</sup> elytral stria with punctures evident laterally as opposed to having them absent or indistinct as in <italic><tp:taxon-name><tp:taxon-name-part taxon-name-part-type="genus">Dineutus</tp:taxon-name-part> <tp:taxon-name-part taxon-name-part-type="species">ciliatus</tp:taxon-name-part></tp:taxon-name></italic>. The males of <italic><tp:taxon-name><tp:taxon-name-part taxon-name-part-type="genus">Dineutus</tp:taxon-name-part> <tp:taxon-name-part taxon-name-part-type="species">robertsi</tp:taxon-name-part></tp:taxon-name></italic> can further be distinguished from <italic><tp:taxon-name><tp:taxon-name-part taxon-name-part-type="genus">Dineutus</tp:taxon-name-part> <tp:taxon-name-part taxon-name-part-type="species">ciliatus</tp:taxon-name-part></tp:taxon-name></italic> in having the anterior mesotarsal claw (Fig. <xref ref-type="fig" rid="F36">36C</xref>) with a strong denticle. The aedeagus of <italic><tp:taxon-name><tp:taxon-name-part taxon-name-part-type="genus">Dineutus</tp:taxon-name-part> <tp:taxon-name-part taxon-name-part-type="species">robertsi</tp:taxon-name-part></tp:taxon-name></italic> (Fig. <xref ref-type="fig" rid="F36">36A</xref>) has the median lobe in dorsal view flatly rounded apically with the apex lacking an apicomedial papilla, as compared to <italic><tp:taxon-name><tp:taxon-name-part taxon-name-part-type="genus">Dineutus</tp:taxon-name-part> <tp:taxon-name-part taxon-name-part-type="species">ciliatus</tp:taxon-name-part></tp:taxon-name></italic> (Fig. <xref ref-type="fig" rid="F13">13A</xref>) in which an apicomedial papilla is present. In ventral view (Fig. <xref ref-type="fig" rid="F36">36B</xref>), the sperm-groove of the median lob is triangular, narrowed posteriorly and anteriorly, as opposed to that of <italic><tp:taxon-name><tp:taxon-name-part taxon-name-part-type="genus">Dineutus</tp:taxon-name-part> <tp:taxon-name-part taxon-name-part-type="species">ciliatus</tp:taxon-name-part></tp:taxon-name></italic> (13B) which is broader and more parallel sided. In lateral view the median lobe of <italic><tp:taxon-name><tp:taxon-name-part taxon-name-part-type="genus">Dineutus</tp:taxon-name-part> <tp:taxon-name-part taxon-name-part-type="species">robertsi</tp:taxon-name-part></tp:taxon-name></italic> (Fig. <xref ref-type="fig" rid="F36">36D</xref>) is thick and flat, not dorsally curved as is the case in <italic><tp:taxon-name><tp:taxon-name-part taxon-name-part-type="genus">Dineutus</tp:taxon-name-part> <tp:taxon-name-part taxon-name-part-type="species">ciliatus</tp:taxon-name-part></tp:taxon-name></italic> (Fig. <xref ref-type="fig" rid="F13">13D</xref>). The parameres also differ in being strongly arced in apical 1/3, those of <italic><tp:taxon-name><tp:taxon-name-part taxon-name-part-type="genus">Dineutus</tp:taxon-name-part> <tp:taxon-name-part taxon-name-part-type="species">ciliatus</tp:taxon-name-part></tp:taxon-name></italic> are weakly arced.</p></tp:treatment-sec><tp:treatment-sec sec-type="Distribution"><title>Distribution</title><p><bold>(Fig. <xref ref-type="fig" rid="F53">53B</xref>).</bold> Known from the Appalachian mountains of northeastern Georgia, and southwestern North and South Carolina in the United States (<xref ref-type="bibr" rid="B65">Leng 1911</xref>; <xref ref-type="bibr" rid="B116">Sanderson 1982</xref>; <xref ref-type="bibr" rid="B130">Wood 1962</xref>).</p><!--PageBreak--></tp:treatment-sec><tp:treatment-sec sec-type="Habitat"><title>Habitat.</title><p>Lotic species, frequenting mountainous streams with rocky bottoms. The second author collected many specimens from moderately high gradient, rocky streams in higher elevation mountainous regions in the southern Appalachians. Specimens were common in pools and margins of the streams. They were not found at lower elevations or on larger rivers where they were replaced by <italic><tp:taxon-name><tp:taxon-name-part taxon-name-part-type="genus">Dineutus</tp:taxon-name-part> <tp:taxon-name-part taxon-name-part-type="species">discolor</tp:taxon-name-part></tp:taxon-name></italic> and <italic><tp:taxon-name><tp:taxon-name-part taxon-name-part-type="genus">Dineutus</tp:taxon-name-part> <tp:taxon-name-part taxon-name-part-type="species">ciliatus</tp:taxon-name-part></tp:taxon-name></italic>.</p></tp:treatment-sec><tp:treatment-sec sec-type="Discussion"><title>Discussion.</title><p><italic><tp:taxon-name><tp:taxon-name-part taxon-name-part-type="genus">Dineutus</tp:taxon-name-part> <tp:taxon-name-part taxon-name-part-type="species">robertsi</tp:taxon-name-part></tp:taxon-name></italic> is highly endemic to the Appalachians of northeastern Georgia and southwestertn North and South Carolina (Fig. <xref ref-type="fig" rid="F53">53B</xref>). For this reason <italic><tp:taxon-name><tp:taxon-name-part taxon-name-part-type="genus">Dineutus</tp:taxon-name-part> <tp:taxon-name-part taxon-name-part-type="species">robertsi</tp:taxon-name-part></tp:taxon-name></italic> has been infrequently collected and is poorly represented in collections. Once in the range of this species however, it can be regularly collected on mountain streams, and in large numbers. The full extent of the range of <italic><tp:taxon-name><tp:taxon-name-part taxon-name-part-type="genus">Dineutus</tp:taxon-name-part> <tp:taxon-name-part taxon-name-part-type="species">robertsi</tp:taxon-name-part></tp:taxon-name></italic> is still in question. Further sampling of the Appalachians would be greatly beneficial for determining the extent of the range of this highly endemic species.</p></tp:treatment-sec><tp:treatment-sec><!--Section generated to contain objects referenced in tp:taxon-treatment.--><fig id="F53" position="float" orientation="portrait"><label>Figure 53.</label><caption><p>General distribution map. <bold>A</bold> <italic><tp:taxon-name><tp:taxon-name-part taxon-name-part-type="genus">Dineutus</tp:taxon-name-part> <tp:taxon-name-part taxon-name-part-type="species">carolinus</tp:taxon-name-part></tp:taxon-name></italic> <bold>B</bold> <italic><tp:taxon-name><tp:taxon-name-part taxon-name-part-type="genus">Dineutus</tp:taxon-name-part> <tp:taxon-name-part taxon-name-part-type="species">ciliatus</tp:taxon-name-part></tp:taxon-name></italic> and <italic><tp:taxon-name><tp:taxon-name-part taxon-name-part-type="genus">Dineutus</tp:taxon-name-part> <tp:taxon-name-part taxon-name-part-type="species">robertsi</tp:taxon-name-part></tp:taxon-name></italic> <bold>C</bold> <italic><tp:taxon-name><tp:taxon-name-part taxon-name-part-type="genus">Dineutus</tp:taxon-name-part> <tp:taxon-name-part taxon-name-part-type="species">serrulatus</tp:taxon-name-part> <tp:taxon-name-part taxon-name-part-type="subspecies">analis</tp:taxon-name-part></tp:taxon-name></italic> and <italic><tp:taxon-name><tp:taxon-name-part taxon-name-part-type="genus">Dineutus</tp:taxon-name-part> <tp:taxon-name-part taxon-name-part-type="species">serrulatus</tp:taxon-name-part> <tp:taxon-name-part taxon-name-part-type="subspecies">serrulatus</tp:taxon-name-part></tp:taxon-name></italic> <bold>D</bold> <italic><tp:taxon-name><tp:taxon-name-part taxon-name-part-type="genus">Dineutus</tp:taxon-name-part> <tp:taxon-name-part taxon-name-part-type="species">emarginatus</tp:taxon-name-part></tp:taxon-name></italic>.</p></caption><graphic xmlns:xlink="http://www.w3.org/1999/xlink" xlink:href="zookeys-476-001-g053.jpg" position="float" orientation="portrait" xlink:type="simple" id="oo_37512.jpg"/></fig><fig id="F13" position="float" orientation="portrait"><label>Figure 13.</label><caption><p><italic><tp:taxon-name><tp:taxon-name-part taxon-name-part-type="genus">Dineutus</tp:taxon-name-part> <tp:taxon-name-part taxon-name-part-type="species">ciliatus</tp:taxon-name-part></tp:taxon-name></italic>. <bold>A</bold> aedeagus dorsal view <bold>B</bold> aedeagus ventral view <bold>C</bold> ♂ mesotarsal claws <bold>D</bold> aedeagus lateral view. Scale bar for <bold>C</bold> ≈ 0.10 mm all others ≈ 1 mm.</p></caption><graphic xmlns:xlink="http://www.w3.org/1999/xlink" xlink:href="zookeys-476-001-g013.jpg" position="float" orientation="portrait" xlink:type="simple" id="oo_37472.jpg"/></fig></tp:treatment-sec><ref-list><ref id="B65"><mixed-citation xmlns:xlink="http://www.w3.org/1999/xlink" xlink:type="simple"><person-group><name name-style="western"><surname>Leng</surname><given-names>CW</given-names></name></person-group> (<year>1911</year>) <article-title>A new species of <italic><tp:taxon-name><tp:taxon-name-part taxon-name-part-type="genus">Dineutes</tp:taxon-name-part></tp:taxon-name></italic>.</article-title><source>Journal of the New York Entomological Society</source><volume>19</volume>: <lpage>11</lpage>.</mixed-citation></ref><ref id="B62"><mixed-citation xmlns:xlink="http://www.w3.org/1999/xlink" xlink:type="simple"><person-group><name name-style="western"><surname>Leech</surname><given-names>HB</given-names></name></person-group> (<year>1938</year>) <article-title>A new species of Gyrinus, with a note on <tp:taxon-name><tp:taxon-name-part taxon-name-part-type="genus">Dineutus</tp:taxon-name-part> <tp:taxon-name-part taxon-name-part-type="species">robertsi</tp:taxon-name-part></tp:taxon-name> Leng (<tp:taxon-name><tp:taxon-name-part taxon-name-part-type="order">Coleoptera</tp:taxon-name-part></tp:taxon-name>, <tp:taxon-name><tp:taxon-name-part taxon-name-part-type="family">Gyrinidae</tp:taxon-name-part></tp:taxon-name>).</article-title><source>The Canadian Entomologist</source><volume>70</volume>: <fpage>59</fpage>–<lpage>61</lpage>. doi: <ext-link ext-link-type="doi" xlink:href="10.4039/Ent7059-3" xlink:type="simple">10.4039/Ent7059-3</ext-link></mixed-citation></ref><ref id="B36"><mixed-citation xmlns:xlink="http://www.w3.org/1999/xlink" xlink:type="simple"><person-group><name name-style="western"><surname>Guignot</surname><given-names>F</given-names></name></person-group> (<year>1950</year>) <article-title>Sur la systematique des <italic><tp:taxon-name><tp:taxon-name-part taxon-name-part-type="genus">Dineutus</tp:taxon-name-part></tp:taxon-name></italic> (Col. <tp:taxon-name><tp:taxon-name-part taxon-name-part-type="family">Gyrinidae</tp:taxon-name-part></tp:taxon-name>).</article-title><source>Bulletin Mensuel de la Société Linnéenne de Lyon</source><volume>19</volume>: <fpage>124</fpage>–<lpage>127</lpage>.</mixed-citation></ref><ref id="B8"><mixed-citation xmlns:xlink="http://www.w3.org/1999/xlink" xlink:type="simple"><person-group><name name-style="western"><surname>Brinck</surname><given-names>P</given-names></name></person-group> (<year>1955</year>) <article-title>A revision of the <tp:taxon-name><tp:taxon-name-part taxon-name-part-type="family">Gyrinidae</tp:taxon-name-part></tp:taxon-name> (<tp:taxon-name><tp:taxon-name-part taxon-name-part-type="order">Coleoptera</tp:taxon-name-part></tp:taxon-name>) of the Ethiopian region. I.</article-title><source>Acta Universitatis Lundensis Nova Series</source><volume>51</volume>: <fpage>1</fpage>–<lpage>144</lpage>.</mixed-citation></ref><ref id="B116"><mixed-citation xmlns:xlink="http://www.w3.org/1999/xlink" xlink:type="simple"><person-group><name name-style="western"><surname>Sanderson</surname><given-names>MW</given-names></name></person-group> (<year>1982</year>) <chapter-title><tp:taxon-name><tp:taxon-name-part taxon-name-part-type="family">Gyrinidae</tp:taxon-name-part></tp:taxon-name>.</chapter-title> In: <person-group><name name-style="western"><surname>Brigham</surname><given-names>AR</given-names></name><name name-style="western"><surname>Brigham</surname><given-names>WU</given-names></name><name name-style="western"><surname>Gnilka</surname><given-names>A</given-names></name></person-group> (<role>Eds</role>) <source>Aquatic Insects and Oligochaetes of North and South Carolina</source>. <publisher-name>Midwest Aquatic Enterprises</publisher-name>, <publisher-loc>Mahomet</publisher-loc>, <volume>Ill</volume>, <fpage>10.29</fpage>–<lpage>10.38</lpage>.</mixed-citation></ref><ref id="B130"><mixed-citation xmlns:xlink="http://www.w3.org/1999/xlink" xlink:type="simple"><person-group><name name-style="western"><surname>Wood</surname><given-names>FE</given-names></name></person-group> (<year>1962</year>) <source>A synopsis of the genus <italic><tp:taxon-name><tp:taxon-name-part taxon-name-part-type="genus">Dineutus</tp:taxon-name-part></tp:taxon-name></italic> (<tp:taxon-name><tp:taxon-name-part taxon-name-part-type="order">Coleoptera</tp:taxon-name-part></tp:taxon-name>: <tp:taxon-name><tp:taxon-name-part taxon-name-part-type="family">Gyrinidae</tp:taxon-name-part></tp:taxon-name>) in the Western Hemisphere</source>. <comment>Masters</comment>, <publisher-name>University of Missouri</publisher-name>, <publisher-loc>Columbia, Missouri</publisher-loc>.</mixed-citation></ref></ref-list></tp:taxon-treatment>
