# Supplementary material for: The New World whirligig beetles of the genus Dineutus Macleay, 1825 (Coleoptera, Gyrinidae, Gyrininae, Dineutini)
Source: Zookeys. 2015 Jan 23;(476):1–135. doi: 10.3897/zookeys.476.8630 (PMC4311692; doi:10.3897/zookeys.476.8630)
Supplement: XML Treatment for Dineutus serrulatus [file zookeys.476.8630-treatment19.xml]

<!DOCTYPE tp:taxon-treatment
  PUBLIC "-//TaxonX//DTD Taxonomic Treatment Publishing DTD v0 20100105//EN" "tax-treatment-NSO.dtd">
<tp:taxon-treatment xmlns:tp="http://www.plazi.org/taxpub"><tp:treatment-meta><kwd-group><label>Taxon classification</label><kwd><named-content content-type="kingdom">Animalia</named-content></kwd><kwd><named-content content-type="order">Coleoptera</named-content></kwd><kwd><named-content content-type="family">Gyrinidae</named-content></kwd></kwd-group><mixed-citation publication-type="journal"><person-group><name><surname>Gustafson</surname><given-names>Grey T.</given-names></name><name><surname>Miller</surname><given-names>Kelly B.</given-names></name></person-group><article-title>The New World whirligig beetles of the genus <italic><tp:taxon-name><tp:taxon-name-part taxon-name-part-type="genus">Dineutus</tp:taxon-name-part></tp:taxon-name></italic> Macleay, 1825 (<tp:taxon-name><tp:taxon-name-part taxon-name-part-type="order">Coleoptera</tp:taxon-name-part></tp:taxon-name>, <tp:taxon-name><tp:taxon-name-part taxon-name-part-type="family">Gyrinidae</tp:taxon-name-part></tp:taxon-name>, <tp:taxon-name><tp:taxon-name-part taxon-name-part-type="subfamily">Gyrininae</tp:taxon-name-part></tp:taxon-name>, <tp:taxon-name><tp:taxon-name-part taxon-name-part-type="tribe">Dineutini</tp:taxon-name-part></tp:taxon-name>)</article-title><source>Zookeys</source><day>23</day><month>1</month><year>2015</year><volume>2015</volume><issue>476</issue><fpage>1</fpage><lpage>135</lpage><pub-id pub-id-type="doi">10.3897/zookeys.476.8630</pub-id></mixed-citation></tp:treatment-meta><tp:nomenclature><tp:taxon-name>
                            <tp:taxon-name-part taxon-name-part-type="genus">Dineutus</tp:taxon-name-part>
                            <tp:taxon-name-part taxon-name-part-type="species">serrulatus</tp:taxon-name-part>
                        </tp:taxon-name><tp:taxon-authority>LeConte, 1868</tp:taxon-authority></tp:nomenclature><tp:treatment-sec sec-type="Differential diagnosis"><title>Differential diagnosis.</title><p>Overall this species can be diagnosed in having elytral apices that are serrulate and with apicolateral sinuation present in both sexes, red colored venters, males with a profemoral sub-apicoventral tooth, and in the form of the male aedeagus. A key to the subspecies is provided and each subspecies is treated individually.</p><!--PageBreak--></tp:treatment-sec><tp:treatment-sec sec-type="Distribution"><title>Distribution and subspecies.</title><p>This species is wide-ranging, highly variable among populations (Fig. <xref ref-type="fig" rid="F39">39</xref>), and has been divided into two subspecies: <italic><tp:taxon-name><tp:taxon-name-part taxon-name-part-type="genus">Dineutus</tp:taxon-name-part> <tp:taxon-name-part taxon-name-part-type="species">serrulatus</tp:taxon-name-part> <tp:taxon-name-part taxon-name-part-type="subspecies">serrulatus</tp:taxon-name-part></tp:taxon-name></italic> and <italic><tp:taxon-name><tp:taxon-name-part taxon-name-part-type="genus">Dineutus</tp:taxon-name-part> <tp:taxon-name-part taxon-name-part-type="species">serrulatus</tp:taxon-name-part> <tp:taxon-name-part taxon-name-part-type="subspecies">analis</tp:taxon-name-part></tp:taxon-name></italic> (<xref ref-type="bibr" rid="B131">Wood 1968</xref>). Of these subspecies <italic><tp:taxon-name><tp:taxon-name-part taxon-name-part-type="genus">Dineutus</tp:taxon-name-part> <tp:taxon-name-part taxon-name-part-type="species">serrulatus</tp:taxon-name-part> <tp:taxon-name-part taxon-name-part-type="subspecies">serrulatus</tp:taxon-name-part></tp:taxon-name></italic> is more consistent in its characters, while those of <italic><tp:taxon-name><tp:taxon-name-part taxon-name-part-type="genus">Dineutus</tp:taxon-name-part> <tp:taxon-name-part taxon-name-part-type="species">serrulatus</tp:taxon-name-part> <tp:taxon-name-part taxon-name-part-type="subspecies">analis</tp:taxon-name-part></tp:taxon-name></italic> are much more variable causing difficulties in separating the two. <italic><tp:taxon-name><tp:taxon-name-part taxon-name-part-type="genus">Dineutus</tp:taxon-name-part> <tp:taxon-name-part taxon-name-part-type="species">serrulatus</tp:taxon-name-part> <tp:taxon-name-part taxon-name-part-type="subspecies">analis</tp:taxon-name-part></tp:taxon-name></italic> was originally described as a separate species by Régimbart in 1882, but was relegated to a subspecies of <italic><tp:taxon-name><tp:taxon-name-part taxon-name-part-type="genus">Dineutus</tp:taxon-name-part> <tp:taxon-name-part taxon-name-part-type="species">serrulatus</tp:taxon-name-part></tp:taxon-name></italic> LeConte by <xref ref-type="bibr" rid="B131">Wood (1968)</xref>. Recent papers have again treated <italic><tp:taxon-name><tp:taxon-name-part taxon-name-part-type="genus">Dineutes</tp:taxon-name-part> <tp:taxon-name-part taxon-name-part-type="species">analis</tp:taxon-name-part></tp:taxon-name></italic> as a separate valid species (e.g. <xref ref-type="bibr" rid="B13">Ciegler et al 2003</xref>; <xref ref-type="bibr" rid="B101">Realzola et al. 2007</xref>). For this study the authors found no single discrete character that could reliably separate the taxa. Although dorsal coloration can usually be used to separate the two subspecies, populations from northern Florida where the two subspecies meet, show intermediate dorsal coloration, being medially polished black, but laterally bronzy green. Furthermore the aedeagi, of the two subspecies are very similar, with only minor differences that appear variable across the entire range of this species. Another useful character for delimiting similar species, the mesotarsal claws, are also similar showing only minor variation. For these reasons we continue to follow <xref ref-type="bibr" rid="B131">Wood (1968)</xref> in treating these two taxa as subspecies.</p></tp:treatment-sec><tp:treatment-sec sec-type="Key to the subspecies of Dineutus serrulatus"><title>Key to the subspecies of <italic><tp:taxon-name><tp:taxon-name-part taxon-name-part-type="genus">Dineutus</tp:taxon-name-part> <tp:taxon-name-part taxon-name-part-type="species">serrulatus</tp:taxon-name-part></tp:taxon-name></italic></title><table-wrap content-type="key" position="anchor" orientation="portrait"><table rules="all"><tbody><tr><td rowspan="1" colspan="1">1</td><td rowspan="1" colspan="1">Body form more broadly oval, especially evident in males (Fig. <xref ref-type="fig" rid="F40">40C</xref>); male elytra with apices often flatly rounded/subtruncate, rarely with sutural angle produced to a point, apicolateral sinuation strongly present; female elytral apices flatly rounded and commonly with sutural angle produced, apicolateral sinuation less strongly present; dorsal surface with fine reticulation giving the dorsum a more polished smooth appearance, often very darkly colored, black to dark greenish black; profemoral sub-apicoventral tooth of male large and highly acute (Fig. <xref ref-type="fig" rid="F40">40D</xref>); venter always red in coloration. Distribution: Alabama, Georgia, Florida, and the Carolinas</td><td rowspan="1" colspan="1"><bold><italic><tp:taxon-name><tp:taxon-name-part taxon-name-part-type="genus">Dineutus</tp:taxon-name-part> <tp:taxon-name-part taxon-name-part-type="species">serrulatus</tp:taxon-name-part> <tp:taxon-name-part taxon-name-part-type="subspecies">serrulatus</tp:taxon-name-part></tp:taxon-name></italic></bold></td></tr><tr><td rowspan="1" colspan="1">–</td><td rowspan="1" colspan="1">Body form more parallel sided, less broadly oval, even in males (Fig. <xref ref-type="fig" rid="F40">40C</xref>); males with elytral apices variable from flatly rounded/subtruncate, but often with sutural angle produced, apicolateral sinuation present, but less deeply sinuate; female elytral apices flatly rounded to angled towards sutural production; sutural production commonly present, rarely absent; dorsal surface with reticulation strongly evident and often coarser than nominate form, giving dorsal surface a bronzy appearance, not polished black, often light bronzed to greenish bronzed in color; profemoral sub-apicoventral tooth often smaller than nominate form (Fig. <xref ref-type="fig" rid="F40">40D</xref>), and more variable; venter often light colored usually red, but northern and western populations with darkly colored venter, dark red to blackish red in coloration. Distribution: From western Alabama north to Indiana, west to southwestern Kansas, south to Texas and possibly Mexico</td><td rowspan="1" colspan="1"><bold><italic><tp:taxon-name><tp:taxon-name-part taxon-name-part-type="genus">Dineutus</tp:taxon-name-part> <tp:taxon-name-part taxon-name-part-type="species">serrulatus</tp:taxon-name-part> <tp:taxon-name-part taxon-name-part-type="subspecies">analis</tp:taxon-name-part></tp:taxon-name></italic></bold></td></tr><!--PageBreak--></tbody></table></table-wrap></tp:treatment-sec><tp:treatment-sec><!--Section generated to contain objects referenced in tp:taxon-treatment.--><fig id="F39" position="float" orientation="portrait"><label>Figure 39.</label><caption><p><italic><tp:taxon-name><tp:taxon-name-part taxon-name-part-type="genus">Dineutus</tp:taxon-name-part> <tp:taxon-name-part taxon-name-part-type="species">serrulatus</tp:taxon-name-part></tp:taxon-name></italic> variation in males. <italic><tp:taxon-name><tp:taxon-name-part taxon-name-part-type="genus">Dineutus</tp:taxon-name-part> <tp:taxon-name-part taxon-name-part-type="species">serrulatus</tp:taxon-name-part> <tp:taxon-name-part taxon-name-part-type="subspecies">serrulatus</tp:taxon-name-part></tp:taxon-name></italic> <bold>A</bold> dorsal habitus <bold>B</bold> ventral habitus <bold>C</bold> aedeagus dorsal view; <italic><tp:taxon-name><tp:taxon-name-part taxon-name-part-type="genus">Dineutus</tp:taxon-name-part> <tp:taxon-name-part taxon-name-part-type="species">serrulatus</tp:taxon-name-part> <tp:taxon-name-part taxon-name-part-type="subspecies">analis</tp:taxon-name-part></tp:taxon-name></italic> Liberty Co. Florida <bold>D</bold> dorsal habitus <bold>E</bold> ventral habitus <bold>F</bold> aedeagus dorsal view; <italic><tp:taxon-name><tp:taxon-name-part taxon-name-part-type="genus">Dineutus</tp:taxon-name-part> <tp:taxon-name-part taxon-name-part-type="species">serrulatus</tp:taxon-name-part> <tp:taxon-name-part taxon-name-part-type="subspecies">analis</tp:taxon-name-part></tp:taxon-name></italic> Tennessee <bold>G</bold> dorsal habitus <bold>H</bold> ventral habitus <bold>I</bold> aedeagus dorsal view; <italic><tp:taxon-name><tp:taxon-name-part taxon-name-part-type="genus">Dineutus</tp:taxon-name-part> <tp:taxon-name-part taxon-name-part-type="species">serrulatus</tp:taxon-name-part> <tp:taxon-name-part taxon-name-part-type="subspecies">analis</tp:taxon-name-part></tp:taxon-name></italic> Kansas <bold>J</bold> dorsal habitus <bold>K</bold> ventral habitus <bold>L</bold> aedeagus. Scale bars for <bold>C, F, I, L</bold> ≈ 1 mm all others ≈ 2 mm.</p></caption><graphic xmlns:xlink="http://www.w3.org/1999/xlink" xlink:href="zookeys-476-001-g039.jpg" position="float" orientation="portrait" xlink:type="simple" id="oo_37498.jpg"/></fig><fig id="F40" position="float" orientation="portrait"><label>Figure 40.</label><caption><p><italic><tp:taxon-name><tp:taxon-name-part taxon-name-part-type="genus">Dineutus</tp:taxon-name-part> <tp:taxon-name-part taxon-name-part-type="species">serrulatus</tp:taxon-name-part> <tp:taxon-name-part taxon-name-part-type="subspecies">serrulatus</tp:taxon-name-part></tp:taxon-name></italic>. <bold>A</bold> ♀ dorsal habitus <bold>B</bold> ♀ ventral habitus <bold>C</bold> ♂ dorsal habitus <bold>D</bold> ♂ ventral habitus. All scale bars ≈ 2 mm.</p></caption><graphic xmlns:xlink="http://www.w3.org/1999/xlink" xlink:href="zookeys-476-001-g040.jpg" position="float" orientation="portrait" xlink:type="simple" id="oo_37499.jpg"/></fig></tp:treatment-sec><ref-list><ref id="B131"><mixed-citation xmlns:xlink="http://www.w3.org/1999/xlink" xlink:type="simple"><person-group><name name-style="western"><surname>Wood</surname><given-names>FE</given-names></name></person-group> (<year>1968</year>) <article-title>The taxonomic status of <italic><tp:taxon-name><tp:taxon-name-part taxon-name-part-type="genus">Dineutus</tp:taxon-name-part> <tp:taxon-name-part taxon-name-part-type="species">serrulatus</tp:taxon-name-part></tp:taxon-name></italic> and <italic><tp:taxon-name><tp:taxon-name-part taxon-name-part-type="genus">Dineutus</tp:taxon-name-part> <tp:taxon-name-part taxon-name-part-type="species">analis</tp:taxon-name-part></tp:taxon-name></italic> in North America (<tp:taxon-name><tp:taxon-name-part taxon-name-part-type="family">Gyrinidae</tp:taxon-name-part></tp:taxon-name>: <tp:taxon-name><tp:taxon-name-part taxon-name-part-type="order">Coleoptera</tp:taxon-name-part></tp:taxon-name>).</article-title><source>Proceedings of the United States National Museum</source><volume>124</volume>: <fpage>1</fpage>–<lpage>9</lpage>. doi: <ext-link ext-link-type="doi" xlink:href="10.5479/si.00963801.124-3646.1" xlink:type="simple">10.5479/si.00963801.124-3646.1</ext-link></mixed-citation></ref><ref id="B13"><mixed-citation xmlns:xlink="http://www.w3.org/1999/xlink" xlink:type="simple"><person-group><name name-style="western"><surname>Ciegler</surname><given-names>JC</given-names></name><name name-style="western"><surname>Morse</surname><given-names>JC</given-names></name><name name-style="western"><surname>Wheeler</surname><given-names>AG</given-names></name><name name-style="western"><surname>Activities</surname><given-names>CUPS</given-names></name></person-group> (<year>2003</year>) <source>Water beetles of South Carolina: (<tp:taxon-name><tp:taxon-name-part taxon-name-part-type="order">Coleoptera</tp:taxon-name-part></tp:taxon-name>: <tp:taxon-name><tp:taxon-name-part taxon-name-part-type="family">Gyrinidae</tp:taxon-name-part></tp:taxon-name>, <tp:taxon-name><tp:taxon-name-part taxon-name-part-type="family">Haliplidae</tp:taxon-name-part></tp:taxon-name>, <tp:taxon-name><tp:taxon-name-part taxon-name-part-type="family">Noteridae</tp:taxon-name-part></tp:taxon-name>, <tp:taxon-name><tp:taxon-name-part taxon-name-part-type="family">Dytiscidae</tp:taxon-name-part></tp:taxon-name>, <tp:taxon-name><tp:taxon-name-part taxon-name-part-type="family">Hydrophilidae</tp:taxon-name-part></tp:taxon-name>, <tp:taxon-name><tp:taxon-name-part taxon-name-part-type="family">Hydraenidae</tp:taxon-name-part></tp:taxon-name>, <tp:taxon-name><tp:taxon-name-part taxon-name-part-type="family">Scirtidae</tp:taxon-name-part></tp:taxon-name>, <tp:taxon-name><tp:taxon-name-part taxon-name-part-type="family">Elmidae</tp:taxon-name-part></tp:taxon-name>, <tp:taxon-name><tp:taxon-name-part taxon-name-part-type="family">Dryopidae</tp:taxon-name-part></tp:taxon-name>, <tp:taxon-name><tp:taxon-name-part taxon-name-part-type="family">Limnichidae</tp:taxon-name-part></tp:taxon-name>, <tp:taxon-name><tp:taxon-name-part taxon-name-part-type="family">Heteroceridae</tp:taxon-name-part></tp:taxon-name>, <tp:taxon-name><tp:taxon-name-part taxon-name-part-type="family">Psephenidae</tp:taxon-name-part></tp:taxon-name>, <tp:taxon-name><tp:taxon-name-part taxon-name-part-type="family">Ptilodactylidae</tp:taxon-name-part></tp:taxon-name>, and <tp:taxon-name><tp:taxon-name-part taxon-name-part-type="family">Chelonariidae</tp:taxon-name-part></tp:taxon-name>)</source>. <publisher-name>Clemson University Public Service Pub.</publisher-name>, <size units="page">210 pp</size>.</mixed-citation></ref><ref id="B101"><mixed-citation xmlns:xlink="http://www.w3.org/1999/xlink" xlink:type="simple"><person-group><name name-style="western"><surname>Realzola</surname><given-names>E</given-names></name><name name-style="western"><surname>Cook</surname><given-names>JL</given-names></name><name name-style="western"><surname>Cook</surname><given-names>TJ</given-names></name><name name-style="western"><surname>Clopton</surname><given-names>RE</given-names></name></person-group> (<year>2007</year>) <article-title>Composition of gyrinid aggregations in the East Texas Primitive Big Thicket (<tp:taxon-name><tp:taxon-name-part taxon-name-part-type="order">Coleoptera</tp:taxon-name-part></tp:taxon-name>: <tp:taxon-name><tp:taxon-name-part taxon-name-part-type="family">Gyrinidae</tp:taxon-name-part></tp:taxon-name>).</article-title><source>The Coleopterists Bulletin</source><volume>61</volume>: <fpage>495</fpage>–<lpage>502</lpage>. doi: <ext-link ext-link-type="doi" xlink:href="10.1649/0010-065X(2007)61[495:COGAIT]2.0.CO;2" xlink:type="simple">10.1649/0010-065X(2007)61[495:COGAIT]2.0.CO;2</ext-link></mixed-citation></ref></ref-list></tp:taxon-treatment>
