# Supplementary material for: The New World whirligig beetles of the genus Dineutus Macleay, 1825 (Coleoptera, Gyrinidae, Gyrininae, Dineutini)
Source: Zookeys. 2015 Jan 23;(476):1–135. doi: 10.3897/zookeys.476.8630 (PMC4311692; doi:10.3897/zookeys.476.8630)
Supplement: XML Treatment for Dineutus serrulatus analis [file zookeys.476.8630-treatment20.xml]

<!DOCTYPE tp:taxon-treatment
  PUBLIC "-//TaxonX//DTD Taxonomic Treatment Publishing DTD v0 20100105//EN" "tax-treatment-NSO.dtd">
<tp:taxon-treatment xmlns:tp="http://www.plazi.org/taxpub"><tp:treatment-meta><kwd-group><label>Taxon classification</label><kwd><named-content content-type="kingdom">Animalia</named-content></kwd><kwd><named-content content-type="order">Coleoptera</named-content></kwd><kwd><named-content content-type="family">Gyrinidae</named-content></kwd></kwd-group><mixed-citation publication-type="journal"><person-group><name><surname>Gustafson</surname><given-names>Grey T.</given-names></name><name><surname>Miller</surname><given-names>Kelly B.</given-names></name></person-group><article-title>The New World whirligig beetles of the genus <italic><tp:taxon-name><tp:taxon-name-part taxon-name-part-type="genus">Dineutus</tp:taxon-name-part></tp:taxon-name></italic> Macleay, 1825 (<tp:taxon-name><tp:taxon-name-part taxon-name-part-type="order">Coleoptera</tp:taxon-name-part></tp:taxon-name>, <tp:taxon-name><tp:taxon-name-part taxon-name-part-type="family">Gyrinidae</tp:taxon-name-part></tp:taxon-name>, <tp:taxon-name><tp:taxon-name-part taxon-name-part-type="subfamily">Gyrininae</tp:taxon-name-part></tp:taxon-name>, <tp:taxon-name><tp:taxon-name-part taxon-name-part-type="tribe">Dineutini</tp:taxon-name-part></tp:taxon-name>)</article-title><source>Zookeys</source><day>23</day><month>1</month><year>2015</year><volume>2015</volume><issue>476</issue><fpage>1</fpage><lpage>135</lpage><pub-id pub-id-type="doi">10.3897/zookeys.476.8630</pub-id></mixed-citation></tp:treatment-meta><tp:nomenclature><tp:taxon-name>
                            <tp:taxon-name-part taxon-name-part-type="genus">Dineutus</tp:taxon-name-part>
                            <tp:taxon-name-part taxon-name-part-type="species">serrulatus</tp:taxon-name-part>
                            <tp:taxon-name-part taxon-name-part-type="subspecies">analis</tp:taxon-name-part>
                        </tp:taxon-name><tp:taxon-authority>Régimbart, 1883</tp:taxon-authority><xref ref-type="fig" rid="F37">Figures 37</xref><xref ref-type="fig" rid="F38">, 38</xref><xref ref-type="fig" rid="F39">, 39</xref><xref ref-type="fig" rid="F51">, 51</xref><xref ref-type="fig" rid="F53">, 53</xref><tp:nomenclature-citation-list><tp:nomenclature-citation><tp:taxon-name><tp:taxon-name-part taxon-name-part-type="genus">Dineutes</tp:taxon-name-part> <tp:taxon-name-part taxon-name-part-type="species">analis</tp:taxon-name-part></tp:taxon-name><comment> Régimbart 1883: 416, <tp:taxon-name><tp:taxon-name-part taxon-name-part-type="genus">Dineutus</tp:taxon-name-part> (<tp:taxon-name-part taxon-name-part-type="subgenus">Cyclinus</tp:taxon-name-part>) <tp:taxon-name-part taxon-name-part-type="species">analis</tp:taxon-name-part></tp:taxon-name>: Ochs 1926: 1377, <italic><tp:taxon-name><tp:taxon-name-part taxon-name-part-type="genus">Dineutus</tp:taxon-name-part> <tp:taxon-name-part taxon-name-part-type="species">serrulatus</tp:taxon-name-part> <tp:taxon-name-part taxon-name-part-type="subspecies">analis</tp:taxon-name-part></tp:taxon-name></italic>: <xref ref-type="bibr" rid="B131">Wood 1968</xref>: 4, <italic><tp:taxon-name><tp:taxon-name-part taxon-name-part-type="genus">Dineutus</tp:taxon-name-part> <tp:taxon-name-part taxon-name-part-type="species">analis</tp:taxon-name-part></tp:taxon-name></italic>: <xref ref-type="bibr" rid="B13">Ciegler et al. 2003</xref>: 14.</comment></tp:nomenclature-citation></tp:nomenclature-citation-list></tp:nomenclature><tp:treatment-sec sec-type="Type locality"><title>Type locality.</title><p>U.S.A., Texas</p></tp:treatment-sec><tp:treatment-sec sec-type="Specimens examined"><title>Specimens examined.</title><p>41</p></tp:treatment-sec><tp:treatment-sec sec-type="Type material examined"><title>Type material examined.</title><p>Lectotype, here designated (1 ♂ pinned, missing right arm) “Texas [white label, handwritten in black ink, handwriting unknown]// MUSEUM PARIS/ COLL MAURICE REGIMBART/ 1908 [blue label with thin black border, typed black ink]// LECTOTYPUS/ P. Brinck designavit 1955. [white label, typed black ink]// TYPE [red label, typed black ink]// LECTOTYPE [red label, typed black ink]//” deposited in the MNHN. Paralectotype (1 ♂ pinned, missing right mesothoracic leg) “Louisiana [white label, typed black ink]// MUSEUM PARIS/ COLL MAURICE REGIMBART/ 1908 [blue label with thin black border, typed black ink]// PARALECTOTYPE [red label, typed black ink]//” (1 ex. MNHN).</p></tp:treatment-sec><tp:treatment-sec sec-type="Material examined"><title>Material examined.</title><p><bold>U.S.A.:</bold> <bold>Arkansas:</bold> Washington Co., Lake Sequoyah, 7.x.1992, leg. S. Garner (1 ex. MTEC); <bold>Florida:</bold> Bradford Co., 3.ii.1949, leg. B.W. Cooper (1 ex. FSCA); Highlands Co., Highlands Hammock State. Prk., 15.iii.1974, leg. R.E. Beer (1 ex. KSEM); Liberty Co., Yellow Creek SE of Telogia, 7.x.1992, leg. F.N. Young, #3503 (12 ex. FSCA); Suwannee Co., Branford, 31.vii.1930, leg. P.W. Oman (1 ex. KSEM); <bold>Kansas:</bold> Elk Co., Longton, 1 mi S, 1 mi E, Elk River, “T31S”, 2.viii.1977, leg. S. Hamilton, SEMC 1057036 (1 ex. KSEM); Labette Co., Altamont, 5 mi E, Labette Creek, 22.vi.1974, SEMC 1056921, 1056919 (2 ex. KSEM); Montgomery Co., Caney, 25.vi.1991, leg. D. Miller, (1 ex. MTEC); Montgomery Co., Havana, ca. 2 mi N, Coon Creek, 24.vii.1974, leg. T. Edmonds, SEMC 1057032 (1 ex. KSEM); Montgomery Co., Drum Creek, US-160, 23.vii1974, leg. T. Edmonds, SEMC 1057034 (1 ex. KSEM) Sedwick Co., Goddard, 2.5 mi N, 5 mi E, creek, 17.vii.1975, leg. S. Matthies, SEMC 1057030 (1 ex. KSEM); Wilson Co., Altoon, 3.4 mi S, 3.5 mi E Chetopa Creek, “T29S R17E sec 31 NW 1/4”, 5.viii.1977, leg. S. Hamilton, T. Oldham, SEMC 1057019-1057020 (2 ex. KSEM); Wilson Co., Roper, 0.25 mi W, Buffalo Creek, “T27S R15E sec 35, 5.viii.1977, leg. S. Hamilton, T. Oldham, SEMC 1056998 (1 ex. KSEM); <bold>Mississippi:</bold> Hancock Co., Devil’s Swamp, 7.v.1965, leg. H.R. Hepburn (3 ex. KSEM); Hancock Co., Asley, 8.iii.1966, leg. H.R. Hepburn, (1 ex. KSEM); <bold>Tennessee:</bold> McNairy Co., 8 mi S.W. Ramer, 6.viii.1975 (4 ex. FSCA); <bold>Texas:</bold> Montgomery Co., The Woodlands, 10-18.vi.1977, leg. J.E. Wappes (1 ex. FSCA); Victoria Co., Victoria, Musang Creek, 8.ii.1932, leg. L.D. Tuthill (4 ex. KSEM).</p></tp:treatment-sec><tp:treatment-sec sec-type="Diagnosis"><title>Diagnosis.</title><p>Male (Fig. <xref ref-type="fig" rid="F37">37C–D</xref>): Size: 9.9–11.4 mm. Body form elongate oval; elytral apices flatly rounded, often with sutural angle produced to a point, apicolateral sinuation present, with sinuation shallow, serration and irregularities present apically near sutural production, elytral apices weakly deflexed, reticulation of pronotal and elytral discs strongly impressed, producing a bronzy appearance; elytral striae faintly evident, most evident on the medial portion of the elytral disc; profemora with sub-apicoventral tooth; protibiae subsinuate; mesotarsal claws (Fig. <xref ref-type="fig" rid="F38">38F</xref>) small and of similar size, with ventral margin with a more or less developed smooth denticle; venter lightly or darkly colored, coloration usually red but ranging to very dark red or black, with the mesothoracic and metathoracic legs usually lighter in coloration, as well as apex of abdomen; Aedeagus (Fig. <xref ref-type="fig" rid="F38">38A–C, D, E, G, H–J</xref>) with median lobe in dorsal view as long as parameres, highly parallel sided, narrowed in apical 1/4, apex flatly to regularly rounded, in lateral view median lobe weakly curved dorsally after basal 1/3, parameres in apical 1/3 weakly laterally expanded, apically obliquely flatly rounded to truncate.</p><p>Female (Fig. <xref ref-type="fig" rid="F37">37A–B</xref>): Size: 10.0–11.4 mm. Body form elongate oval; elytral apices flatly rounded, sutural angle often produced to a point, apicolateral sinuation shallow, serration present apically near sutural production, elytral apices weakly deflexed, reticulation of pronotal and elytral discs strongly impressed, producing a bronzy appearance; elytral striae faintly evident, most evident on the medial portion of the elytral disc; profemora without sub-apicoventral tooth; protibiae club shaped, with lateral margin flatly round; venter lightly or darkly colored, coloration usually red but ranging to very dark red or black, with the mesothoracic and metathoracic legs usually lighter in coloration, as well as apex of abdomen.</p><fig id="F37" position="float" orientation="portrait"><label>Figure 37.</label><caption><p><italic><tp:taxon-name><tp:taxon-name-part taxon-name-part-type="genus">Dineutus</tp:taxon-name-part> <tp:taxon-name-part taxon-name-part-type="species">serrulatus</tp:taxon-name-part> <tp:taxon-name-part taxon-name-part-type="subspecies">analis</tp:taxon-name-part></tp:taxon-name></italic>. <bold>A</bold> ♀ dorsal habitus <bold>B</bold> ♀ ventral habitus <bold>C</bold> ♂ dorsal habitus <bold>D</bold> ♂ ventral habitus. All scale bars ≈ 2 mm.</p></caption><graphic xmlns:xlink="http://www.w3.org/1999/xlink" xlink:href="zookeys-476-001-g037.jpg" position="float" orientation="portrait" xlink:type="simple" id="oo_37496.jpg"/></fig><fig id="F38" position="float" orientation="portrait"><label>Figure 38.</label><caption><p><italic><tp:taxon-name><tp:taxon-name-part taxon-name-part-type="genus">Dineutus</tp:taxon-name-part> <tp:taxon-name-part taxon-name-part-type="species">serrulatus</tp:taxon-name-part> <tp:taxon-name-part taxon-name-part-type="subspecies">analis</tp:taxon-name-part></tp:taxon-name></italic>. Liberty Co. Florida specimen aedeagus <bold>A</bold> dorsal view <bold>B</bold> ventral view <bold>C</bold> lateral view; Tennessee specimen aedeagus <bold>D</bold> dorsal view <bold>E</bold> ventral view <bold>F</bold> ♂ mesotarsal claws <bold>G</bold> aedeagus lateral view; Kansas specimen aedeagus <bold>H</bold> dorsal view <bold>I</bold> ventral view <bold>J</bold> lateral view. Scale bar for <bold>F</bold> ≈ 0.10 mm all others ≈ 1 mm.</p></caption><graphic xmlns:xlink="http://www.w3.org/1999/xlink" xlink:href="zookeys-476-001-g038.jpg" position="float" orientation="portrait" xlink:type="simple" id="oo_37497.jpg"/></fig><fig id="F39" position="float" orientation="portrait"><label>Figure 39.</label><caption><p><italic><tp:taxon-name><tp:taxon-name-part taxon-name-part-type="genus">Dineutus</tp:taxon-name-part> <tp:taxon-name-part taxon-name-part-type="species">serrulatus</tp:taxon-name-part></tp:taxon-name></italic> variation in males. <italic><tp:taxon-name><tp:taxon-name-part taxon-name-part-type="genus">Dineutus</tp:taxon-name-part> <tp:taxon-name-part taxon-name-part-type="species">serrulatus</tp:taxon-name-part> <tp:taxon-name-part taxon-name-part-type="subspecies">serrulatus</tp:taxon-name-part></tp:taxon-name></italic> <bold>A</bold> dorsal habitus <bold>B</bold> ventral habitus <bold>C</bold> aedeagus dorsal view; <italic><tp:taxon-name><tp:taxon-name-part taxon-name-part-type="genus">Dineutus</tp:taxon-name-part> <tp:taxon-name-part taxon-name-part-type="species">serrulatus</tp:taxon-name-part> <tp:taxon-name-part taxon-name-part-type="subspecies">analis</tp:taxon-name-part></tp:taxon-name></italic> Liberty Co. Florida <bold>D</bold> dorsal habitus <bold>E</bold> ventral habitus <bold>F</bold> aedeagus dorsal view; <italic><tp:taxon-name><tp:taxon-name-part taxon-name-part-type="genus">Dineutus</tp:taxon-name-part> <tp:taxon-name-part taxon-name-part-type="species">serrulatus</tp:taxon-name-part> <tp:taxon-name-part taxon-name-part-type="subspecies">analis</tp:taxon-name-part></tp:taxon-name></italic> Tennessee <bold>G</bold> dorsal habitus <bold>H</bold> ventral habitus <bold>I</bold> aedeagus dorsal view; <italic><tp:taxon-name><tp:taxon-name-part taxon-name-part-type="genus">Dineutus</tp:taxon-name-part> <tp:taxon-name-part taxon-name-part-type="species">serrulatus</tp:taxon-name-part> <tp:taxon-name-part taxon-name-part-type="subspecies">analis</tp:taxon-name-part></tp:taxon-name></italic> Kansas <bold>J</bold> dorsal habitus <bold>K</bold> ventral habitus <bold>L</bold> aedeagus. Scale bars for <bold>C, F, I, L</bold> ≈ 1 mm all others ≈ 2 mm.</p></caption><graphic xmlns:xlink="http://www.w3.org/1999/xlink" xlink:href="zookeys-476-001-g039.jpg" position="float" orientation="portrait" xlink:type="simple" id="oo_37498.jpg"/></fig></tp:treatment-sec><tp:treatment-sec sec-type="Differential diagnosis"><title>Differential diagnosis.</title><p><italic><tp:taxon-name><tp:taxon-name-part taxon-name-part-type="genus">Dineutus</tp:taxon-name-part> <tp:taxon-name-part taxon-name-part-type="species">serrulatus</tp:taxon-name-part> <tp:taxon-name-part taxon-name-part-type="subspecies">analis</tp:taxon-name-part></tp:taxon-name></italic> is unique among all other North American <italic><tp:taxon-name><tp:taxon-name-part taxon-name-part-type="genus">Dineutus</tp:taxon-name-part></tp:taxon-name></italic> species in belong elongate oval and attenuated anteriorly, with elytral apices having apicolateral sinuations in both sexes, flatly rounded elytral apices, often with the sutural angle produced to a point, and with serration present, males with the profemora with a sub-apicoventral tooth, and in the form of the male aedeagus. The species most similar to <italic><tp:taxon-name><tp:taxon-name-part taxon-name-part-type="genus">Dineutus</tp:taxon-name-part> <tp:taxon-name-part taxon-name-part-type="species">serrulatus</tp:taxon-name-part> <tp:taxon-name-part taxon-name-part-type="subspecies">analis</tp:taxon-name-part></tp:taxon-name></italic> is <italic><tp:taxon-name><tp:taxon-name-part taxon-name-part-type="genus">Dineutus</tp:taxon-name-part> <tp:taxon-name-part taxon-name-part-type="species">productus</tp:taxon-name-part></tp:taxon-name></italic>. <italic><tp:taxon-name><tp:taxon-name-part taxon-name-part-type="genus">Dineutus</tp:taxon-name-part> <tp:taxon-name-part taxon-name-part-type="species">serrulatus</tp:taxon-name-part> <tp:taxon-name-part taxon-name-part-type="subspecies">analis</tp:taxon-name-part></tp:taxon-name></italic> can be separated from <italic><tp:taxon-name><tp:taxon-name-part taxon-name-part-type="genus">Dineutus</tp:taxon-name-part> <tp:taxon-name-part taxon-name-part-type="species">productus</tp:taxon-name-part></tp:taxon-name></italic> by the differential diagnosis given for <italic><tp:taxon-name><tp:taxon-name-part taxon-name-part-type="genus">Dineutus</tp:taxon-name-part> <tp:taxon-name-part taxon-name-part-type="species">productus</tp:taxon-name-part></tp:taxon-name></italic>.</p><p>Distinguishing between <italic><tp:taxon-name><tp:taxon-name-part taxon-name-part-type="genus">Dineutus</tp:taxon-name-part> <tp:taxon-name-part taxon-name-part-type="species">serrulatus</tp:taxon-name-part> <tp:taxon-name-part taxon-name-part-type="subspecies">analis</tp:taxon-name-part></tp:taxon-name></italic> and <italic><tp:taxon-name><tp:taxon-name-part taxon-name-part-type="genus">Dineutus</tp:taxon-name-part> <tp:taxon-name-part taxon-name-part-type="species">serrulatus</tp:taxon-name-part> <tp:taxon-name-part taxon-name-part-type="subspecies">serrulatus</tp:taxon-name-part></tp:taxon-name></italic> can primarily be done using the differences in the key listed above.</p></tp:treatment-sec><tp:treatment-sec sec-type="Distribution"><title>Distribution</title><p><bold>(Fig. <xref ref-type="fig" rid="F53">53C</xref>).</bold> Southeastern United States (<xref ref-type="bibr" rid="B13">Ciegler et al. 2003</xref>; <xref ref-type="bibr" rid="B18">Epler 2010</xref>; <xref ref-type="bibr" rid="B103">Régimbart 1882</xref>; <xref ref-type="bibr" rid="B107">Roberts 1895</xref>; <xref ref-type="bibr" rid="B130">Wood 1962</xref>; <xref ref-type="bibr" rid="B131">1968</xref>).</p></tp:treatment-sec><tp:treatment-sec sec-type="Habitat"><title>Habitat.</title><p>Lotic species found in small streams usually below 500 feet in elevation (<xref ref-type="bibr" rid="B131">Wood 1968</xref>). For a more in depth description of habitat see (<xref ref-type="bibr" rid="B37">Gustafson et al. 2014</xref>).</p></tp:treatment-sec><tp:treatment-sec sec-type="Discussion"><title>Discussion.</title><p>Of the two subspecies <italic><tp:taxon-name><tp:taxon-name-part taxon-name-part-type="genus">Dineutus</tp:taxon-name-part> <tp:taxon-name-part taxon-name-part-type="species">serrulatus</tp:taxon-name-part> <tp:taxon-name-part taxon-name-part-type="subspecies">analis</tp:taxon-name-part></tp:taxon-name></italic> has the wider of the two ranges (<xref ref-type="bibr" rid="B131">Wood 1968</xref>). <italic><tp:taxon-name><tp:taxon-name-part taxon-name-part-type="genus">Dineutus</tp:taxon-name-part> <tp:taxon-name-part taxon-name-part-type="species">serrulatus</tp:taxon-name-part> <tp:taxon-name-part taxon-name-part-type="subspecies">serrulatus</tp:taxon-name-part></tp:taxon-name></italic> is primarily distributed in Florida and to the east in the Carolinas (<xref ref-type="bibr" rid="B133">Young 1954</xref>; <xref ref-type="bibr" rid="B116">Sanderson 1982</xref>). In northern Florida where the two subspecies meet specimens show intermediate morphology. Specimens examined in this study from Liberty County, Florida, (Fig. <xref ref-type="fig" rid="F39">39D</xref> [FSCA]) showed intermediate dorsal coloration being polished black medially, but laterally bronzy green and the sperm-groove of the aedeagus (Fig. <xref ref-type="fig" rid="F38">38B</xref>) is intermediate between the narrowed sperm-groove of northern populations of <italic><tp:taxon-name><tp:taxon-name-part taxon-name-part-type="genus">Dineutus</tp:taxon-name-part> <tp:taxon-name-part taxon-name-part-type="species">serrulatus</tp:taxon-name-part> <tp:taxon-name-part taxon-name-part-type="subspecies">analis</tp:taxon-name-part></tp:taxon-name></italic> and the more broad sperm-groove of <italic><tp:taxon-name><tp:taxon-name-part taxon-name-part-type="genus">Dineutus</tp:taxon-name-part> <tp:taxon-name-part taxon-name-part-type="species">serrulatus</tp:taxon-name-part> <tp:taxon-name-part taxon-name-part-type="subspecies">serrulatus</tp:taxon-name-part></tp:taxon-name></italic> from southern Florida. These specimens from Liberty County (FSCA) also show unique variation in the parameres (Fig. <xref ref-type="fig" rid="F38">38A</xref>), in that they are much more narrow and parallel sided in their apical half, not exhibiting the lateral expansions and arc seen in the parameres of other populations. However, the median lobe is identical in shape to that of <italic><tp:taxon-name><tp:taxon-name-part taxon-name-part-type="genus">Dineutus</tp:taxon-name-part> <tp:taxon-name-part taxon-name-part-type="species">serrulatus</tp:taxon-name-part> <tp:taxon-name-part taxon-name-part-type="subspecies">serrulatus</tp:taxon-name-part></tp:taxon-name></italic>. While this variation in the past may have been enough to qualify as sub-specific differences, given how highly variable this species is (Fig. <xref ref-type="fig" rid="F39">39</xref>), no formal name will be applied at this time. Making the situation even more difficult, <italic><tp:taxon-name><tp:taxon-name-part taxon-name-part-type="genus">Dineutus</tp:taxon-name-part> <tp:taxon-name-part taxon-name-part-type="species">serrulatus</tp:taxon-name-part> <tp:taxon-name-part taxon-name-part-type="subspecies">analis</tp:taxon-name-part></tp:taxon-name></italic> from Texas (Fig. <xref ref-type="fig" rid="F38">38D, E</xref> [KSEM]) have the aedeagus and sperm-groove identical to those of <italic><tp:taxon-name><tp:taxon-name-part taxon-name-part-type="genus">Dineutus</tp:taxon-name-part> <tp:taxon-name-part taxon-name-part-type="species">serrulatus</tp:taxon-name-part> <tp:taxon-name-part taxon-name-part-type="subspecies">serrulatus</tp:taxon-name-part></tp:taxon-name></italic> (Fig. <xref ref-type="fig" rid="F41">41A, B</xref>). Specimens from southeastern Kansas (KSEM) were notable for having a bronzy dorsal surface, but a very dark reddish brown venter (Fig. <xref ref-type="fig" rid="F39">39J, K</xref>). The profemoral subapicoventral tooth is also quite large for a member of <italic><tp:taxon-name><tp:taxon-name-part taxon-name-part-type="genus">Dineutus</tp:taxon-name-part> <tp:taxon-name-part taxon-name-part-type="species">serrulatus</tp:taxon-name-part> <tp:taxon-name-part taxon-name-part-type="subspecies">analis</tp:taxon-name-part></tp:taxon-name></italic>. Future genetic work may shed better light on the significance of this variation.</p></tp:treatment-sec><tp:treatment-sec sec-type="Type designation"><title>Type designation.</title><p><xref ref-type="bibr" rid="B103">Régimbart (1882)</xref> in the original description describes the species from both Louisiana and Texas. In the MNHN there are two specimens from the Régimbart Collection, one from Texas and one from Louisiana. Here we formerly designate the specimen from Texas (Fig. <xref ref-type="fig" rid="F51">51A</xref>) as the lectotype and the specimen from Louisiana as the paralectotype.</p></tp:treatment-sec><tp:treatment-sec><!--Section generated to contain objects referenced in tp:taxon-treatment.--><fig id="F51" position="float" orientation="portrait"><label>Figure 51.</label><caption><p>Type specimens <bold>A</bold> <italic><tp:taxon-name><tp:taxon-name-part taxon-name-part-type="genus">Dineutus</tp:taxon-name-part> <tp:taxon-name-part taxon-name-part-type="species">analis</tp:taxon-name-part></tp:taxon-name></italic> Régimbart, 1882 lectotype and labels <bold>B</bold> <italic><tp:taxon-name><tp:taxon-name-part taxon-name-part-type="genus">Dineutus</tp:taxon-name-part> <tp:taxon-name-part taxon-name-part-type="species">discolor</tp:taxon-name-part></tp:taxon-name></italic> Aubé, 1838 lectotype and labels <bold>C</bold> <italic><tp:taxon-name><tp:taxon-name-part taxon-name-part-type="genus">Dineutus</tp:taxon-name-part> <tp:taxon-name-part taxon-name-part-type="species">solitarius</tp:taxon-name-part></tp:taxon-name></italic> Aubé, 1838 lectotype and labels <bold>D</bold> <italic><tp:taxon-name><tp:taxon-name-part taxon-name-part-type="genus">Dineutus</tp:taxon-name-part> <tp:taxon-name-part taxon-name-part-type="species">metallicus</tp:taxon-name-part></tp:taxon-name></italic> Aubé, 1838 lectotype and labels <bold>E</bold> <italic><tp:taxon-name><tp:taxon-name-part taxon-name-part-type="genus">Gyrinus</tp:taxon-name-part> <tp:taxon-name-part taxon-name-part-type="species">longimanus</tp:taxon-name-part></tp:taxon-name></italic> Olivier, 1795 lectotype and labels <bold>F</bold> <italic><tp:taxon-name><tp:taxon-name-part taxon-name-part-type="genus">Dineutus</tp:taxon-name-part> <tp:taxon-name-part taxon-name-part-type="species">truncatus</tp:taxon-name-part> <tp:taxon-name-part taxon-name-part-type="subspecies">mexicanus</tp:taxon-name-part></tp:taxon-name></italic> Ochs, 1925 holotype and labels.</p></caption><graphic xmlns:xlink="http://www.w3.org/1999/xlink" xlink:href="zookeys-476-001-g051.jpg" position="float" orientation="portrait" xlink:type="simple" id="oo_37510.jpg"/></fig><fig id="F53" position="float" orientation="portrait"><label>Figure 53.</label><caption><p>General distribution map. <bold>A</bold> <italic><tp:taxon-name><tp:taxon-name-part taxon-name-part-type="genus">Dineutus</tp:taxon-name-part> <tp:taxon-name-part taxon-name-part-type="species">carolinus</tp:taxon-name-part></tp:taxon-name></italic> <bold>B</bold> <italic><tp:taxon-name><tp:taxon-name-part taxon-name-part-type="genus">Dineutus</tp:taxon-name-part> <tp:taxon-name-part taxon-name-part-type="species">ciliatus</tp:taxon-name-part></tp:taxon-name></italic> and <italic><tp:taxon-name><tp:taxon-name-part taxon-name-part-type="genus">Dineutus</tp:taxon-name-part> <tp:taxon-name-part taxon-name-part-type="species">robertsi</tp:taxon-name-part></tp:taxon-name></italic> <bold>C</bold> <italic><tp:taxon-name><tp:taxon-name-part taxon-name-part-type="genus">Dineutus</tp:taxon-name-part> <tp:taxon-name-part taxon-name-part-type="species">serrulatus</tp:taxon-name-part> <tp:taxon-name-part taxon-name-part-type="subspecies">analis</tp:taxon-name-part></tp:taxon-name></italic> and <italic><tp:taxon-name><tp:taxon-name-part taxon-name-part-type="genus">Dineutus</tp:taxon-name-part> <tp:taxon-name-part taxon-name-part-type="species">serrulatus</tp:taxon-name-part> <tp:taxon-name-part taxon-name-part-type="subspecies">serrulatus</tp:taxon-name-part></tp:taxon-name></italic> <bold>D</bold> <italic><tp:taxon-name><tp:taxon-name-part taxon-name-part-type="genus">Dineutus</tp:taxon-name-part> <tp:taxon-name-part taxon-name-part-type="species">emarginatus</tp:taxon-name-part></tp:taxon-name></italic>.</p></caption><graphic xmlns:xlink="http://www.w3.org/1999/xlink" xlink:href="zookeys-476-001-g053.jpg" position="float" orientation="portrait" xlink:type="simple" id="oo_37512.jpg"/></fig><fig id="F41" position="float" orientation="portrait"><label>Figure 41.</label><caption><p><italic><tp:taxon-name><tp:taxon-name-part taxon-name-part-type="genus">Dineutus</tp:taxon-name-part> <tp:taxon-name-part taxon-name-part-type="species">serrulatus</tp:taxon-name-part> <tp:taxon-name-part taxon-name-part-type="subspecies">serrulatus</tp:taxon-name-part></tp:taxon-name></italic>. <bold>A</bold> aedeagus dorsal view <bold>B</bold> aedeagus ventral view <bold>C</bold> ♂ mesotarsal claws <bold>D</bold> aedeagus lateral view. Scale bar for <bold>C</bold> ≈ 0.10 mm all others ≈ 1 mm.</p></caption><graphic xmlns:xlink="http://www.w3.org/1999/xlink" xlink:href="zookeys-476-001-g041.jpg" position="float" orientation="portrait" xlink:type="simple" id="oo_37500.jpg"/></fig></tp:treatment-sec><ref-list><ref id="B131"><mixed-citation xmlns:xlink="http://www.w3.org/1999/xlink" xlink:type="simple"><person-group><name name-style="western"><surname>Wood</surname><given-names>FE</given-names></name></person-group> (<year>1968</year>) <article-title>The taxonomic status of <italic><tp:taxon-name><tp:taxon-name-part taxon-name-part-type="genus">Dineutus</tp:taxon-name-part> <tp:taxon-name-part taxon-name-part-type="species">serrulatus</tp:taxon-name-part></tp:taxon-name></italic> and <italic><tp:taxon-name><tp:taxon-name-part taxon-name-part-type="genus">Dineutus</tp:taxon-name-part> <tp:taxon-name-part taxon-name-part-type="species">analis</tp:taxon-name-part></tp:taxon-name></italic> in North America (<tp:taxon-name><tp:taxon-name-part taxon-name-part-type="family">Gyrinidae</tp:taxon-name-part></tp:taxon-name>: <tp:taxon-name><tp:taxon-name-part taxon-name-part-type="order">Coleoptera</tp:taxon-name-part></tp:taxon-name>).</article-title><source>Proceedings of the United States National Museum</source><volume>124</volume>: <fpage>1</fpage>–<lpage>9</lpage>. doi: <ext-link ext-link-type="doi" xlink:href="10.5479/si.00963801.124-3646.1" xlink:type="simple">10.5479/si.00963801.124-3646.1</ext-link></mixed-citation></ref><ref id="B13"><mixed-citation xmlns:xlink="http://www.w3.org/1999/xlink" xlink:type="simple"><person-group><name name-style="western"><surname>Ciegler</surname><given-names>JC</given-names></name><name name-style="western"><surname>Morse</surname><given-names>JC</given-names></name><name name-style="western"><surname>Wheeler</surname><given-names>AG</given-names></name><name name-style="western"><surname>Activities</surname><given-names>CUPS</given-names></name></person-group> (<year>2003</year>) <source>Water beetles of South Carolina: (<tp:taxon-name><tp:taxon-name-part taxon-name-part-type="order">Coleoptera</tp:taxon-name-part></tp:taxon-name>: <tp:taxon-name><tp:taxon-name-part taxon-name-part-type="family">Gyrinidae</tp:taxon-name-part></tp:taxon-name>, <tp:taxon-name><tp:taxon-name-part taxon-name-part-type="family">Haliplidae</tp:taxon-name-part></tp:taxon-name>, <tp:taxon-name><tp:taxon-name-part taxon-name-part-type="family">Noteridae</tp:taxon-name-part></tp:taxon-name>, <tp:taxon-name><tp:taxon-name-part taxon-name-part-type="family">Dytiscidae</tp:taxon-name-part></tp:taxon-name>, <tp:taxon-name><tp:taxon-name-part taxon-name-part-type="family">Hydrophilidae</tp:taxon-name-part></tp:taxon-name>, <tp:taxon-name><tp:taxon-name-part taxon-name-part-type="family">Hydraenidae</tp:taxon-name-part></tp:taxon-name>, <tp:taxon-name><tp:taxon-name-part taxon-name-part-type="family">Scirtidae</tp:taxon-name-part></tp:taxon-name>, <tp:taxon-name><tp:taxon-name-part taxon-name-part-type="family">Elmidae</tp:taxon-name-part></tp:taxon-name>, <tp:taxon-name><tp:taxon-name-part taxon-name-part-type="family">Dryopidae</tp:taxon-name-part></tp:taxon-name>, <tp:taxon-name><tp:taxon-name-part taxon-name-part-type="family">Limnichidae</tp:taxon-name-part></tp:taxon-name>, <tp:taxon-name><tp:taxon-name-part taxon-name-part-type="family">Heteroceridae</tp:taxon-name-part></tp:taxon-name>, <tp:taxon-name><tp:taxon-name-part taxon-name-part-type="family">Psephenidae</tp:taxon-name-part></tp:taxon-name>, <tp:taxon-name><tp:taxon-name-part taxon-name-part-type="family">Ptilodactylidae</tp:taxon-name-part></tp:taxon-name>, and <tp:taxon-name><tp:taxon-name-part taxon-name-part-type="family">Chelonariidae</tp:taxon-name-part></tp:taxon-name>)</source>. <publisher-name>Clemson University Public Service Pub.</publisher-name>, <size units="page">210 pp</size>.</mixed-citation></ref><ref id="B18"><mixed-citation xmlns:xlink="http://www.w3.org/1999/xlink" xlink:type="simple"><person-group><name name-style="western"><surname>Epler</surname><given-names>JH</given-names></name></person-group> (<year>2010</year>) <source>The Water Beetles of Florida - an identification manual for the families <tp:taxon-name><tp:taxon-name-part taxon-name-part-type="family">Chrysomelidae</tp:taxon-name-part></tp:taxon-name>, <tp:taxon-name><tp:taxon-name-part taxon-name-part-type="family">Curculionidae</tp:taxon-name-part></tp:taxon-name>, <tp:taxon-name><tp:taxon-name-part taxon-name-part-type="family">Dryopidae</tp:taxon-name-part></tp:taxon-name>, <tp:taxon-name><tp:taxon-name-part taxon-name-part-type="family">Dytiscidae</tp:taxon-name-part></tp:taxon-name>, <tp:taxon-name><tp:taxon-name-part taxon-name-part-type="family">Elmidae</tp:taxon-name-part></tp:taxon-name>, <tp:taxon-name><tp:taxon-name-part taxon-name-part-type="family">Gyrinidae</tp:taxon-name-part></tp:taxon-name>, <tp:taxon-name><tp:taxon-name-part taxon-name-part-type="family">Haliplidae</tp:taxon-name-part></tp:taxon-name>, <tp:taxon-name><tp:taxon-name-part taxon-name-part-type="family">Helophoridae</tp:taxon-name-part></tp:taxon-name>, <tp:taxon-name><tp:taxon-name-part taxon-name-part-type="family">Hydraenidae</tp:taxon-name-part></tp:taxon-name>, <tp:taxon-name><tp:taxon-name-part taxon-name-part-type="family">Hydrochidae</tp:taxon-name-part></tp:taxon-name>, <tp:taxon-name><tp:taxon-name-part taxon-name-part-type="family">Hydrophilidae</tp:taxon-name-part></tp:taxon-name>, <tp:taxon-name><tp:taxon-name-part taxon-name-part-type="family">Noteridae</tp:taxon-name-part></tp:taxon-name>, <tp:taxon-name><tp:taxon-name-part taxon-name-part-type="family">Psephenidae</tp:taxon-name-part></tp:taxon-name>, <tp:taxon-name><tp:taxon-name-part taxon-name-part-type="family">Ptilodactylidae</tp:taxon-name-part></tp:taxon-name> and <tp:taxon-name><tp:taxon-name-part taxon-name-part-type="family">Scirtidae</tp:taxon-name-part></tp:taxon-name></source>, <size units="page">399 + iv</size>.</mixed-citation></ref><ref id="B103"><mixed-citation xmlns:xlink="http://www.w3.org/1999/xlink" xlink:type="simple"><person-group><name name-style="western"><surname>Régimbart</surname><given-names>M</given-names></name></person-group> (<year>1882</year>) <article-title>Essai monographique de la famille des <tp:taxon-name><tp:taxon-name-part taxon-name-part-type="family">Gyrinidae</tp:taxon-name-part></tp:taxon-name>. 1e partie</article-title>. <source>Annales de la Société entomologique de France</source> (<issue>6</issue>): <fpage>379</fpage>–<lpage>458</lpage> + 373 pls.</mixed-citation></ref><ref id="B107"><mixed-citation xmlns:xlink="http://www.w3.org/1999/xlink" xlink:type="simple"><person-group><name name-style="western"><surname>Roberts</surname><given-names>CH</given-names></name></person-group> (<year>1895</year>) <article-title>The species of <italic><tp:taxon-name><tp:taxon-name-part taxon-name-part-type="genus">Dineutes</tp:taxon-name-part></tp:taxon-name></italic> of America north of Mexico.</article-title><source>Transactions of the American Entomological Society</source><volume>22</volume>: <fpage>279</fpage>–<lpage>288</lpage>.</mixed-citation></ref><ref id="B130"><mixed-citation xmlns:xlink="http://www.w3.org/1999/xlink" xlink:type="simple"><person-group><name name-style="western"><surname>Wood</surname><given-names>FE</given-names></name></person-group> (<year>1962</year>) <source>A synopsis of the genus <italic><tp:taxon-name><tp:taxon-name-part taxon-name-part-type="genus">Dineutus</tp:taxon-name-part></tp:taxon-name></italic> (<tp:taxon-name><tp:taxon-name-part taxon-name-part-type="order">Coleoptera</tp:taxon-name-part></tp:taxon-name>: <tp:taxon-name><tp:taxon-name-part taxon-name-part-type="family">Gyrinidae</tp:taxon-name-part></tp:taxon-name>) in the Western Hemisphere</source>. <comment>Masters</comment>, <publisher-name>University of Missouri</publisher-name>, <publisher-loc>Columbia, Missouri</publisher-loc>.</mixed-citation></ref><ref id="B37"><mixed-citation xmlns:xlink="http://www.w3.org/1999/xlink" xlink:type="simple"><person-group><name name-style="western"><surname>Gustafson</surname><given-names>GT</given-names></name><name name-style="western"><surname>Maier</surname><given-names>CA</given-names></name><name name-style="western"><surname>Baca</surname><given-names>SM</given-names></name><name name-style="western"><surname>Faris</surname><given-names>CK</given-names></name></person-group> (<year>2014</year>) <article-title>Scientific Note: Rediscovery of <italic><tp:taxon-name><tp:taxon-name-part taxon-name-part-type="genus">Lutrochus</tp:taxon-name-part> <tp:taxon-name-part taxon-name-part-type="species">laticeps</tp:taxon-name-part></tp:taxon-name></italic> Casey, 1893 (<tp:taxon-name><tp:taxon-name-part taxon-name-part-type="order">Coleoptera</tp:taxon-name-part></tp:taxon-name>: <tp:taxon-name><tp:taxon-name-part taxon-name-part-type="family">Lutrochidae</tp:taxon-name-part></tp:taxon-name>) and the discovery of <italic><tp:taxon-name><tp:taxon-name-part taxon-name-part-type="genus">Dineutus</tp:taxon-name-part> <tp:taxon-name-part taxon-name-part-type="species">productus</tp:taxon-name-part></tp:taxon-name></italic> Roberts, 1895 and <italic><tp:taxon-name><tp:taxon-name-part taxon-name-part-type="genus">Dineutus</tp:taxon-name-part> <tp:taxon-name-part taxon-name-part-type="species">serrulatus</tp:taxon-name-part> <tp:taxon-name-part taxon-name-part-type="subspecies">analis</tp:taxon-name-part></tp:taxon-name></italic> Régimbart, 1882 (<tp:taxon-name><tp:taxon-name-part taxon-name-part-type="order">Coleoptera</tp:taxon-name-part></tp:taxon-name>: <tp:taxon-name><tp:taxon-name-part taxon-name-part-type="family">Gyrinidae</tp:taxon-name-part></tp:taxon-name>) in Kansas, USA, with notes on habitat preference.</article-title><source>The Coleopterists Bulletin</source><volume>68</volume>: <fpage>714</fpage>–<lpage>718</lpage>. doi: <ext-link ext-link-type="doi" xlink:href="10.1649/0010-065X-68.4.714" xlink:type="simple">10.1649/0010-065X-68.4.714</ext-link></mixed-citation></ref><ref id="B133"><mixed-citation xmlns:xlink="http://www.w3.org/1999/xlink" xlink:type="simple"><person-group><name name-style="western"><surname>Young</surname><given-names>FN</given-names></name></person-group> (<year>1954</year>) <source>The Water Beetles of Florida. In: Florida Uo (Ed.</source><publisher-name>) Unveristy of Florida Studies Biological Science Series</publisher-name>, <publisher-loc>Gainesville</publisher-loc>, <size units="page">238 pp</size>.</mixed-citation></ref><ref id="B116"><mixed-citation xmlns:xlink="http://www.w3.org/1999/xlink" xlink:type="simple"><person-group><name name-style="western"><surname>Sanderson</surname><given-names>MW</given-names></name></person-group> (<year>1982</year>) <chapter-title><tp:taxon-name><tp:taxon-name-part taxon-name-part-type="family">Gyrinidae</tp:taxon-name-part></tp:taxon-name>.</chapter-title> In: <person-group><name name-style="western"><surname>Brigham</surname><given-names>AR</given-names></name><name name-style="western"><surname>Brigham</surname><given-names>WU</given-names></name><name name-style="western"><surname>Gnilka</surname><given-names>A</given-names></name></person-group> (<role>Eds</role>) <source>Aquatic Insects and Oligochaetes of North and South Carolina</source>. <publisher-name>Midwest Aquatic Enterprises</publisher-name>, <publisher-loc>Mahomet</publisher-loc>, <volume>Ill</volume>, <fpage>10.29</fpage>–<lpage>10.38</lpage>.</mixed-citation></ref></ref-list></tp:taxon-treatment>
