# Supplementary material for: The New World whirligig beetles of the genus Dineutus Macleay, 1825 (Coleoptera, Gyrinidae, Gyrininae, Dineutini)
Source: Zookeys. 2015 Jan 23;(476):1–135. doi: 10.3897/zookeys.476.8630 (PMC4311692; doi:10.3897/zookeys.476.8630)
Supplement: XML Treatment for Dineutus solitarius [file zookeys.476.8630-treatment22.xml]

<!DOCTYPE tp:taxon-treatment
  PUBLIC "-//TaxonX//DTD Taxonomic Treatment Publishing DTD v0 20100105//EN" "tax-treatment-NSO.dtd">
<tp:taxon-treatment xmlns:tp="http://www.plazi.org/taxpub"><tp:treatment-meta><kwd-group><label>Taxon classification</label><kwd><named-content content-type="kingdom">Animalia</named-content></kwd><kwd><named-content content-type="order">Coleoptera</named-content></kwd><kwd><named-content content-type="family">Gyrinidae</named-content></kwd></kwd-group><mixed-citation publication-type="journal"><person-group><name><surname>Gustafson</surname><given-names>Grey T.</given-names></name><name><surname>Miller</surname><given-names>Kelly B.</given-names></name></person-group><article-title>The New World whirligig beetles of the genus <italic><tp:taxon-name><tp:taxon-name-part taxon-name-part-type="genus">Dineutus</tp:taxon-name-part></tp:taxon-name></italic> Macleay, 1825 (<tp:taxon-name><tp:taxon-name-part taxon-name-part-type="order">Coleoptera</tp:taxon-name-part></tp:taxon-name>, <tp:taxon-name><tp:taxon-name-part taxon-name-part-type="family">Gyrinidae</tp:taxon-name-part></tp:taxon-name>, <tp:taxon-name><tp:taxon-name-part taxon-name-part-type="subfamily">Gyrininae</tp:taxon-name-part></tp:taxon-name>, <tp:taxon-name><tp:taxon-name-part taxon-name-part-type="tribe">Dineutini</tp:taxon-name-part></tp:taxon-name>)</article-title><source>Zookeys</source><day>23</day><month>1</month><year>2015</year><volume>2015</volume><issue>476</issue><fpage>1</fpage><lpage>135</lpage><pub-id pub-id-type="doi">10.3897/zookeys.476.8630</pub-id></mixed-citation></tp:treatment-meta><tp:nomenclature><tp:taxon-name>
                            <tp:taxon-name-part taxon-name-part-type="genus">Dineutus</tp:taxon-name-part>
                            <tp:taxon-name-part taxon-name-part-type="species">solitarius</tp:taxon-name-part>
                        </tp:taxon-name><tp:taxon-authority>Aubé, 1838</tp:taxon-authority><xref ref-type="fig" rid="F42">Figures 42</xref><xref ref-type="fig" rid="F43">, 43</xref><xref ref-type="fig" rid="F46">, 46</xref><xref ref-type="fig" rid="F51">, 51</xref><xref ref-type="fig" rid="F54">, 54</xref><tp:nomenclature-citation-list><tp:nomenclature-citation><tp:taxon-name><tp:taxon-name-part taxon-name-part-type="genus">Dineutes</tp:taxon-name-part> <tp:taxon-name-part taxon-name-part-type="species">solitarius</tp:taxon-name-part></tp:taxon-name><comment><xref ref-type="bibr" rid="B4">Aubé 1838</xref>: 780, <tp:taxon-name><tp:taxon-name-part taxon-name-part-type="genus">Dineutus</tp:taxon-name-part> (<tp:taxon-name-part taxon-name-part-type="subgenus">Cyclinus</tp:taxon-name-part>) <tp:taxon-name-part taxon-name-part-type="species">solitarius</tp:taxon-name-part></tp:taxon-name>: <xref ref-type="bibr" rid="B41">Hatch 1925b</xref>: 137, <italic><tp:taxon-name><tp:taxon-name-part taxon-name-part-type="genus">Dineutus</tp:taxon-name-part> <tp:taxon-name-part taxon-name-part-type="species">solitarius</tp:taxon-name-part></tp:taxon-name></italic>: <xref ref-type="bibr" rid="B63">Leech 1940</xref>: 74, <tp:taxon-name><tp:taxon-name-part taxon-name-part-type="genus">Dineutus</tp:taxon-name-part> (<tp:taxon-name-part taxon-name-part-type="subgenus">Cyclinus</tp:taxon-name-part>) <tp:taxon-name-part taxon-name-part-type="species">solitarius</tp:taxon-name-part></tp:taxon-name>: <xref ref-type="bibr" rid="B64">Leech 1948</xref>: 422, <italic><tp:taxon-name><tp:taxon-name-part taxon-name-part-type="genus">Dineutus</tp:taxon-name-part> <tp:taxon-name-part taxon-name-part-type="species">solitarius</tp:taxon-name-part></tp:taxon-name></italic>: <xref ref-type="bibr" rid="B2">Arce-Pérez and Roughley 1999</xref>: 84.</comment></tp:nomenclature-citation></tp:nomenclature-citation-list></tp:nomenclature><tp:treatment-sec sec-type="Type locality"><title>Type locality.</title><p>Mexico, Veracruz</p></tp:treatment-sec><tp:treatment-sec sec-type="Specimens examined"><title>Specimens examined.</title><p>87</p></tp:treatment-sec><tp:treatment-sec sec-type="Type material examined"><title>Type material examined.</title><p>Lectotype, here designated (1 ♂ male pinned) “MUSEUM PARIS/ VERA-CRUZ/ 1833 [beige label, typed black ink]// green disc [underneath is handwritten Veracruz/ 1883// in black ink]// <italic><tp:taxon-name><tp:taxon-name-part taxon-name-part-type="species">solitarius</tp:taxon-name-part></tp:taxon-name></italic> [beige label, handwritten in black ink, handwriting appears to be Aubé’s]// TYPE [white label, typed red ink]// LECTOTYPE [red label, typed black ink]//” deposited in the MNHN.</p></tp:treatment-sec><tp:treatment-sec sec-type="Material examined"><title>Material examined.</title><p><bold>COSTA RICA:</bold> <bold>Guanacaste:</bold> Santa Rosa N.P.,<named-content xmlns:xlink="http://www.w3.org/1999/xlink" content-type="dwc:verbatimCoordinates" xlink:type="simple">10°50.35'N, 85°37.07'W</named-content>, 300 m, 6.vi.2008, leg. E. Nearns, I. Swift (2 ex. MSBA); 0.25km S Santa Rosa N.P., roadside pool, 15.vi.2003, leg. W.D. Shepard, EMEC <ext-link xmlns:xlink="http://www.w3.org/1999/xlink" ext-link-type="uri" xlink:href="http://essigdb.berkeley.edu/cgi/eme_query?table=eme&amp;bnhm_id=EMEC204684&amp;one=T&amp;OK2SHOWPRIVATE=" xlink:type="simple">204684</ext-link>-<ext-link xmlns:xlink="http://www.w3.org/1999/xlink" ext-link-type="uri" xlink:href="http://essigdb.berkeley.edu/cgi/eme_query?table=eme&amp;bnhm_id=EMEC204687&amp;one=T&amp;OK2SHOWPRIVATE=" xlink:type="simple">204687</ext-link>; EMEC <ext-link xmlns:xlink="http://www.w3.org/1999/xlink" ext-link-type="uri" xlink:href="http://essigdb.berkeley.edu/cgi/eme_query?table=eme&amp;bnhm_id=EMEC204675&amp;one=T&amp;OK2SHOWPRIVATE=" xlink:type="simple">204675</ext-link> (5 ex. EMEC); La Pacifica nr Canas, 8.vi.1983, leg. J.E. Wappes, (1 ex. FSCA). <bold>EL SALVADOR:</bold> <bold>La Libertad:</bold> Hacienda Capolinas, 5 km NW Quezaltepeque, 455 m, 21.xii.1964, leg. M.E. Irwin (1 ex. UCRC). <bold>GUATEMALA:</bold> <bold>Jalapa:</bold> 4-7 km E. Jalapa, 12.vi.1991, leg. J.E. Wappes (1 ex. FSCA). <bold>HONDURAS:</bold> <bold>Comayagua:</bold> Malootal Minas de Oro, v.1932, leg. J.B. Edwards (3 ex. KSEM); <bold>Francisco Morazán:</bold> 4.5 km S.E. El Zamorano, 25.iv.1993, leg. I. Stange &amp; R. Miller (1 ex. FSCA); <bold>La Paz:</bold> La Paz, 21.vii.1978, leg. V. Diaz, EMEC <ext-link xmlns:xlink="http://www.w3.org/1999/xlink" ext-link-type="uri" xlink:href="http://essigdb.berkeley.edu/cgi/eme_query?table=eme&amp;bnhm_id=EMEC204672&amp;one=T&amp;OK2SHOWPRIVATE=" xlink:type="simple">204672</ext-link> (1 ex. EMEC). <bold>MEXICO:</bold> <bold>Chiapas:</bold> 2.7mi W Colonia, Lazaro Cardenas, 6.viii.1965, leg. J.D. McCarty, EMEC <ext-link xmlns:xlink="http://www.w3.org/1999/xlink" ext-link-type="uri" xlink:href="http://essigdb.berkeley.edu/cgi/eme_query?table=eme&amp;bnhm_id=EMEC654699&amp;one=T&amp;OK2SHOWPRIVATE=" xlink:type="simple">654699</ext-link>; EMEC <ext-link xmlns:xlink="http://www.w3.org/1999/xlink" ext-link-type="uri" xlink:href="http://essigdb.berkeley.edu/cgi/eme_query?table=eme&amp;bnhm_id=EMEC204761&amp;one=T&amp;OK2SHOWPRIVATE=" xlink:type="simple">204761</ext-link>; EMEC <ext-link xmlns:xlink="http://www.w3.org/1999/xlink" ext-link-type="uri" xlink:href="http://essigdb.berkeley.edu/cgi/eme_query?table=eme&amp;bnhm_id=EMEC204769&amp;one=T&amp;OK2SHOWPRIVATE=" xlink:type="simple">204769</ext-link>; EMEC <ext-link xmlns:xlink="http://www.w3.org/1999/xlink" ext-link-type="uri" xlink:href="http://essigdb.berkeley.edu/cgi/eme_query?table=eme&amp;bnhm_id=EMEC204777&amp;one=T&amp;OK2SHOWPRIVATE=" xlink:type="simple">204777</ext-link>; EMEC <ext-link xmlns:xlink="http://www.w3.org/1999/xlink" ext-link-type="uri" xlink:href="http://essigdb.berkeley.edu/cgi/eme_query?table=eme&amp;bnhm_id=EMEC204801&amp;one=T&amp;OK2SHOWPRIVATE=" xlink:type="simple">204801</ext-link>; EMEC <ext-link xmlns:xlink="http://www.w3.org/1999/xlink" ext-link-type="uri" xlink:href="http://essigdb.berkeley.edu/cgi/eme_query?table=eme&amp;bnhm_id=EMEC204807&amp;one=T&amp;OK2SHOWPRIVATE=" xlink:type="simple">204807</ext-link>-<ext-link xmlns:xlink="http://www.w3.org/1999/xlink" ext-link-type="uri" xlink:href="http://essigdb.berkeley.edu/cgi/eme_query?table=eme&amp;bnhm_id=EMEC204809&amp;one=T&amp;OK2SHOWPRIVATE=" xlink:type="simple">204809</ext-link> (8 ex. EMEC); 20 mi W of Cintalapa, 31.xii.1955, leg. J.C. Schaffner (2 ex. FSCA); <bold>Guerrero:</bold> Rincon, “kil.-256 S. MexCity”, 31.x.1936, leg. H.D. Thomas (1 ex. KSEM); <bold>Jalisco:</bold> UNAM Biol. Sta. Chamela, 61 m, 9.viii.1982, leg. C.W. &amp; L. O’Brien &amp; G. Wibmer, at light (1 ex. FSCA); Est. Biol. Chamela, at lites, 13-22.vii.1992, leg. J. Chemsak, EMEC <ext-link xmlns:xlink="http://www.w3.org/1999/xlink" ext-link-type="uri" xlink:href="http://essigdb.berkeley.edu/cgi/eme_query?table=eme&amp;bnhm_id=EMEC204753&amp;one=T&amp;OK2SHOWPRIVATE=" xlink:type="simple">204753</ext-link>; EMEC <ext-link xmlns:xlink="http://www.w3.org/1999/xlink" ext-link-type="uri" xlink:href="http://essigdb.berkeley.edu/cgi/eme_query?table=eme&amp;bnhm_id=EMEC204881&amp;one=T&amp;OK2SHOWPRIVATE=" xlink:type="simple">204881</ext-link>; EMEC <ext-link xmlns:xlink="http://www.w3.org/1999/xlink" ext-link-type="uri" xlink:href="http://essigdb.berkeley.edu/cgi/eme_query?table=eme&amp;bnhm_id=EMEC204897&amp;one=T&amp;OK2SHOWPRIVATE=" xlink:type="simple">204897</ext-link>; EMEC <ext-link xmlns:xlink="http://www.w3.org/1999/xlink" ext-link-type="uri" xlink:href="http://essigdb.berkeley.edu/cgi/eme_query?table=eme&amp;bnhm_id=EMEC204925&amp;one=T&amp;OK2SHOWPRIVATE=" xlink:type="simple">204925</ext-link> (4 ex. EMEC); 20 mi N Puerto Vallerta, “200”, 29.viii.1971, leg. J. Cicero (1 ex. FSCA); <bold>Nayarit:</bold> 7 mi. N Tetitlan, 14.vi.1962, leg. D.H. Janzen, EMEC <ext-link xmlns:xlink="http://www.w3.org/1999/xlink" ext-link-type="uri" xlink:href="http://essigdb.berkeley.edu/cgi/eme_query?table=eme&amp;bnhm_id=EMEC204772&amp;one=T&amp;OK2SHOWPRIVATE=" xlink:type="simple">204772</ext-link>-<ext-link xmlns:xlink="http://www.w3.org/1999/xlink" ext-link-type="uri" xlink:href="http://essigdb.berkeley.edu/cgi/eme_query?table=eme&amp;bnhm_id=EMEC204773&amp;one=T&amp;OK2SHOWPRIVATE=" xlink:type="simple">204773</ext-link>; EMEC <ext-link xmlns:xlink="http://www.w3.org/1999/xlink" ext-link-type="uri" xlink:href="http://essigdb.berkeley.edu/cgi/eme_query?table=eme&amp;bnhm_id=EMEC204786&amp;one=T&amp;OK2SHOWPRIVATE=" xlink:type="simple">204786</ext-link>; EMEC <ext-link xmlns:xlink="http://www.w3.org/1999/xlink" ext-link-type="uri" xlink:href="http://essigdb.berkeley.edu/cgi/eme_query?table=eme&amp;bnhm_id=EMEC204800&amp;one=T&amp;OK2SHOWPRIVATE=" xlink:type="simple">204800</ext-link>; EMEC <ext-link xmlns:xlink="http://www.w3.org/1999/xlink" ext-link-type="uri" xlink:href="http://essigdb.berkeley.edu/cgi/eme_query?table=eme&amp;bnhm_id=EMEC204805&amp;one=T&amp;OK2SHOWPRIVATE=" xlink:type="simple">204805</ext-link>-<ext-link xmlns:xlink="http://www.w3.org/1999/xlink" ext-link-type="uri" xlink:href="http://essigdb.berkeley.edu/cgi/eme_query?table=eme&amp;bnhm_id=EMEC204806&amp;one=T&amp;OK2SHOWPRIVATE=" xlink:type="simple">204806</ext-link>; EMEC <ext-link xmlns:xlink="http://www.w3.org/1999/xlink" ext-link-type="uri" xlink:href="http://essigdb.berkeley.edu/cgi/eme_query?table=eme&amp;bnhm_id=EMEC204857&amp;one=T&amp;OK2SHOWPRIVATE=" xlink:type="simple">204857</ext-link>-<ext-link xmlns:xlink="http://www.w3.org/1999/xlink" ext-link-type="uri" xlink:href="http://essigdb.berkeley.edu/cgi/eme_query?table=eme&amp;bnhm_id=EMEC204858&amp;one=T&amp;OK2SHOWPRIVATE=" xlink:type="simple">204858</ext-link>; EMEC <ext-link xmlns:xlink="http://www.w3.org/1999/xlink" ext-link-type="uri" xlink:href="http://essigdb.berkeley.edu/cgi/eme_query?table=eme&amp;bnhm_id=EMEC204917&amp;one=T&amp;OK2SHOWPRIVATE=" xlink:type="simple">204917</ext-link>-<ext-link xmlns:xlink="http://www.w3.org/1999/xlink" ext-link-type="uri" xlink:href="http://essigdb.berkeley.edu/cgi/eme_query?table=eme&amp;bnhm_id=EMEC204920&amp;one=T&amp;OK2SHOWPRIVATE=" xlink:type="simple">204920</ext-link> (11 ex. EMEC); El Pichon, 25.vi.1963 (1 ex. FSCA); Jesus Maria, 26.vi.1955, leg. B. Malkin, EMEC <ext-link xmlns:xlink="http://www.w3.org/1999/xlink" ext-link-type="uri" xlink:href="http://essigdb.berkeley.edu/cgi/eme_query?table=eme&amp;bnhm_id=EMEC204804&amp;one=T&amp;OK2SHOWPRIVATE=" xlink:type="simple">204804</ext-link> (1 ex. EMEC); Sierra Zapotan, 1300 m, iii.1943, leg. E. Paredes (3 ex. UCRC); 24 mi SE Tepic, 1045 m, 22.vi.1968, leg. A.R. Hardy, L. Espinosa, J.P. Abrayaya (2 ex. UCRC); 20.3 mi W Compostela, 60 m, 19.vi.1967, leg. A.R. Hardy (1 ex. UCRC); <bold>Nuevo León:</bold> 10km N Linares, mercury vapor lamp, 430 m, 23.iii.1991, leg. R. Brooks, R. Leschen, Coll. No. 58 (1 ex. KSEM); <bold>Oaxaca:</bold> 5 mi N La Ventosa, 4.vii.1970, leg. R.E. Beer &amp; party (3 ex. KSEM); 80km N of Arriga,10.vi.1971, leg. S.R. &amp; L.M. Steinhauser (2 ex. FSCA); <bold>Quintana Roo:</bold> 10.9km S Playa del Carmen,1.vii.1990, leg. M.C. Thomas, (1 ex. FSCA); Isla de Cozumel, SW side 2mi W Cedral, 8.x.1993, leg. C.B. Barr &amp; W.D. Shepard, EMEC <ext-link xmlns:xlink="http://www.w3.org/1999/xlink" ext-link-type="uri" xlink:href="http://essigdb.berkeley.edu/cgi/eme_query?table=eme&amp;bnhm_id=EMEC654700&amp;one=T&amp;OK2SHOWPRIVATE=" xlink:type="simple">654700</ext-link> (1 ex. EMEC); <bold>San Luis Potosí:</bold> El Salto Falls, 15.vi.1956, leg. R.E. Beer &amp; party (5 ex. KSEM); El Salto, 19.vi.1953, Univ. Kans. Mex. Expedition (2 ex. KSEM); same as previous except: 488 m, 24.viii.1954 (1 ex. KSEM); same as previous except: 381 m, 4.ix.1962, leg. Ordway &amp; Marston, at light (1 ex. KSEM); <bold>Sinaloa:</bold> Culiaoan, 6 mi S, Black &amp; White lights, 6.viii.1964, leg. J.A. Chemsak &amp; J. Powell, EMEC <ext-link xmlns:xlink="http://www.w3.org/1999/xlink" ext-link-type="uri" xlink:href="http://essigdb.berkeley.edu/cgi/eme_query?table=eme&amp;bnhm_id=EMEC204803&amp;one=T&amp;OK2SHOWPRIVATE=" xlink:type="simple">204803</ext-link> (1 ex. EMEC); 5 mi N Mazatlan, at light, 11.x.1975, leg. J. Powell, J. Chemsak, T. Friedlander, EMEC <ext-link xmlns:xlink="http://www.w3.org/1999/xlink" ext-link-type="uri" xlink:href="http://essigdb.berkeley.edu/cgi/eme_query?table=eme&amp;bnhm_id=EMEC204778&amp;one=T&amp;OK2SHOWPRIVATE=" xlink:type="simple">204778</ext-link> (1 ex. EMEC); 15 mi SE Mazatlan, 27.vii.1973, leg. J. Chemsak, E.G. Linsleys &amp; A.E. Michelbacher, EMEC <ext-link xmlns:xlink="http://www.w3.org/1999/xlink" ext-link-type="uri" xlink:href="http://essigdb.berkeley.edu/cgi/eme_query?table=eme&amp;bnhm_id=EMEC204779&amp;one=T&amp;OK2SHOWPRIVATE=" xlink:type="simple">204779</ext-link> (1 ex. EMEC); <bold>Veracruz:</bold> 15mi NW of Acayucan, 18.vi.1958, leg. J.C. Schaffner, (1 ex. FSCA); Palma Sola, “255 Pastizal”, 23.viii.1973, leg. G. Halffter &amp; P. Reyes, Blacklight trap (1 ex. FSCA); 6mi SE Rinconada, 21.vi.1962, leg. D.H. Janzen, EMEC <ext-link xmlns:xlink="http://www.w3.org/1999/xlink" ext-link-type="uri" xlink:href="http://essigdb.berkeley.edu/cgi/eme_query?table=eme&amp;bnhm_id=EMEC204921&amp;one=T&amp;OK2SHOWPRIVATE=" xlink:type="simple">204921</ext-link> (1 ex. EMEC). <bold>NICARAGUA:</bold> <bold>Rivas:</bold> E of Lago de Apanás, <named-content xmlns:xlink="http://www.w3.org/1999/xlink" content-type="dwc:verbatimCoordinates" xlink:type="simple">13°12.77'N, 86°58.06'W</named-content>, 966 m, 12.vi.2005, leg. W.D. Shepard, EMEC <ext-link xmlns:xlink="http://www.w3.org/1999/xlink" ext-link-type="uri" xlink:href="http://essigdb.berkeley.edu/cgi/eme_query?table=eme&amp;bnhm_id=EMEC204676&amp;one=T&amp;OK2SHOWPRIVATE=" xlink:type="simple">204676</ext-link>-<ext-link xmlns:xlink="http://www.w3.org/1999/xlink" ext-link-type="uri" xlink:href="http://essigdb.berkeley.edu/cgi/eme_query?table=eme&amp;bnhm_id=EMEC204683&amp;one=T&amp;OK2SHOWPRIVATE=" xlink:type="simple">204683</ext-link> (8 ex. EMEC); <bold>Jinotega:</bold> roadside pool, Lago de Apanás area, N Jinotega, <named-content xmlns:xlink="http://www.w3.org/1999/xlink" content-type="dwc:verbatimCoordinates" xlink:type="simple">13°12.8'N, 85°58.1'W</named-content>, 966 m, 12.vi.2005, leg. C.B. Barr, EMEC <ext-link xmlns:xlink="http://www.w3.org/1999/xlink" ext-link-type="uri" xlink:href="http://essigdb.berkeley.edu/cgi/eme_query?table=eme&amp;bnhm_id=EMEC204673&amp;one=T&amp;OK2SHOWPRIVATE=" xlink:type="simple">204673</ext-link>-<ext-link xmlns:xlink="http://www.w3.org/1999/xlink" ext-link-type="uri" xlink:href="http://essigdb.berkeley.edu/cgi/eme_query?table=eme&amp;bnhm_id=EMEC204674&amp;one=T&amp;OK2SHOWPRIVATE=" xlink:type="simple">204674</ext-link> (2 ex. EMEC). <bold>U.S.A.:</bold> <bold>California:</bold> Riverside Co., Mecca, 15.viii.1924, EMEC <ext-link xmlns:xlink="http://www.w3.org/1999/xlink" ext-link-type="uri" xlink:href="http://essigdb.berkeley.edu/cgi/eme_query?table=eme&amp;bnhm_id=EMEC654698&amp;one=T&amp;OK2SHOWPRIVATE=" xlink:type="simple">654698</ext-link> (1 ex. EMEC); <bold>Texas:</bold> “Pinto”, 7.vii.1938, leg. D. W. Craik (1 ex. KSEM).</p></tp:treatment-sec><tp:treatment-sec sec-type="Diagnosis"><title>Diagnosis.</title><p>Male (Fig. <xref ref-type="fig" rid="F42">42C–D</xref>): Size: 9.2–10.4 mm. Body form broadly oval; elytral apices regularly broadly rounded, with serrations and irregularities absent apically, elytra reticulation normally coarse and well impressed laterally, medially being replaced by fine microreticulation, elytral disc medially often with fine and weakly impressed punctures, striae very faintly present, most evident medially on elytral disc; profemora with small sub-apicoventral tooth atop profemoral carina; protibiae weakly subsinuate to club-shaped; mesotarsal claws (Fig. <xref ref-type="fig" rid="F43">43C</xref>) with ventral margin straight, with weak medial expansion; venter darkly colored, usually black to very dark reddish brown, mesothoracic and metathoracic legs usually lighter in coloration, as well as apex of abdomen; Aedeagus (Fig. <xref ref-type="fig" rid="F43">43A, B, D</xref>) median lobe in dorsal view just shorter than parameres, mildly parallel sided, weakly angled towards apex, acuminate in apical 1/5, apical median lobe angled towards acumination, lateral margins of acumination angled toward apex, apex very shortly rounded producing a strong point, in lateral view median lobe evenly shallowly curved dorsally, ventrally median lobe with diamond shaped sperm-groove, parameres in dorsal view weakly expanded laterally at apical 1/3, narrowly rounded apically.</p><p>Female (Fig. <xref ref-type="fig" rid="F42">42A–B</xref>): Size: 9.1–10.2 mm. Body form regularly oval; elytral apices regularly broadly rounded, with serrations and irregularities absent apically, apicolateral sinuation absent, elytra reticulation course and well impressed laterally, medially being replaced by fine microreticulation, elytral disc medially often with fine and weakly impressed punctures, striae very faintly present, most evident medially on elytral disc; profemora without sub-apicoventral tooth; protibiae club-shaped; venter darkly colored, usually black to very dark brown, mesothoracic and metathoracic legs usually lighter in coloration, as well as apex of abdomen.</p><fig id="F42" position="float" orientation="portrait"><label>Figure 42.</label><caption><p><italic><tp:taxon-name><tp:taxon-name-part taxon-name-part-type="genus">Dineutus</tp:taxon-name-part> <tp:taxon-name-part taxon-name-part-type="species">solitarius</tp:taxon-name-part></tp:taxon-name></italic>. <bold>A</bold> ♀ dorsal habitus <bold>B</bold> ♀ ventral habitus <bold>C</bold> ♂ dorsal habitus <bold>D</bold> ♂ ventral habitus. All scale bars ≈ 2 mm.</p></caption><graphic xmlns:xlink="http://www.w3.org/1999/xlink" xlink:href="zookeys-476-001-g042.jpg" position="float" orientation="portrait" xlink:type="simple" id="oo_37501.jpg"/></fig><fig id="F43" position="float" orientation="portrait"><label>Figure 43.</label><caption><p><italic><tp:taxon-name><tp:taxon-name-part taxon-name-part-type="genus">Dineutus</tp:taxon-name-part> <tp:taxon-name-part taxon-name-part-type="species">solitarius</tp:taxon-name-part></tp:taxon-name></italic>. <bold>A</bold> aedeagus dorsal view <bold>B</bold> aedeagus ventral view <bold>C</bold> ♂ mesotarsal claws <bold>D</bold> aedeagus lateral view. Scale bar for <bold>C</bold> ≈ 0.10 mm all others ≈ 1 mm.</p></caption><graphic xmlns:xlink="http://www.w3.org/1999/xlink" xlink:href="zookeys-476-001-g043.jpg" position="float" orientation="portrait" xlink:type="simple" id="oo_37502.jpg"/></fig></tp:treatment-sec><tp:treatment-sec sec-type="Differential diagnosis"><title>Differential diagnosis.</title><!--PageBreak--><p><italic><tp:taxon-name><tp:taxon-name-part taxon-name-part-type="genus">Dineutus</tp:taxon-name-part> <tp:taxon-name-part taxon-name-part-type="species">solitarius</tp:taxon-name-part></tp:taxon-name></italic> is unique among all other North American <italic><tp:taxon-name><tp:taxon-name-part taxon-name-part-type="genus">Dineutus</tp:taxon-name-part></tp:taxon-name></italic> in being smaller in size (9.1–10.4 mm), with a broadly oval body form (Fig. <xref ref-type="fig" rid="F42">42C</xref>), having the elytral apices broadly rounded without serrations and/or irregularities, males with the profemoral sub-apical ventral tooth small and atop a carina, and by the form of the aedeagus (Fig. <xref ref-type="fig" rid="F43">43A</xref>). The species most similar to <italic><tp:taxon-name><tp:taxon-name-part taxon-name-part-type="genus">Dineutus</tp:taxon-name-part> <tp:taxon-name-part taxon-name-part-type="species">solitarius</tp:taxon-name-part></tp:taxon-name></italic> are <italic><tp:taxon-name><tp:taxon-name-part taxon-name-part-type="genus">Dineutus</tp:taxon-name-part> <tp:taxon-name-part taxon-name-part-type="species">carolinus</tp:taxon-name-part></tp:taxon-name></italic> and <italic><tp:taxon-name><tp:taxon-name-part taxon-name-part-type="genus">Dineutus</tp:taxon-name-part> <tp:taxon-name-part taxon-name-part-type="species">emarginatus</tp:taxon-name-part></tp:taxon-name></italic>. Both sexes of <italic><tp:taxon-name><tp:taxon-name-part taxon-name-part-type="genus">Dineutus</tp:taxon-name-part> <tp:taxon-name-part taxon-name-part-type="species">solitarius</tp:taxon-name-part></tp:taxon-name></italic> can be distinguished from <italic><tp:taxon-name><tp:taxon-name-part taxon-name-part-type="genus">Dineutus</tp:taxon-name-part> <tp:taxon-name-part taxon-name-part-type="species">carolinus</tp:taxon-name-part></tp:taxon-name></italic> in having the elytral apices broadly rounded without apical serrations and/or irregularities, as opposed to having the elytral apices narrowly rounded with serrations and/or irregularities present. The body form of <italic><tp:taxon-name><tp:taxon-name-part taxon-name-part-type="genus">Dineutus</tp:taxon-name-part> <tp:taxon-name-part taxon-name-part-type="species">solitarius</tp:taxon-name-part></tp:taxon-name></italic> is much more regularly oval as opposed to being more elongate overall in <italic><tp:taxon-name><tp:taxon-name-part taxon-name-part-type="genus">Dineutus</tp:taxon-name-part> <tp:taxon-name-part taxon-name-part-type="species">carolinus</tp:taxon-name-part></tp:taxon-name></italic>. <italic><tp:taxon-name><tp:taxon-name-part taxon-name-part-type="genus">Dineutus</tp:taxon-name-part> <tp:taxon-name-part taxon-name-part-type="species">solitarius</tp:taxon-name-part></tp:taxon-name></italic> lacks a defined lateral marginal depression as seen in <italic><tp:taxon-name><tp:taxon-name-part taxon-name-part-type="genus">Dineutus</tp:taxon-name-part> <tp:taxon-name-part taxon-name-part-type="species">carolinus</tp:taxon-name-part></tp:taxon-name></italic> as a result of being more dorsoventrally convex.</p><p>Of the two species similar to <italic><tp:taxon-name><tp:taxon-name-part taxon-name-part-type="genus">Dineutus</tp:taxon-name-part> <tp:taxon-name-part taxon-name-part-type="species">solitarius</tp:taxon-name-part></tp:taxon-name></italic>, <italic><tp:taxon-name><tp:taxon-name-part taxon-name-part-type="genus">Dineutus</tp:taxon-name-part> <tp:taxon-name-part taxon-name-part-type="species">emarginatus</tp:taxon-name-part></tp:taxon-name></italic> is more similar, in that both of these species have the elytral apices fairly broadly rounded and without apical serrations and/or irregularities present. Furthermore, the aedeagi of these two species are somewhat similar both being acuminate. In general both sexes of <italic><tp:taxon-name><tp:taxon-name-part taxon-name-part-type="genus">Dineutus</tp:taxon-name-part> <tp:taxon-name-part taxon-name-part-type="species">solitarius</tp:taxon-name-part></tp:taxon-name></italic> can be distinguished from <italic><tp:taxon-name><tp:taxon-name-part taxon-name-part-type="genus">Dineutus</tp:taxon-name-part> <tp:taxon-name-part taxon-name-part-type="species">emarginatus</tp:taxon-name-part></tp:taxon-name></italic> in being much more regularly rounded in body form than <italic><tp:taxon-name><tp:taxon-name-part taxon-name-part-type="genus">Dineutus</tp:taxon-name-part> <tp:taxon-name-part taxon-name-part-type="species">emarginatus</tp:taxon-name-part></tp:taxon-name></italic>, whose body form is more elongate oval. The pronotal shape of the two species differs fairly noticeably, in <italic><tp:taxon-name><tp:taxon-name-part taxon-name-part-type="genus">Dineutus</tp:taxon-name-part> <tp:taxon-name-part taxon-name-part-type="species">solitarius</tp:taxon-name-part></tp:taxon-name></italic> the pronotum has the lateral borders much more obtusely angled posteriorly to anteriorly, and the posterior margin of the pronotum flatly meets the posterolateral corners of the pronotum, while in <italic><tp:taxon-name><tp:taxon-name-part taxon-name-part-type="genus">Dineutus</tp:taxon-name-part> <tp:taxon-name-part taxon-name-part-type="species">emarginatus</tp:taxon-name-part></tp:taxon-name></italic> the pronotum has the lateral borders more straightly angled posteriorly to anteriorly with the posterior margin being more sinuate.</p><p>Males of <italic><tp:taxon-name><tp:taxon-name-part taxon-name-part-type="genus">Dineutus</tp:taxon-name-part> <tp:taxon-name-part taxon-name-part-type="species">solitarius</tp:taxon-name-part></tp:taxon-name></italic> can further be removed from <italic><tp:taxon-name><tp:taxon-name-part taxon-name-part-type="genus">Dineutus</tp:taxon-name-part> <tp:taxon-name-part taxon-name-part-type="species">emarginatus</tp:taxon-name-part></tp:taxon-name></italic> in having a small profemoral sub-apicoventral tooth atop a carina, while in <italic><tp:taxon-name><tp:taxon-name-part taxon-name-part-type="genus">Dineutus</tp:taxon-name-part> <tp:taxon-name-part taxon-name-part-type="species">emarginatus</tp:taxon-name-part></tp:taxon-name></italic> the tooth is much more large and triangular. The aedeagi of these two species are similar in that both have an acuminate median lobe, however the general shape of the median lobe of the two aedeagi can be separated without difficulty. The median lob of <italic><tp:taxon-name><tp:taxon-name-part taxon-name-part-type="genus">Dineutus</tp:taxon-name-part> <tp:taxon-name-part taxon-name-part-type="species">solitarius</tp:taxon-name-part></tp:taxon-name></italic> (Fig. <xref ref-type="fig" rid="F43">43A</xref>) is much more parallel sided, being weakly narrowed towards the acumination and the acumination itself having its margins angled towards the apex, which is very narrowly rounded giving it a very pointed feel. In <italic><tp:taxon-name><tp:taxon-name-part taxon-name-part-type="genus">Dineutus</tp:taxon-name-part> <tp:taxon-name-part taxon-name-part-type="species">emarginatus</tp:taxon-name-part></tp:taxon-name></italic> the median lobe (Fig. <xref ref-type="fig" rid="F20">20A</xref>) is weakly constricted medially giving the lateral margins a slight sinuation, the apical margins of the median lobe are rounded towards the acumination, with the acumination having its lateral margins fairly straight, and the apex relatively more broadly rounded, giving it a more rounded pointed shape, as opposed to narrowly pointed as in <italic><tp:taxon-name><tp:taxon-name-part taxon-name-part-type="genus">Dineutus</tp:taxon-name-part> <tp:taxon-name-part taxon-name-part-type="species">solitarius</tp:taxon-name-part></tp:taxon-name></italic>.</p><p>The females of <italic><tp:taxon-name><tp:taxon-name-part taxon-name-part-type="genus">Dineutus</tp:taxon-name-part> <tp:taxon-name-part taxon-name-part-type="species">solitarius</tp:taxon-name-part></tp:taxon-name></italic> differ primarily in the general differences between the two species.</p></tp:treatment-sec><tp:treatment-sec sec-type="Distribution"><title>Distribution</title><p><bold>(Fig. <xref ref-type="fig" rid="F54">54B</xref>).</bold> From extreme southern United States, Texas (“Pinto Texas” 1938 [KSEM]) and California (<xref ref-type="bibr" rid="B63">Leech 1940</xref>; <xref ref-type="bibr" rid="B64">Leech 1948</xref>), throughout Mexico (<xref ref-type="bibr" rid="B96">Ochs 1949</xref>) and Central America to western Costa Rica. The first author visited the only known California locality, the city of Mecca, in Riverside County, in southwestern California, in the summer of 2012, in an attempt to recollect this species. The area had changed quite a bit with much of the duck ponds in the area having dried up and an increased agricultural presence was evident.</p></tp:treatment-sec><tp:treatment-sec sec-type="Habitat"><title>Habitat.</title><p>This species appears to be lotic. Several locality labels list “pools in stream”. In La Selva Negra, Nicaragua, specimens were collected from a pool within a stream by the second author.</p><!--PageBreak--></tp:treatment-sec><tp:treatment-sec sec-type="Discussion"><title>Discussion.</title><p>It should be noted that <italic><tp:taxon-name><tp:taxon-name-part taxon-name-part-type="genus">Dineutus</tp:taxon-name-part> <tp:taxon-name-part taxon-name-part-type="species">solitarius</tp:taxon-name-part></tp:taxon-name></italic> is primarily a Mexican and Central American species, only just barely reaching the United States. Historical records indicate it was at one point found in California (<xref ref-type="bibr" rid="B63">Leech 1940</xref>) and Texas.</p><p>There is some noticeable variation in the elytral sculpturing among populations of <italic><tp:taxon-name><tp:taxon-name-part taxon-name-part-type="genus">Dineutus</tp:taxon-name-part> <tp:taxon-name-part taxon-name-part-type="species">solitarius</tp:taxon-name-part></tp:taxon-name></italic>. Specimens from Sierra de Zapotan, Nayarit, Mexico (UCRC) have the punctures of the elytra much more shallowly and weakly impressed, making them much larger and “dimply” in appearance (Fig. <xref ref-type="fig" rid="F46">46B</xref>). This is most noticeable medially on the elytra discs near the sutural region, where the strong lateral reticulation is replaced by the fine mesh microreticulation. Interestingly a similar situation is seen in specimens from the same area of <italic><tp:taxon-name><tp:taxon-name-part taxon-name-part-type="genus">Dineutus</tp:taxon-name-part> <tp:taxon-name-part taxon-name-part-type="species">sublineatus</tp:taxon-name-part></tp:taxon-name></italic> (Fig. <xref ref-type="fig" rid="F46">46A</xref>). These specimens with the dimply punctation make it apparent that the fine weakly impressed punctation seen normally medially on the elytral discs is also present laterally, but is obscured by the strong reticulation of that area, and is visible medially and suturally due to the fine microreticulation of that area. Specimens from Costa Rica (MSBA) also show variation in elytral sculpturing, having the reticulation of the elytra composed of much finer meshes. The lateral meshes are still stronger but not nearly as coarse as in other populations. Specimens of <italic><tp:taxon-name><tp:taxon-name-part taxon-name-part-type="genus">Dineutus</tp:taxon-name-part> <tp:taxon-name-part taxon-name-part-type="species">solitarius</tp:taxon-name-part></tp:taxon-name></italic> from Oaxaca, Mexico, near Arriba, (FSCA) show variation in body form. The outline of the body is much more broadly oval in these specimens. There is also a much greater dorsoventral convexity in the scutellar region, especially evident in lateral view. It should be noted that although there are these variations among populations, the aedeagi of males from each of these populations are not noticeably different or variable in any significant manner.</p></tp:treatment-sec><tp:treatment-sec sec-type="Type designation"><title>Type designation.</title><p>Similar to the situation with <italic><tp:taxon-name><tp:taxon-name-part taxon-name-part-type="genus">Dineutes</tp:taxon-name-part> <tp:taxon-name-part taxon-name-part-type="species">metallicus</tp:taxon-name-part></tp:taxon-name></italic> Aubé, the only specimen with a date and Aubé’s handwriting for the determination label was selected as the lectotype (Fig. <xref ref-type="fig" rid="F51">51C</xref>). The other specimens in the MNHN collection lacked dates and/or Aubé’s handwriting, therefore we did not designate paralectotypes.</p></tp:treatment-sec><tp:treatment-sec><!--Section generated to contain objects referenced in tp:taxon-treatment.--><fig id="F46" position="float" orientation="portrait"><label>Figure 46.</label><caption><p>Variation in specimens from Sierra de Zapotan, Narayit, Mexico. <bold>A</bold> ♂ <italic><tp:taxon-name><tp:taxon-name-part taxon-name-part-type="genus">Dineutus</tp:taxon-name-part> <tp:taxon-name-part taxon-name-part-type="species">sublineatus</tp:taxon-name-part></tp:taxon-name></italic> dorsal habitus <bold>B</bold> ♂ <italic><tp:taxon-name><tp:taxon-name-part taxon-name-part-type="genus">Dineutus</tp:taxon-name-part> <tp:taxon-name-part taxon-name-part-type="species">solitarius</tp:taxon-name-part></tp:taxon-name></italic> male dorsal habitus. ♀ <italic><tp:taxon-name><tp:taxon-name-part taxon-name-part-type="genus">Dineutus</tp:taxon-name-part> <tp:taxon-name-part taxon-name-part-type="species">sublineatus</tp:taxon-name-part></tp:taxon-name></italic> from Salama Guatemala <bold>C</bold> dorsal habitus. All scale bars ≈ 2 mm.</p></caption><graphic xmlns:xlink="http://www.w3.org/1999/xlink" xlink:href="zookeys-476-001-g046.jpg" position="float" orientation="portrait" xlink:type="simple" id="oo_37505.jpg"/></fig><fig id="F51" position="float" orientation="portrait"><label>Figure 51.</label><caption><p>Type specimens <bold>A</bold> <italic><tp:taxon-name><tp:taxon-name-part taxon-name-part-type="genus">Dineutus</tp:taxon-name-part> <tp:taxon-name-part taxon-name-part-type="species">analis</tp:taxon-name-part></tp:taxon-name></italic> Régimbart, 1882 lectotype and labels <bold>B</bold> <italic><tp:taxon-name><tp:taxon-name-part taxon-name-part-type="genus">Dineutus</tp:taxon-name-part> <tp:taxon-name-part taxon-name-part-type="species">discolor</tp:taxon-name-part></tp:taxon-name></italic> Aubé, 1838 lectotype and labels <bold>C</bold> <italic><tp:taxon-name><tp:taxon-name-part taxon-name-part-type="genus">Dineutus</tp:taxon-name-part> <tp:taxon-name-part taxon-name-part-type="species">solitarius</tp:taxon-name-part></tp:taxon-name></italic> Aubé, 1838 lectotype and labels <bold>D</bold> <italic><tp:taxon-name><tp:taxon-name-part taxon-name-part-type="genus">Dineutus</tp:taxon-name-part> <tp:taxon-name-part taxon-name-part-type="species">metallicus</tp:taxon-name-part></tp:taxon-name></italic> Aubé, 1838 lectotype and labels <bold>E</bold> <italic><tp:taxon-name><tp:taxon-name-part taxon-name-part-type="genus">Gyrinus</tp:taxon-name-part> <tp:taxon-name-part taxon-name-part-type="species">longimanus</tp:taxon-name-part></tp:taxon-name></italic> Olivier, 1795 lectotype and labels <bold>F</bold> <italic><tp:taxon-name><tp:taxon-name-part taxon-name-part-type="genus">Dineutus</tp:taxon-name-part> <tp:taxon-name-part taxon-name-part-type="species">truncatus</tp:taxon-name-part> <tp:taxon-name-part taxon-name-part-type="subspecies">mexicanus</tp:taxon-name-part></tp:taxon-name></italic> Ochs, 1925 holotype and labels.</p></caption><graphic xmlns:xlink="http://www.w3.org/1999/xlink" xlink:href="zookeys-476-001-g051.jpg" position="float" orientation="portrait" xlink:type="simple" id="oo_37510.jpg"/></fig><fig id="F54" position="float" orientation="portrait"><label>Figure 54.</label><caption><p>General distribution map. <bold>A</bold> <italic><tp:taxon-name><tp:taxon-name-part taxon-name-part-type="genus">Dineutus</tp:taxon-name-part> <tp:taxon-name-part taxon-name-part-type="species">productus</tp:taxon-name-part></tp:taxon-name></italic> <bold>B</bold> <italic><tp:taxon-name><tp:taxon-name-part taxon-name-part-type="genus">Dineutus</tp:taxon-name-part> <tp:taxon-name-part taxon-name-part-type="species">solitarius</tp:taxon-name-part></tp:taxon-name></italic> <bold>C</bold> <italic><tp:taxon-name><tp:taxon-name-part taxon-name-part-type="genus">Dineutus</tp:taxon-name-part> <tp:taxon-name-part taxon-name-part-type="species">sublineatus</tp:taxon-name-part></tp:taxon-name></italic> <bold>D</bold> <italic><tp:taxon-name><tp:taxon-name-part taxon-name-part-type="genus">Dineutus</tp:taxon-name-part> <tp:taxon-name-part taxon-name-part-type="species">mexicanus</tp:taxon-name-part></tp:taxon-name></italic>, <italic><tp:taxon-name><tp:taxon-name-part taxon-name-part-type="genus">Dineutus</tp:taxon-name-part> <tp:taxon-name-part taxon-name-part-type="species">truncatus</tp:taxon-name-part></tp:taxon-name></italic>.</p></caption><graphic xmlns:xlink="http://www.w3.org/1999/xlink" xlink:href="zookeys-476-001-g054.jpg" position="float" orientation="portrait" xlink:type="simple" id="oo_37513.jpg"/></fig><fig id="F20" position="float" orientation="portrait"><label>Figure 20.</label><caption><p><italic><tp:taxon-name><tp:taxon-name-part taxon-name-part-type="genus">Dineutus</tp:taxon-name-part> <tp:taxon-name-part taxon-name-part-type="species">longimanus</tp:taxon-name-part> <tp:taxon-name-part taxon-name-part-type="subspecies">cubensis</tp:taxon-name-part></tp:taxon-name></italic>. <bold>A</bold> ♀ dorsal habitus <bold>B</bold> ♀ ventral habitus <bold>C</bold> ♂ dorsal habitus <bold>D</bold> ♂ ventral habitus. All scale bars ≈ 2 mm.</p></caption><graphic xmlns:xlink="http://www.w3.org/1999/xlink" xlink:href="zookeys-476-001-g020.jpg" position="float" orientation="portrait" xlink:type="simple" id="oo_37479.jpg"/></fig></tp:treatment-sec><ref-list><ref id="B4"><mixed-citation xmlns:xlink="http://www.w3.org/1999/xlink" xlink:type="simple"><person-group><name name-style="western"><surname>Aubé</surname><given-names>C</given-names></name></person-group> (<year>1838</year>) <source>Species général des Hydrocanthares et Gyriniens, par le docteur Ch. Aubé; pour faire suite au species général des Coléoptères de la collection de M. Le Comte Dejean</source>. <publisher-loc>Paris</publisher-loc>.</mixed-citation></ref><ref id="B41"><mixed-citation xmlns:xlink="http://www.w3.org/1999/xlink" xlink:type="simple"><person-group><name name-style="western"><surname>Hatch</surname><given-names>MH</given-names></name></person-group> (<year>1925b</year>) <article-title>The phylogeny and phylogenetic tendencies of <tp:taxon-name><tp:taxon-name-part taxon-name-part-type="family">Gyrinidae</tp:taxon-name-part></tp:taxon-name>.</article-title><source>Papers of the Michigan Academy of Science, Arts and Letters</source><volume>V</volume>: <fpage>429</fpage>–<lpage>467</lpage>.</mixed-citation></ref><ref id="B63"><mixed-citation xmlns:xlink="http://www.w3.org/1999/xlink" xlink:type="simple"><person-group><name name-style="western"><surname>Leech</surname><given-names>HB</given-names></name></person-group> (<year>1940</year>) <article-title><italic><tp:taxon-name><tp:taxon-name-part taxon-name-part-type="genus">Dineutus</tp:taxon-name-part></tp:taxon-name></italic> in California. (<tp:taxon-name><tp:taxon-name-part taxon-name-part-type="order">Coleoptera</tp:taxon-name-part></tp:taxon-name>, <tp:taxon-name><tp:taxon-name-part taxon-name-part-type="family">Gyrinidae</tp:taxon-name-part></tp:taxon-name>).</article-title><source>The Pan-Pacific Entomologist</source><volume>16</volume>: <lpage>74</lpage>.</mixed-citation></ref><ref id="B64"><mixed-citation xmlns:xlink="http://www.w3.org/1999/xlink" xlink:type="simple"><person-group><name name-style="western"><surname>Leech</surname><given-names>HB</given-names></name></person-group> (<year>1948</year>) <article-title>Contributions toward a knowledge of the insect fauna of Lower California. No. 11. <tp:taxon-name><tp:taxon-name-part taxon-name-part-type="order">Coleoptera</tp:taxon-name-part></tp:taxon-name>: <tp:taxon-name><tp:taxon-name-part taxon-name-part-type="family">Haliplidae</tp:taxon-name-part></tp:taxon-name>, <tp:taxon-name><tp:taxon-name-part taxon-name-part-type="family">Dytiscidae</tp:taxon-name-part></tp:taxon-name>, <tp:taxon-name><tp:taxon-name-part taxon-name-part-type="family">Gyrinidae</tp:taxon-name-part></tp:taxon-name>, <tp:taxon-name><tp:taxon-name-part taxon-name-part-type="family">Hydrophilidae</tp:taxon-name-part></tp:taxon-name>, <tp:taxon-name><tp:taxon-name-part taxon-name-part-type="family">Limnebiidae</tp:taxon-name-part></tp:taxon-name>.</article-title><source>Proceedings of the California Academy of Science</source><volume>24</volume>: <fpage>375</fpage>–<lpage>484</lpage>.</mixed-citation></ref><ref id="B2"><mixed-citation xmlns:xlink="http://www.w3.org/1999/xlink" xlink:type="simple"><person-group><name name-style="western"><surname>Arce-Pérez</surname><given-names>R</given-names></name><name name-style="western"><surname>Roughley</surname><given-names>RE</given-names></name></person-group> (<year>1999</year>) <article-title>Lista anotada y claves para los <tp:taxon-name><tp:taxon-name-part taxon-name-part-type="clade">Hydradephaga</tp:taxon-name-part></tp:taxon-name> (<tp:taxon-name><tp:taxon-name-part taxon-name-part-type="order">Coleoptera</tp:taxon-name-part></tp:taxon-name>: <tp:taxon-name><tp:taxon-name-part taxon-name-part-type="suborder">Adephaga</tp:taxon-name-part></tp:taxon-name>: <tp:taxon-name><tp:taxon-name-part taxon-name-part-type="family">Dytiscidae</tp:taxon-name-part></tp:taxon-name>, <tp:taxon-name><tp:taxon-name-part taxon-name-part-type="family">Noteridae</tp:taxon-name-part></tp:taxon-name>, <tp:taxon-name><tp:taxon-name-part taxon-name-part-type="family">Haliplidae</tp:taxon-name-part></tp:taxon-name>, <tp:taxon-name><tp:taxon-name-part taxon-name-part-type="family">Gyrinidae</tp:taxon-name-part></tp:taxon-name>) de México.</article-title><source>Dugesiana</source><volume>6</volume>: <fpage>69</fpage>–<lpage>104</lpage>.</mixed-citation></ref><ref id="B96"><mixed-citation xmlns:xlink="http://www.w3.org/1999/xlink" xlink:type="simple"><person-group><name name-style="western"><surname>Ochs</surname><given-names>G</given-names></name></person-group> (<year>1949</year>) <article-title>A revision of the <tp:taxon-name><tp:taxon-name-part taxon-name-part-type="superfamily">Gyrinoidea</tp:taxon-name-part></tp:taxon-name> of Central America (<tp:taxon-name><tp:taxon-name-part taxon-name-part-type="order">Coleoptera</tp:taxon-name-part></tp:taxon-name>).</article-title><source>Revista de Entomologia</source><volume>20</volume>: <fpage>253</fpage>–<lpage>300</lpage>.</mixed-citation></ref></ref-list></tp:taxon-treatment>
