# Supplementary material for: The New World whirligig beetles of the genus Dineutus Macleay, 1825 (Coleoptera, Gyrinidae, Gyrininae, Dineutini)
Source: Zookeys. 2015 Jan 23;(476):1–135. doi: 10.3897/zookeys.476.8630 (PMC4311692; doi:10.3897/zookeys.476.8630)
Supplement: XML Treatment for Dineutus sublineatus [file zookeys.476.8630-treatment23.xml]

<!DOCTYPE tp:taxon-treatment
  PUBLIC "-//TaxonX//DTD Taxonomic Treatment Publishing DTD v0 20100105//EN" "tax-treatment-NSO.dtd">
<tp:taxon-treatment xmlns:tp="http://www.plazi.org/taxpub"><tp:treatment-meta><kwd-group><label>Taxon classification</label><kwd><named-content content-type="kingdom">Animalia</named-content></kwd><kwd><named-content content-type="order">Coleoptera</named-content></kwd><kwd><named-content content-type="family">Gyrinidae</named-content></kwd></kwd-group><mixed-citation publication-type="journal"><person-group><name><surname>Gustafson</surname><given-names>Grey T.</given-names></name><name><surname>Miller</surname><given-names>Kelly B.</given-names></name></person-group><article-title>The New World whirligig beetles of the genus <italic><tp:taxon-name><tp:taxon-name-part taxon-name-part-type="genus">Dineutus</tp:taxon-name-part></tp:taxon-name></italic> Macleay, 1825 (<tp:taxon-name><tp:taxon-name-part taxon-name-part-type="order">Coleoptera</tp:taxon-name-part></tp:taxon-name>, <tp:taxon-name><tp:taxon-name-part taxon-name-part-type="family">Gyrinidae</tp:taxon-name-part></tp:taxon-name>, <tp:taxon-name><tp:taxon-name-part taxon-name-part-type="subfamily">Gyrininae</tp:taxon-name-part></tp:taxon-name>, <tp:taxon-name><tp:taxon-name-part taxon-name-part-type="tribe">Dineutini</tp:taxon-name-part></tp:taxon-name>)</article-title><source>Zookeys</source><day>23</day><month>1</month><year>2015</year><volume>2015</volume><issue>476</issue><fpage>1</fpage><lpage>135</lpage><pub-id pub-id-type="doi">10.3897/zookeys.476.8630</pub-id></mixed-citation></tp:treatment-meta><tp:nomenclature><tp:taxon-name>
                            <tp:taxon-name-part taxon-name-part-type="genus">Dineutus</tp:taxon-name-part>
                            <tp:taxon-name-part taxon-name-part-type="species">sublineatus</tp:taxon-name-part>
                        </tp:taxon-name><tp:taxon-authority>(Chevrolat, 1834)</tp:taxon-authority><xref ref-type="fig" rid="F44">Figures 44</xref><xref ref-type="fig" rid="F45">, 45</xref><xref ref-type="fig" rid="F46">, 46</xref><xref ref-type="fig" rid="F54">, 54</xref><!--PageBreak--><!--PageBreak--><!--PageBreak--><tp:nomenclature-citation-list><tp:nomenclature-citation><tp:taxon-name><tp:taxon-name-part taxon-name-part-type="genus">Gyrinus</tp:taxon-name-part> <tp:taxon-name-part taxon-name-part-type="species">sublineatus</tp:taxon-name-part></tp:taxon-name><comment><xref ref-type="bibr" rid="B12">Chevrolat 1834</xref>: 3, <italic><tp:taxon-name><tp:taxon-name-part taxon-name-part-type="genus">Dineutes</tp:taxon-name-part> <tp:taxon-name-part taxon-name-part-type="species">sublineatus</tp:taxon-name-part></tp:taxon-name></italic>: <xref ref-type="bibr" rid="B11">Brullé 1835</xref>: 240, <italic><tp:taxon-name><tp:taxon-name-part taxon-name-part-type="genus">Dineutes</tp:taxon-name-part> <tp:taxon-name-part taxon-name-part-type="species">integer</tp:taxon-name-part></tp:taxon-name></italic> LeConte 1854: 221 [synonymy by <xref ref-type="bibr" rid="B58">LeConte 1861</xref>], <tp:taxon-name><tp:taxon-name-part taxon-name-part-type="genus">Dineutus</tp:taxon-name-part> (<tp:taxon-name-part taxon-name-part-type="subgenus">Dineutus</tp:taxon-name-part>) <tp:taxon-name-part taxon-name-part-type="species">sublineatus</tp:taxon-name-part></tp:taxon-name>: Ochs 1926: 138, <tp:taxon-name><tp:taxon-name-part taxon-name-part-type="genus">Dineutus</tp:taxon-name-part> (<tp:taxon-name-part taxon-name-part-type="subgenus">Protodineutus</tp:taxon-name-part>) <tp:taxon-name-part taxon-name-part-type="species">sublineatus</tp:taxon-name-part></tp:taxon-name>: <xref ref-type="bibr" rid="B36">Guignot 1950</xref>: 126, <italic><tp:taxon-name><tp:taxon-name-part taxon-name-part-type="genus">Dineutus</tp:taxon-name-part> <tp:taxon-name-part taxon-name-part-type="species">sublineatus</tp:taxon-name-part></tp:taxon-name></italic>: <xref ref-type="bibr" rid="B6">Blackwelder 1944</xref>: 81, <tp:taxon-name><tp:taxon-name-part taxon-name-part-type="genus">Dineutus</tp:taxon-name-part> (<tp:taxon-name-part taxon-name-part-type="subgenus">Cyclinus</tp:taxon-name-part>) <tp:taxon-name-part taxon-name-part-type="species">sublineatus</tp:taxon-name-part></tp:taxon-name>: <xref ref-type="bibr" rid="B8">Brinck 1955</xref>: 106, <italic><tp:taxon-name><tp:taxon-name-part taxon-name-part-type="genus">Dineutus</tp:taxon-name-part> <tp:taxon-name-part taxon-name-part-type="species">sublineatus</tp:taxon-name-part></tp:taxon-name></italic>: <xref ref-type="bibr" rid="B2">Arce-Pérez and Roughley 1999</xref>: 84.</comment></tp:nomenclature-citation></tp:nomenclature-citation-list></tp:nomenclature><tp:treatment-sec sec-type="Type locality"><title>Type locality.</title><p>Mexico, Bocadelmonte.</p></tp:treatment-sec><tp:treatment-sec sec-type="Specimens examined"><title>Specimens examined.</title><p><bold>326</bold></p></tp:treatment-sec><tp:treatment-sec sec-type="Type material examined"><title>Type material examined.</title><p><italic><tp:taxon-name><tp:taxon-name-part taxon-name-part-type="genus">Dineutus</tp:taxon-name-part> <tp:taxon-name-part taxon-name-part-type="species">sublineatus</tp:taxon-name-part></tp:taxon-name></italic>: not examined. The first author was unable to locate the syntype of <italic><tp:taxon-name><tp:taxon-name-part taxon-name-part-type="genus">Dineutus</tp:taxon-name-part> <tp:taxon-name-part taxon-name-part-type="species">sublineatus</tp:taxon-name-part></tp:taxon-name></italic> Chevrolat after searching the MNHN with the assistance of A. Mantilleri.</p><!--PageBreak--><p><italic><tp:taxon-name><tp:taxon-name-part taxon-name-part-type="genus">Dineutus</tp:taxon-name-part> <tp:taxon-name-part taxon-name-part-type="species">integer</tp:taxon-name-part></tp:taxon-name></italic>: syntype (♀ pinned) “Type/ 6092 [red label, Type typed in black ink, 6092 handwritten in black ink]// <tp:taxon-name><tp:taxon-name-part taxon-name-part-type="genus">Dineutus</tp:taxon-name-part> <tp:taxon-name-part taxon-name-part-type="species">integer</tp:taxon-name-part></tp:taxon-name>/ Webb Lec./ Copper Mines [white label, handwritten in black ink, handwriting appears to be LeConte’s]// <tp:taxon-name><tp:taxon-name-part taxon-name-part-type="species">sublineatus</tp:taxon-name-part></tp:taxon-name> 2 [white label, handwritten in black ink, handwriting unknown]//” deposited in MCZ.</p></tp:treatment-sec><tp:treatment-sec sec-type="Material examined"><title>Material examined.</title><p><bold>EL SALVADOR:</bold> <bold>Chalatenango:</bold> San Jose del Sacare, 15.iii.1927, leg. R.A. Stirton (2 ex. KSEM). <bold>GUATEMALA:</bold> <bold>Baja Verapaz:</bold> 15 km N Salama, 5.vi.1991, leg. J.E. Wappes (1 ex. FSCA). <bold>HONDURAS:</bold> <bold>Comayagua:</bold> Malootal Minas de Oro, v.1932, leg. J.B. Edwards (1 ex. KSEM). <bold>MEXICO:</bold> <bold>Aguascalientes:</bold> Sierra Fria ca. 40 mi SW Rinconde Romos, 2438 m, 11.iii.1953, leg. I.J. Centrall, #55 (2 ex. FSCA); <bold>Baja California Sur:</bold> Bahía Concepción, “Lanito”, 15 m, 16.iv.1968, leg. M.E. Irwin (1 ex. UCRC); Sierra Laguna, 17 air mi ENE Todos Santos, 1829 m, 12-18.xii.1979 EMEC <ext-link xmlns:xlink="http://www.w3.org/1999/xlink" ext-link-type="uri" xlink:href="http://essigdb.berkeley.edu/cgi/eme_query?table=eme&amp;bnhm_id=EMEC204906&amp;one=T&amp;OK2SHOWPRIVATE=" xlink:type="simple">204906</ext-link>-<ext-link xmlns:xlink="http://www.w3.org/1999/xlink" ext-link-type="uri" xlink:href="http://essigdb.berkeley.edu/cgi/eme_query?table=eme&amp;bnhm_id=EMEC204907&amp;one=T&amp;OK2SHOWPRIVATE=" xlink:type="simple">204907</ext-link> (2 ex. EMEC); Sierra Laguna, 17 mi ENE Todos Santos, 12-18.xii.1979, leg. J. Doyen, W. Tschinkel, EMEC <ext-link xmlns:xlink="http://www.w3.org/1999/xlink" ext-link-type="uri" xlink:href="http://essigdb.berkeley.edu/cgi/eme_query?table=eme&amp;bnhm_id=EMEC204770&amp;one=T&amp;OK2SHOWPRIVATE=" xlink:type="simple">204770</ext-link>-<ext-link xmlns:xlink="http://www.w3.org/1999/xlink" ext-link-type="uri" xlink:href="http://essigdb.berkeley.edu/cgi/eme_query?table=eme&amp;bnhm_id=EMEC204771&amp;one=T&amp;OK2SHOWPRIVATE=" xlink:type="simple">204771</ext-link>; EMEC <ext-link xmlns:xlink="http://www.w3.org/1999/xlink" ext-link-type="uri" xlink:href="http://essigdb.berkeley.edu/cgi/eme_query?table=eme&amp;bnhm_id=EMEC204793&amp;one=T&amp;OK2SHOWPRIVATE=" xlink:type="simple">204793</ext-link>-<ext-link xmlns:xlink="http://www.w3.org/1999/xlink" ext-link-type="uri" xlink:href="http://essigdb.berkeley.edu/cgi/eme_query?table=eme&amp;bnhm_id=EMEC204799&amp;one=T&amp;OK2SHOWPRIVATE=" xlink:type="simple">204799</ext-link>; EMC <ext-link xmlns:xlink="http://www.w3.org/1999/xlink" ext-link-type="uri" xlink:href="http://essigdb.berkeley.edu/cgi/eme_query?table=eme&amp;bnhm_id=EMEC204811&amp;one=T&amp;OK2SHOWPRIVATE=" xlink:type="simple">204811</ext-link>-<ext-link xmlns:xlink="http://www.w3.org/1999/xlink" ext-link-type="uri" xlink:href="http://essigdb.berkeley.edu/cgi/eme_query?table=eme&amp;bnhm_id=EMEC204815&amp;one=T&amp;OK2SHOWPRIVATE=" xlink:type="simple">204815</ext-link>; EMEC <ext-link xmlns:xlink="http://www.w3.org/1999/xlink" ext-link-type="uri" xlink:href="http://essigdb.berkeley.edu/cgi/eme_query?table=eme&amp;bnhm_id=EMEC204817&amp;one=T&amp;OK2SHOWPRIVATE=" xlink:type="simple">204817</ext-link>-<ext-link xmlns:xlink="http://www.w3.org/1999/xlink" ext-link-type="uri" xlink:href="http://essigdb.berkeley.edu/cgi/eme_query?table=eme&amp;bnhm_id=EMEC204823&amp;one=T&amp;OK2SHOWPRIVATE=" xlink:type="simple">204823</ext-link>; EMEC <ext-link xmlns:xlink="http://www.w3.org/1999/xlink" ext-link-type="uri" xlink:href="http://essigdb.berkeley.edu/cgi/eme_query?table=eme&amp;bnhm_id=EMEC204827&amp;one=T&amp;OK2SHOWPRIVATE=" xlink:type="simple">204827</ext-link>-<ext-link xmlns:xlink="http://www.w3.org/1999/xlink" ext-link-type="uri" xlink:href="http://essigdb.berkeley.edu/cgi/eme_query?table=eme&amp;bnhm_id=EMEC204849&amp;one=T&amp;OK2SHOWPRIVATE=" xlink:type="simple">204849</ext-link>; EMEC <ext-link xmlns:xlink="http://www.w3.org/1999/xlink" ext-link-type="uri" xlink:href="http://essigdb.berkeley.edu/cgi/eme_query?table=eme&amp;bnhm_id=EMEC204860&amp;one=T&amp;OK2SHOWPRIVATE=" xlink:type="simple">204860</ext-link> (47 ex. EMEC); Arroya Posa ca. 10 mi W Loreto, 183 m, 6.vi.1978, leg. C.M. Murvosh &amp; R.K. Allen, EMEC <ext-link xmlns:xlink="http://www.w3.org/1999/xlink" ext-link-type="uri" xlink:href="http://essigdb.berkeley.edu/cgi/eme_query?table=eme&amp;bnhm_id=EMEC654702&amp;one=T&amp;OK2SHOWPRIVATE=" xlink:type="simple">654702</ext-link>-<ext-link xmlns:xlink="http://www.w3.org/1999/xlink" ext-link-type="uri" xlink:href="http://essigdb.berkeley.edu/cgi/eme_query?table=eme&amp;bnhm_id=EMEC654710&amp;one=T&amp;OK2SHOWPRIVATE=" xlink:type="simple">654710</ext-link> (9 ex. EMEC); 9 mi WSW Loreto, Arroyo Las Parras, 207 m, 10.vii.2004, leg. W.D. Shepard, EMEC <ext-link xmlns:xlink="http://www.w3.org/1999/xlink" ext-link-type="uri" xlink:href="http://essigdb.berkeley.edu/cgi/eme_query?table=eme&amp;bnhm_id=EMEC204602&amp;one=T&amp;OK2SHOWPRIVATE=" xlink:type="simple">204602</ext-link>-<ext-link xmlns:xlink="http://www.w3.org/1999/xlink" ext-link-type="uri" xlink:href="http://essigdb.berkeley.edu/cgi/eme_query?table=eme&amp;bnhm_id=EMEC204619&amp;one=T&amp;OK2SHOWPRIVATE=" xlink:type="simple">204619</ext-link> (18 ex. EMEC); 9 mi SW Loreto, Arroyo Las Parras, 250 m, 20.vii.2004, leg. W.D. Shepard, EMEC <ext-link xmlns:xlink="http://www.w3.org/1999/xlink" ext-link-type="uri" xlink:href="http://essigdb.berkeley.edu/cgi/eme_query?table=eme&amp;bnhm_id=EMEC204620&amp;one=T&amp;OK2SHOWPRIVATE=" xlink:type="simple">204620</ext-link>-<ext-link xmlns:xlink="http://www.w3.org/1999/xlink" ext-link-type="uri" xlink:href="http://essigdb.berkeley.edu/cgi/eme_query?table=eme&amp;bnhm_id=EMEC204644&amp;one=T&amp;OK2SHOWPRIVATE=" xlink:type="simple">204644</ext-link> (25 ex. EMEC); 0.6mi S San Javier, 387 m, 20.vii.2004, leg. W.D. Shepard, EMEC <ext-link xmlns:xlink="http://www.w3.org/1999/xlink" ext-link-type="uri" xlink:href="http://essigdb.berkeley.edu/cgi/eme_query?table=eme&amp;bnhm_id=EMEC204668&amp;one=T&amp;OK2SHOWPRIVATE=" xlink:type="simple">204668</ext-link>-<ext-link xmlns:xlink="http://www.w3.org/1999/xlink" ext-link-type="uri" xlink:href="http://essigdb.berkeley.edu/cgi/eme_query?table=eme&amp;bnhm_id=EMEC204669&amp;one=T&amp;OK2SHOWPRIVATE=" xlink:type="simple">204669</ext-link> (2 ex. EMEC); Ram di Naran Rd., 10-28k W Rt 1, 28-31.viii.1994, leg. J.E. Wappes (1 ex. FSCA); 4.3 km E La Burrera, 550 m, 11-14.x.1978, leg. Dezier &amp; Westcott, canyon-stream (1 ex. FSCA); <bold>Chihuahua:</bold> 3 mi NW Chihuahua, 20.viii.1952, leg. J.D. Lattin, S. Weitsman, EMEC <ext-link xmlns:xlink="http://www.w3.org/1999/xlink" ext-link-type="uri" xlink:href="http://essigdb.berkeley.edu/cgi/eme_query?table=eme&amp;bnhm_id=EMEC204861&amp;one=T&amp;OK2SHOWPRIVATE=" xlink:type="simple">204861</ext-link> (1 ex. EMEC); 15 mi E Cuauhtemoc, Black &amp; White lights, 2012 m, 11.vii.1964, leg. J.A. Chemsak &amp; J. Powell, EMEC <ext-link xmlns:xlink="http://www.w3.org/1999/xlink" ext-link-type="uri" xlink:href="http://essigdb.berkeley.edu/cgi/eme_query?table=eme&amp;bnhm_id=EMEC204916&amp;one=T&amp;OK2SHOWPRIVATE=" xlink:type="simple">204916</ext-link> (1 ex. EMEC); 13 mi E Cuauhtamoc, Black &amp; White lights, 2012 m, 11.vii.1964, leg. J.A. Chemsak &amp; J. Powell, EMEC <ext-link xmlns:xlink="http://www.w3.org/1999/xlink" ext-link-type="uri" xlink:href="http://essigdb.berkeley.edu/cgi/eme_query?table=eme&amp;bnhm_id=EMEC204825&amp;one=T&amp;OK2SHOWPRIVATE=" xlink:type="simple">204825</ext-link> (1 ex. EMEC); Hidalgo, 25 mi W Del Parral, Black &amp; White lights, 2073 m, 15.vii.1964, leg. J.A. Chemsak &amp; J. Powell, EMEC <ext-link xmlns:xlink="http://www.w3.org/1999/xlink" ext-link-type="uri" xlink:href="http://essigdb.berkeley.edu/cgi/eme_query?table=eme&amp;bnhm_id=EMEC204904&amp;one=T&amp;OK2SHOWPRIVATE=" xlink:type="simple">204904</ext-link> (1 ex. EMEC); Hidalgo, 25 mi W Parral, Black &amp; White lights, 2073 m, 15.vii.1964, leg. J.A. Chemsak &amp; J. Powell, EMEC <ext-link xmlns:xlink="http://www.w3.org/1999/xlink" ext-link-type="uri" xlink:href="http://essigdb.berkeley.edu/cgi/eme_query?table=eme&amp;bnhm_id=EMEC204824&amp;one=T&amp;OK2SHOWPRIVATE=" xlink:type="simple">204824</ext-link> (1 ex. EMEC); Chihuahua, 1524 m, 4.ix.1963, leg. H.V. Weems Jr., collected at light (1 ex. FSCA); <bold>Chiapas:</bold> El Zapotal, 2 mi S Tuxtla Gutierrez, 15.vii.1956, leg. J.W. MacSwain, D.D. Linsdale, EMEC <ext-link xmlns:xlink="http://www.w3.org/1999/xlink" ext-link-type="uri" xlink:href="http://essigdb.berkeley.edu/cgi/eme_query?table=eme&amp;bnhm_id=EMEC204888&amp;one=T&amp;OK2SHOWPRIVATE=" xlink:type="simple">204888</ext-link>; EMEC <ext-link xmlns:xlink="http://www.w3.org/1999/xlink" ext-link-type="uri" xlink:href="http://essigdb.berkeley.edu/cgi/eme_query?table=eme&amp;bnhm_id=EMEC204892&amp;one=T&amp;OK2SHOWPRIVATE=" xlink:type="simple">204892</ext-link> (2 ex. EMEC); El Chorreodero, 600 m, 15.v.1991, leg. J.D. McCarty, EMEC <ext-link xmlns:xlink="http://www.w3.org/1999/xlink" ext-link-type="uri" xlink:href="http://essigdb.berkeley.edu/cgi/eme_query?table=eme&amp;bnhm_id=EMEC204645&amp;one=T&amp;OK2SHOWPRIVATE=" xlink:type="simple">204645</ext-link> (1 ex. EMEC); Simojovel, 1-16.viii.1958, leg. J.A. Chemsak, EMEC <ext-link xmlns:xlink="http://www.w3.org/1999/xlink" ext-link-type="uri" xlink:href="http://essigdb.berkeley.edu/cgi/eme_query?table=eme&amp;bnhm_id=EMEC204759&amp;one=T&amp;OK2SHOWPRIVATE=" xlink:type="simple">204759</ext-link>; EMEC <ext-link xmlns:xlink="http://www.w3.org/1999/xlink" ext-link-type="uri" xlink:href="http://essigdb.berkeley.edu/cgi/eme_query?table=eme&amp;bnhm_id=EMEC204909&amp;one=T&amp;OK2SHOWPRIVATE=" xlink:type="simple">204909</ext-link> (2 ex. EMEC); <bold>Coahuila:</bold> 1 mi SE Saltillo, at blacklight, 23-26.ix.1976, leg. J.A. Chemsak &amp; J.A. Powell, EMEC <ext-link xmlns:xlink="http://www.w3.org/1999/xlink" ext-link-type="uri" xlink:href="http://essigdb.berkeley.edu/cgi/eme_query?table=eme&amp;bnhm_id=EMEC204792&amp;one=T&amp;OK2SHOWPRIVATE=" xlink:type="simple">204792</ext-link> (1 ex. EMEC); <bold>Durango:</bold> Nombre de Dios, 25.vi.1952, leg. E.E. Gilbert, C.D. MacNeil, EMEC <ext-link xmlns:xlink="http://www.w3.org/1999/xlink" ext-link-type="uri" xlink:href="http://essigdb.berkeley.edu/cgi/eme_query?table=eme&amp;bnhm_id=EMEC204859&amp;one=T&amp;OK2SHOWPRIVATE=" xlink:type="simple">204859</ext-link>; EMEC <ext-link xmlns:xlink="http://www.w3.org/1999/xlink" ext-link-type="uri" xlink:href="http://essigdb.berkeley.edu/cgi/eme_query?table=eme&amp;bnhm_id=EMEC204911&amp;one=T&amp;OK2SHOWPRIVATE=" xlink:type="simple">204911</ext-link>-<ext-link xmlns:xlink="http://www.w3.org/1999/xlink" ext-link-type="uri" xlink:href="http://essigdb.berkeley.edu/cgi/eme_query?table=eme&amp;bnhm_id=EMEC204915&amp;one=T&amp;OK2SHOWPRIVATE=" xlink:type="simple">204915</ext-link> (5 ex. EMEC); 6.3 mi N Nombre de Dios, 1829 m, 25.vi.1952, leg. R.F. Smith, EMEC <ext-link xmlns:xlink="http://www.w3.org/1999/xlink" ext-link-type="uri" xlink:href="http://essigdb.berkeley.edu/cgi/eme_query?table=eme&amp;bnhm_id=EMEC204910&amp;one=T&amp;OK2SHOWPRIVATE=" xlink:type="simple">204910</ext-link> (1 ex. EMEC); <bold>Guerrero:</bold> Mochitlan, Acahuizotla, Bosque tropical bajo caducifolio, 750 m, 11.vii.1986, leg. L. Delgado (1 ex. FSCA); Zumpango del Rio, 2.xi.1943, leg. E.K. Waering (1 ex. FSCA); <bold>Jalisco:</bold> Puerto Los Mazos, 9mi SW Autlan, 27.viii.1970, leg. M.S. &amp; J.S. Wesbauer, EMEC <ext-link xmlns:xlink="http://www.w3.org/1999/xlink" ext-link-type="uri" xlink:href="http://essigdb.berkeley.edu/cgi/eme_query?table=eme&amp;bnhm_id=EMEC204776&amp;one=T&amp;OK2SHOWPRIVATE=" xlink:type="simple">204776</ext-link>; EMEC <ext-link xmlns:xlink="http://www.w3.org/1999/xlink" ext-link-type="uri" xlink:href="http://essigdb.berkeley.edu/cgi/eme_query?table=eme&amp;bnhm_id=EMEC204780&amp;one=T&amp;OK2SHOWPRIVATE=" xlink:type="simple">204780</ext-link>-<ext-link xmlns:xlink="http://www.w3.org/1999/xlink" ext-link-type="uri" xlink:href="http://essigdb.berkeley.edu/cgi/eme_query?table=eme&amp;bnhm_id=EMEC204785&amp;one=T&amp;OK2SHOWPRIVATE=" xlink:type="simple">204785</ext-link> (7 ex. EMEC); 6 mi W Chapala, 30.vi.1963, leg. J. Doyen, EMEC <ext-link xmlns:xlink="http://www.w3.org/1999/xlink" ext-link-type="uri" xlink:href="http://essigdb.berkeley.edu/cgi/eme_query?table=eme&amp;bnhm_id=EMEC204790&amp;one=T&amp;OK2SHOWPRIVATE=" xlink:type="simple">204790</ext-link>; EMEC <ext-link xmlns:xlink="http://www.w3.org/1999/xlink" ext-link-type="uri" xlink:href="http://essigdb.berkeley.edu/cgi/eme_query?table=eme&amp;bnhm_id=EMEC204787&amp;one=T&amp;OK2SHOWPRIVATE=" xlink:type="simple">204787</ext-link>-<ext-link xmlns:xlink="http://www.w3.org/1999/xlink" ext-link-type="uri" xlink:href="http://essigdb.berkeley.edu/cgi/eme_query?table=eme&amp;bnhm_id=EMEC204788&amp;one=T&amp;OK2SHOWPRIVATE=" xlink:type="simple">204788</ext-link> (3 ex. EMEC); <!--PageBreak-->Rio de Tepospisaloya, ca. 6 km N Union de Tula, 9.2 km W Tacotán, <named-content xmlns:xlink="http://www.w3.org/1999/xlink" content-type="dwc:verbatimCoordinates" xlink:type="simple">20°03.86'N, 104°20.91'W</named-content>, 381 m, 10.i.2005, leg. C.B. Barr, EMEC <ext-link xmlns:xlink="http://www.w3.org/1999/xlink" ext-link-type="uri" xlink:href="http://essigdb.berkeley.edu/cgi/eme_query?table=eme&amp;bnhm_id=EMEC654701&amp;one=T&amp;OK2SHOWPRIVATE=" xlink:type="simple">654701</ext-link> (1 ex. EMEC); <bold>México:</bold> NE of Temescaltepec, Canubi a Chichotla, 2027 m, 23.iv.2004, leg. W.D. <!--PageBreak-->Shepard, EMEC <ext-link xmlns:xlink="http://www.w3.org/1999/xlink" ext-link-type="uri" xlink:href="http://essigdb.berkeley.edu/cgi/eme_query?table=eme&amp;bnhm_id=EMEC204600&amp;one=T&amp;OK2SHOWPRIVATE=" xlink:type="simple">204600</ext-link>-<ext-link xmlns:xlink="http://www.w3.org/1999/xlink" ext-link-type="uri" xlink:href="http://essigdb.berkeley.edu/cgi/eme_query?table=eme&amp;bnhm_id=EMEC204601&amp;one=T&amp;OK2SHOWPRIVATE=" xlink:type="simple">204601</ext-link> (2 ex. EMEC); <bold>Michoacán:</bold> 26.7 km N La Huacana, 18.vii.1989, leg. R. Brooks, A. Roig, (1 ex. KSEM); <bold>Morelos:</bold> Alpuyeca, 3.vii.1951, leg. P.D. Hurd, EMEC <ext-link xmlns:xlink="http://www.w3.org/1999/xlink" ext-link-type="uri" xlink:href="http://essigdb.berkeley.edu/cgi/eme_query?table=eme&amp;bnhm_id=EMEC204757&amp;one=T&amp;OK2SHOWPRIVATE=" xlink:type="simple">204757</ext-link> (1 ex. EMEC); <bold>Nuevo León:</bold> 15 mi W Linares, 27.viii.1969, leg. J. Haddock, J.T. Doyen, EMEC <ext-link xmlns:xlink="http://www.w3.org/1999/xlink" ext-link-type="uri" xlink:href="http://essigdb.berkeley.edu/cgi/eme_query?table=eme&amp;bnhm_id=EMEC204774&amp;one=T&amp;OK2SHOWPRIVATE=" xlink:type="simple">204774</ext-link>-<ext-link xmlns:xlink="http://www.w3.org/1999/xlink" ext-link-type="uri" xlink:href="http://essigdb.berkeley.edu/cgi/eme_query?table=eme&amp;bnhm_id=EMEC204775&amp;one=T&amp;OK2SHOWPRIVATE=" xlink:type="simple">204775</ext-link> (2 ex. EMEC); 4 mi W of El Cercado, 6.vi.1951, leg. P.D. Hurd, EMEC <ext-link xmlns:xlink="http://www.w3.org/1999/xlink" ext-link-type="uri" xlink:href="http://essigdb.berkeley.edu/cgi/eme_query?table=eme&amp;bnhm_id=EMEC204758&amp;one=T&amp;OK2SHOWPRIVATE=" xlink:type="simple">204758</ext-link> (1 ex. EMEC); 4 mi S of Monterrey nr Siesta Motel, 6.vii.1963, leg. R.H. Arnett Jr., E.R. VanTassell, Lot No. V-56 (1 ex. FSCA); same as previous except: 7.vii.1963, Lot No. V-58 (8 ex. FSCA); 3.9 km NE Iturbide, ex: stream, 1410 m,  24.iii.1991, leg. Brooks, Leschen, #62 (1 ex. KSEM); 37 km SW Linares, 4.8 km S on Bosque Esquela Rd., ex:pool, 1545 m, 20.iii.1991, leg. Brooks, Leschen, #13 (1 ex. KSEM); 10 mi W of Cola del Caballo Falls, 24.xii.1972, leg. J.C. Schuster (2 ex. FSCA); <bold>Nayarit:</bold> 7mi N Tetitlan, 14.vi.1962, leg. D.H. Janzen, EMEC <ext-link xmlns:xlink="http://www.w3.org/1999/xlink" ext-link-type="uri" xlink:href="http://essigdb.berkeley.edu/cgi/eme_query?table=eme&amp;bnhm_id=EMEC204746&amp;one=T&amp;OK2SHOWPRIVATE=" xlink:type="simple">204746</ext-link>-<ext-link xmlns:xlink="http://www.w3.org/1999/xlink" ext-link-type="uri" xlink:href="http://essigdb.berkeley.edu/cgi/eme_query?table=eme&amp;bnhm_id=EMEC204751&amp;one=T&amp;OK2SHOWPRIVATE=" xlink:type="simple">204751</ext-link>; EMEC <ext-link xmlns:xlink="http://www.w3.org/1999/xlink" ext-link-type="uri" xlink:href="http://essigdb.berkeley.edu/cgi/eme_query?table=eme&amp;bnhm_id=EMEC204754&amp;one=T&amp;OK2SHOWPRIVATE=" xlink:type="simple">204754</ext-link>-<ext-link xmlns:xlink="http://www.w3.org/1999/xlink" ext-link-type="uri" xlink:href="http://essigdb.berkeley.edu/cgi/eme_query?table=eme&amp;bnhm_id=EMEC204755&amp;one=T&amp;OK2SHOWPRIVATE=" xlink:type="simple">204755</ext-link>; EMEC <ext-link xmlns:xlink="http://www.w3.org/1999/xlink" ext-link-type="uri" xlink:href="http://essigdb.berkeley.edu/cgi/eme_query?table=eme&amp;bnhm_id=EMEC204767&amp;one=T&amp;OK2SHOWPRIVATE=" xlink:type="simple">204767</ext-link>; EMEC <ext-link xmlns:xlink="http://www.w3.org/1999/xlink" ext-link-type="uri" xlink:href="http://essigdb.berkeley.edu/cgi/eme_query?table=eme&amp;bnhm_id=EMEC204850&amp;one=T&amp;OK2SHOWPRIVATE=" xlink:type="simple">204850</ext-link>-<ext-link xmlns:xlink="http://www.w3.org/1999/xlink" ext-link-type="uri" xlink:href="http://essigdb.berkeley.edu/cgi/eme_query?table=eme&amp;bnhm_id=EMEC204852&amp;one=T&amp;OK2SHOWPRIVATE=" xlink:type="simple">204852</ext-link>; EMEC <ext-link xmlns:xlink="http://www.w3.org/1999/xlink" ext-link-type="uri" xlink:href="http://essigdb.berkeley.edu/cgi/eme_query?table=eme&amp;bnhm_id=EMEC204854&amp;one=T&amp;OK2SHOWPRIVATE=" xlink:type="simple">204854</ext-link>-<ext-link xmlns:xlink="http://www.w3.org/1999/xlink" ext-link-type="uri" xlink:href="http://essigdb.berkeley.edu/cgi/eme_query?table=eme&amp;bnhm_id=EMEC204855&amp;one=T&amp;OK2SHOWPRIVATE=" xlink:type="simple">204855</ext-link>; EMEC <ext-link xmlns:xlink="http://www.w3.org/1999/xlink" ext-link-type="uri" xlink:href="http://essigdb.berkeley.edu/cgi/eme_query?table=eme&amp;bnhm_id=EMEC204862&amp;one=T&amp;OK2SHOWPRIVATE=" xlink:type="simple">204862</ext-link>-<ext-link xmlns:xlink="http://www.w3.org/1999/xlink" ext-link-type="uri" xlink:href="http://essigdb.berkeley.edu/cgi/eme_query?table=eme&amp;bnhm_id=EMEC204865&amp;one=T&amp;OK2SHOWPRIVATE=" xlink:type="simple">204865</ext-link>; EMEC <ext-link xmlns:xlink="http://www.w3.org/1999/xlink" ext-link-type="uri" xlink:href="http://essigdb.berkeley.edu/cgi/eme_query?table=eme&amp;bnhm_id=EMEC204869&amp;one=T&amp;OK2SHOWPRIVATE=" xlink:type="simple">204869</ext-link>-<ext-link xmlns:xlink="http://www.w3.org/1999/xlink" ext-link-type="uri" xlink:href="http://essigdb.berkeley.edu/cgi/eme_query?table=eme&amp;bnhm_id=EMEC204880&amp;one=T&amp;OK2SHOWPRIVATE=" xlink:type="simple">204880</ext-link>; EMEC <ext-link xmlns:xlink="http://www.w3.org/1999/xlink" ext-link-type="uri" xlink:href="http://essigdb.berkeley.edu/cgi/eme_query?table=eme&amp;bnhm_id=EMEC204882&amp;one=T&amp;OK2SHOWPRIVATE=" xlink:type="simple">204882</ext-link>-<ext-link xmlns:xlink="http://www.w3.org/1999/xlink" ext-link-type="uri" xlink:href="http://essigdb.berkeley.edu/cgi/eme_query?table=eme&amp;bnhm_id=EMEC204883&amp;one=T&amp;OK2SHOWPRIVATE=" xlink:type="simple">204883</ext-link>; EMEC <ext-link xmlns:xlink="http://www.w3.org/1999/xlink" ext-link-type="uri" xlink:href="http://essigdb.berkeley.edu/cgi/eme_query?table=eme&amp;bnhm_id=EMEC204885&amp;one=T&amp;OK2SHOWPRIVATE=" xlink:type="simple">204885</ext-link>-<ext-link xmlns:xlink="http://www.w3.org/1999/xlink" ext-link-type="uri" xlink:href="http://essigdb.berkeley.edu/cgi/eme_query?table=eme&amp;bnhm_id=EMEC204886&amp;one=T&amp;OK2SHOWPRIVATE=" xlink:type="simple">204886</ext-link>; EMEC <ext-link xmlns:xlink="http://www.w3.org/1999/xlink" ext-link-type="uri" xlink:href="http://essigdb.berkeley.edu/cgi/eme_query?table=eme&amp;bnhm_id=EMEC204898&amp;one=T&amp;OK2SHOWPRIVATE=" xlink:type="simple">204898</ext-link>; EMEC <ext-link xmlns:xlink="http://www.w3.org/1999/xlink" ext-link-type="uri" xlink:href="http://essigdb.berkeley.edu/cgi/eme_query?table=eme&amp;bnhm_id=EMEC204922&amp;one=T&amp;OK2SHOWPRIVATE=" xlink:type="simple">204922</ext-link>-<ext-link xmlns:xlink="http://www.w3.org/1999/xlink" ext-link-type="uri" xlink:href="http://essigdb.berkeley.edu/cgi/eme_query?table=eme&amp;bnhm_id=EMEC204924&amp;one=T&amp;OK2SHOWPRIVATE=" xlink:type="simple">204924</ext-link> (38 ex. EMEC); La Mesa de Nayar, 19.vii.1955, leg. B. Malkin, EMEC <ext-link xmlns:xlink="http://www.w3.org/1999/xlink" ext-link-type="uri" xlink:href="http://essigdb.berkeley.edu/cgi/eme_query?table=eme&amp;bnhm_id=EMEC204867&amp;one=T&amp;OK2SHOWPRIVATE=" xlink:type="simple">204867</ext-link>-<ext-link xmlns:xlink="http://www.w3.org/1999/xlink" ext-link-type="uri" xlink:href="http://essigdb.berkeley.edu/cgi/eme_query?table=eme&amp;bnhm_id=EMEC204868&amp;one=T&amp;OK2SHOWPRIVATE=" xlink:type="simple">204868</ext-link>; EMEC <ext-link xmlns:xlink="http://www.w3.org/1999/xlink" ext-link-type="uri" xlink:href="http://essigdb.berkeley.edu/cgi/eme_query?table=eme&amp;bnhm_id=EMEC204887&amp;one=T&amp;OK2SHOWPRIVATE=" xlink:type="simple">204887</ext-link>; EMEC <ext-link xmlns:xlink="http://www.w3.org/1999/xlink" ext-link-type="uri" xlink:href="http://essigdb.berkeley.edu/cgi/eme_query?table=eme&amp;bnhm_id=EMEC204889&amp;one=T&amp;OK2SHOWPRIVATE=" xlink:type="simple">204889</ext-link>-<ext-link xmlns:xlink="http://www.w3.org/1999/xlink" ext-link-type="uri" xlink:href="http://essigdb.berkeley.edu/cgi/eme_query?table=eme&amp;bnhm_id=EMEC204891&amp;one=T&amp;OK2SHOWPRIVATE=" xlink:type="simple">204891</ext-link>; EMEC <ext-link xmlns:xlink="http://www.w3.org/1999/xlink" ext-link-type="uri" xlink:href="http://essigdb.berkeley.edu/cgi/eme_query?table=eme&amp;bnhm_id=EMEC204893&amp;one=T&amp;OK2SHOWPRIVATE=" xlink:type="simple">204893</ext-link>; EMEC <ext-link xmlns:xlink="http://www.w3.org/1999/xlink" ext-link-type="uri" xlink:href="http://essigdb.berkeley.edu/cgi/eme_query?table=eme&amp;bnhm_id=EMEC204895&amp;one=T&amp;OK2SHOWPRIVATE=" xlink:type="simple">204895</ext-link>-<ext-link xmlns:xlink="http://www.w3.org/1999/xlink" ext-link-type="uri" xlink:href="http://essigdb.berkeley.edu/cgi/eme_query?table=eme&amp;bnhm_id=EMEC204896&amp;one=T&amp;OK2SHOWPRIVATE=" xlink:type="simple">204896</ext-link>; EMEC <ext-link xmlns:xlink="http://www.w3.org/1999/xlink" ext-link-type="uri" xlink:href="http://essigdb.berkeley.edu/cgi/eme_query?table=eme&amp;bnhm_id=EMEC204899&amp;one=T&amp;OK2SHOWPRIVATE=" xlink:type="simple">204899</ext-link>-<ext-link xmlns:xlink="http://www.w3.org/1999/xlink" ext-link-type="uri" xlink:href="http://essigdb.berkeley.edu/cgi/eme_query?table=eme&amp;bnhm_id=EMEC204905&amp;one=T&amp;OK2SHOWPRIVATE=" xlink:type="simple">204905</ext-link>; EMEC <ext-link xmlns:xlink="http://www.w3.org/1999/xlink" ext-link-type="uri" xlink:href="http://essigdb.berkeley.edu/cgi/eme_query?table=eme&amp;bnhm_id=EMEC204914&amp;one=T&amp;OK2SHOWPRIVATE=" xlink:type="simple">204914</ext-link> (16 ex. EMEC); Sierra de Zapotan, iii.1943, leg. E. Paredes, Pool in stream (3 ex. FSCA); Sierra Zapotan, 1300 m, iii.1943, leg. E. Paredes (2 ex. UCRC); 24 mi SE Tepic, 1045 m, 22.vi.1968, leg. A.R. Hardy, L. Espinosa, J.P. Abrayaya (1 ex. UCRC); <bold>Oaxaca:</bold> 4 mi W Tehuantepec, 21.vii.1952, leg. E.E. Gilbert, C.D. MacNeil, EMEC <ext-link xmlns:xlink="http://www.w3.org/1999/xlink" ext-link-type="uri" xlink:href="http://essigdb.berkeley.edu/cgi/eme_query?table=eme&amp;bnhm_id=EMEC204763&amp;one=T&amp;OK2SHOWPRIVATE=" xlink:type="simple">204763</ext-link>-<ext-link xmlns:xlink="http://www.w3.org/1999/xlink" ext-link-type="uri" xlink:href="http://essigdb.berkeley.edu/cgi/eme_query?table=eme&amp;bnhm_id=EMEC204766&amp;one=T&amp;OK2SHOWPRIVATE=" xlink:type="simple">204766</ext-link> (4 ex. EMEC); Oaxaca, ix.1957 (1 ex. FSCA); same as previous except: 28.ix.1957 (1 ex. FSCA); same as previous except: 29.ix.1957 (4 ex. FSCA); 33 mi W of Tehuantepec, 762-914 m, 22.viii.1963, leg. H.V. Weems Jr., in pool in mt. stream (12 ex. FSCA); <bold>Puebla:</bold> 11 mi SE Acatlan, 10.vii.1952, leg. E.E. Gilbert, C.D. MacNeil, EMEC <ext-link xmlns:xlink="http://www.w3.org/1999/xlink" ext-link-type="uri" xlink:href="http://essigdb.berkeley.edu/cgi/eme_query?table=eme&amp;bnhm_id=EMEC204760&amp;one=T&amp;OK2SHOWPRIVATE=" xlink:type="simple">204760</ext-link>; EMEC <ext-link xmlns:xlink="http://www.w3.org/1999/xlink" ext-link-type="uri" xlink:href="http://essigdb.berkeley.edu/cgi/eme_query?table=eme&amp;bnhm_id=EMEC204762&amp;one=T&amp;OK2SHOWPRIVATE=" xlink:type="simple">204762</ext-link> (2 ex. EMEC); 45 mi N Acatan, 30.vii.1963, leg. J. Doyen, EMEC <ext-link xmlns:xlink="http://www.w3.org/1999/xlink" ext-link-type="uri" xlink:href="http://essigdb.berkeley.edu/cgi/eme_query?table=eme&amp;bnhm_id=EMEC204789&amp;one=T&amp;OK2SHOWPRIVATE=" xlink:type="simple">204789</ext-link>; EMEC <ext-link xmlns:xlink="http://www.w3.org/1999/xlink" ext-link-type="uri" xlink:href="http://essigdb.berkeley.edu/cgi/eme_query?table=eme&amp;bnhm_id=EMEC204791&amp;one=T&amp;OK2SHOWPRIVATE=" xlink:type="simple">204791</ext-link> (2 ex. EMEC); 3 mi NW Petlalcingo, 1402 m, 29.viii.1972, leg. Byers &amp; Thornhill (1 ex. KSEM); <bold>Sinaloa:</bold> 21 mi E Ville Union, Black &amp; White lights, 91 m, 25.vii.1964, leg. J.A. Chemsak &amp; J. Powell, EMEC <ext-link xmlns:xlink="http://www.w3.org/1999/xlink" ext-link-type="uri" xlink:href="http://essigdb.berkeley.edu/cgi/eme_query?table=eme&amp;bnhm_id=EMEC204816&amp;one=T&amp;OK2SHOWPRIVATE=" xlink:type="simple">204816</ext-link> (1 ex. EMEC); 36 mi N of Mazatlan, 18.xi.1955, leg. J.C. Schaffner (1 ex. FSCA); <bold>Sonora:</bold> 7 mi W Alamos, Blk- &amp; White lights, 8.viii.1964, leg. J.A. Chemsak, J. Powell, EMEC <ext-link xmlns:xlink="http://www.w3.org/1999/xlink" ext-link-type="uri" xlink:href="http://essigdb.berkeley.edu/cgi/eme_query?table=eme&amp;bnhm_id=EMEC204810&amp;one=T&amp;OK2SHOWPRIVATE=" xlink:type="simple">204810</ext-link>; EMEC <ext-link xmlns:xlink="http://www.w3.org/1999/xlink" ext-link-type="uri" xlink:href="http://essigdb.berkeley.edu/cgi/eme_query?table=eme&amp;bnhm_id=EMEC204826&amp;one=T&amp;OK2SHOWPRIVATE=" xlink:type="simple">204826</ext-link> (2 ex. EMEC); 5 km N Alamos, 6.viii.1998, leg. M.S. Caterino, EMEC <ext-link xmlns:xlink="http://www.w3.org/1999/xlink" ext-link-type="uri" xlink:href="http://essigdb.berkeley.edu/cgi/eme_query?table=eme&amp;bnhm_id=EMEC204768&amp;one=T&amp;OK2SHOWPRIVATE=" xlink:type="simple">204768</ext-link> (1 ex. EMEC); 7 mi SE Alamos, 27.xi.1970, leg. K. Stephan (1 ex. FSCA); nr Guicochi, 1768 m, 25.i.1972, leg. V. Roth (1 ex. FSCA); <bold>Veracruz:</bold> Laguna Verde, 30.iii.1975, leg. C. Halffter, P. Reyes, BLT (2 ex. FSCA). <bold>U.S.A.:</bold> <bold>Arizona:</bold> Cochise Co., SW Reg. Sta., 5 mi SW Portal, 4.viii.1961, leg. J.M. Linsley, EMEC <ext-link xmlns:xlink="http://www.w3.org/1999/xlink" ext-link-type="uri" xlink:href="http://essigdb.berkeley.edu/cgi/eme_query?table=eme&amp;bnhm_id=EMEC204884&amp;one=T&amp;OK2SHOWPRIVATE=" xlink:type="simple">204884</ext-link> (1 ex. EMEC);1 mi up CarrCyn R., 9.vii.1972, leg. J.M. Cicero (2 ex. FSCA); 6 mi E Bisbee, 17.vii.1972, leg. J.M. Cicero, (1 ex. FSCA); Skeleton Canyon, 24.viii.1962, leg. D. Weems (1 ex. FSCA); Skeleton Canyon, 1372-1524 m, 24.viii.1962, leg. H.V. Weems Jr. (1 ex. FSCA); Cave Creek Canyon, 11.vii.1984, UVL (1 ex. FSCA); Coronado Ntl. For., Idlewild cmpgd, 18.v.1990, leg. R.S. Miller (1 ex. MTEC); Huachuca Mtns, Bear Cr., rock <!--PageBreak-->pools in strm, <named-content xmlns:xlink="http://www.w3.org/1999/xlink" content-type="dwc:verbatimCoordinates" xlink:type="simple">31°22'24"N, 110°21'40"W</named-content>, 26.iv.2000, leg. K.B. Miller, #2000-12 (1 ex. MSBA); Rucker Canyon, pools in strbed, 25.iv.2000, leg. K.B. Miller (1 ex. MSBA); Hidalgo Co., Skeleton Canyon, Peloncillo Mts., 1372-1524 m, 25.viii.1962, leg. H.V. Weems Jr., in stream (1 ex. FSCA); Pima Co., Tucson, v.1958, leg. L. Lenando (2 ex. MTEC); Tucson, 2.viii.1970, leg. K. Stephan (1 ex. FSCA); Tucson, Sabino Canyon, 29.v.1958, leg. L. Lenando (1 ex. MTEC); Mouth of Madera Canyon, 17.vi.1967, leg. B. Streit (7 ex. FSCA); Madera Canyon, 22.ix.1977, leg. R.S. Miller (1 ex. MTEC); Catalina Mts., 4.viii.1930, leg. L.K. Gloyd, 145 (4 ex. FSCA); Sabino Canyon, 22.viii.1968, leg. F. Hovore, 489-490 (2 ex. FSCA); Box Spring Canyon, 8.viii.1986, leg. R.S. Miller (1 ex. MTEC); same as previous except: 9.viii.1986 (1 ex. MTEC); same as previous except: 10.viii.1986 (1 ex. MTEC); Sta. Rita Exp. Range, 04.viii.1988, leg. S. Lajeunesse (1 ex. MTEC) same as previous except: leg. M.M. Hooten (1 ex. MTEC); Coronado Ntl. For., 6.ix.1938, leg. C.L. Hubbs family, 102b (1 ex. FSCA); Santa Catalina Mtns., Molino Canyon, 3.iii.1968 (5 ex. FSCA); same as previous except: 30.iii.1969 (1 ex. FSCA); Santa Cruz Co., Peña Blanca, 24.viii.1977, leg. R.S. Miller (2 ex. MTEC); same as previous except: 20.viii.1971, leg. J. Cicero (2 ex. FSCA); same as previous except: 16.vii.9172 (1 ex. FSCA); Peña Blanca Lake, 10.x.1990, leg. W.B. Warner (2 ex. FSCA); Peña Blanca Lake, 20.vii.1982, leg. G.H. Nelson, Ultraviolet light (2 ex. FSCA); Madera Canyon,15.vii.1972, leg. J. Cicero (2 ex. FSCA); Sycamore Canyon, 16.iv.1950, leg. R.R. Miller &amp; H.E. Winn, M-50-40 (1 ex. FSCA); Mt. Hopkins, 27.vii.1992, leg. J.&amp;M. Huether (1 ex. FSCA); Spring fed trib. to Peña Blanca Canyon, 17.iv.1950, leg. R.R. Miller &amp; H.E. Winn, M50-41 (1 ex. FSCA); Santa Rita Mts., Gardner Canyon, <!--PageBreak-->22.vi.1975, leg. K. Stephan (2 ex. FSCA); <bold>New Mexico:</bold> Hidalgo Co., Peloncillo Mtns., Clanton Canyon, pool in wash, 20.ix.2009, leg. A.B. Johnson et. al. (3 ex. MSBA); <bold>Texas:</bold> “Big Bend”, vii.1960, leg. D. Thornton (3 ex. FSCA); John Davis Co., Valentine, 13.vii.1927, leg. L.A. Anderson (2 ex. KSEM); Kerr Co., Kerrville, 2.vii.1938, leg. I. Norris (2 ex. FSCA).</p></tp:treatment-sec><tp:treatment-sec sec-type="Diagnosis"><title>Diagnosis.</title><p>Male (Fig. <xref ref-type="fig" rid="F44">44C–D</xref>): Size: 12.3–15.5 mm. Body form elongate broadly oval; elytral apices broadly or flatly rounded/subtruncate, with serrations and irregularities absent apically, apicolateral sinuation weakly present, each elytron with all 9 elytral striae well developed, elytral stria 1 and 2 often obscured suturally and near the scutellar region by dense microreticulation, often accompanied by fine weakly impressed punctures; profemora with highly acute sub-apicoventral tooth; protibiae club-shaped; mesotarsal claws similar in size with very weak denticle (Fig. <xref ref-type="fig" rid="F45">45C</xref>) venter darkly colored, usually black to dark reddish brown, mesothoracic and metathoracic legs usually lighter in coloration, as well as apex of abdomen; Aedeagus (Fig. <xref ref-type="fig" rid="F45">45A, B, D</xref>) median lobe in dorsal view nearly as long as parameres, narrow, becoming attenuated apically, apex very narrowly rounded, in lateral view median lobe becoming highly narrowed ventrally in apical 1/3, shallowly curved dorsally after basal 1/3, ventrally median lobe with parallel sided sperm-groove, parameres in dorsal view very weakly expanded laterally at apical 1/3, angled apically.</p><p>Female (Fig. <xref ref-type="fig" rid="F44">44A–B</xref>): Size: 12.6–14.0 mm. Body form regularly oval; elytral apices broadly or flatly rounded/subtruncate, with serrations and irregularities absent apically, apicolateral sinuation usually weakly present, each elytron with all 9 elytral striae well developed, elytral stria 1 and 2 often obscured suturally and near the scutellar region by dense microreticulation, often accompanied by fine weakly impressed punctures; profemora without sub-apicoventral tooth; protibiae club-shaped; venter darkly colored, usually black to very dark brown, mesothoracic and metathoracic legs usually lighter in coloration, as well as apex of abdomen, abdominal sternite VII with medial expansion of posterior margin.</p><fig id="F44" position="float" orientation="portrait"><label>Figure 44.</label><caption><p><italic><tp:taxon-name><tp:taxon-name-part taxon-name-part-type="genus">Dineutus</tp:taxon-name-part> <tp:taxon-name-part taxon-name-part-type="species">sublineatus</tp:taxon-name-part></tp:taxon-name></italic>. <bold>A</bold> ♀ dorsal habitus <bold>B</bold> ♀ ventral habitus <bold>C</bold> ♂ dorsal habitus <bold>D</bold> ♂ ventral habitus. All scale bars ≈ 2 mm.</p></caption><graphic xmlns:xlink="http://www.w3.org/1999/xlink" xlink:href="zookeys-476-001-g044.jpg" position="float" orientation="portrait" xlink:type="simple" id="oo_37503.jpg"/></fig><fig id="F45" position="float" orientation="portrait"><label>Figure 45.</label><caption><p><italic><tp:taxon-name><tp:taxon-name-part taxon-name-part-type="genus">Dineutus</tp:taxon-name-part> <tp:taxon-name-part taxon-name-part-type="species">sublineatus</tp:taxon-name-part></tp:taxon-name></italic>. <bold>A</bold> aedeagus dorsal view <bold>B</bold> aedeagus ventral view <bold>C</bold> ♂ mesotarsal claws <bold>D</bold> aedeagus lateral view. Scale bar for <bold>C</bold> ≈ 0.10 mm all others ≈ 1 mm.</p></caption><graphic xmlns:xlink="http://www.w3.org/1999/xlink" xlink:href="zookeys-476-001-g045.jpg" position="float" orientation="portrait" xlink:type="simple" id="oo_37504.jpg"/></fig><fig id="F46" position="float" orientation="portrait"><label>Figure 46.</label><caption><p>Variation in specimens from Sierra de Zapotan, Narayit, Mexico. <bold>A</bold> ♂ <italic><tp:taxon-name><tp:taxon-name-part taxon-name-part-type="genus">Dineutus</tp:taxon-name-part> <tp:taxon-name-part taxon-name-part-type="species">sublineatus</tp:taxon-name-part></tp:taxon-name></italic> dorsal habitus <bold>B</bold> ♂ <italic><tp:taxon-name><tp:taxon-name-part taxon-name-part-type="genus">Dineutus</tp:taxon-name-part> <tp:taxon-name-part taxon-name-part-type="species">solitarius</tp:taxon-name-part></tp:taxon-name></italic> male dorsal habitus. ♀ <italic><tp:taxon-name><tp:taxon-name-part taxon-name-part-type="genus">Dineutus</tp:taxon-name-part> <tp:taxon-name-part taxon-name-part-type="species">sublineatus</tp:taxon-name-part></tp:taxon-name></italic> from Salama Guatemala <bold>C</bold> dorsal habitus. All scale bars ≈ 2 mm.</p></caption><graphic xmlns:xlink="http://www.w3.org/1999/xlink" xlink:href="zookeys-476-001-g046.jpg" position="float" orientation="portrait" xlink:type="simple" id="oo_37505.jpg"/></fig></tp:treatment-sec><tp:treatment-sec sec-type="Differential diagnosis"><title>Differential diagnosis.</title><!--PageBreak--><!--PageBreak--><p><italic><tp:taxon-name><tp:taxon-name-part taxon-name-part-type="genus">Dineutus</tp:taxon-name-part> <tp:taxon-name-part taxon-name-part-type="species">sublineatus</tp:taxon-name-part></tp:taxon-name></italic> is unique among all North American <italic><tp:taxon-name><tp:taxon-name-part taxon-name-part-type="genus">Dineutus</tp:taxon-name-part></tp:taxon-name></italic> in being large in size, with a more or less regularly elongate oval body form, with all 9 elytral striae strongly evident, males with a small well developed and highly acute profemoral sub-apicoventral tooth, the form of the aedeagus (Fig. <xref ref-type="fig" rid="F45">45A</xref>), and females with abdominal sternite VII (Fig. <xref ref-type="fig" rid="F44">44B</xref>) with a medial expansion of the posterior margin. This species is highly unique in having the elytral striae well developed and highly evident. All other species have the elytral striae primarily faintly evident, or apparent but not strongly developed. All 9 elytral striae are evident, and often for most their length. Striae 1 and 2 can be obscured near the scutellar region as well as the near the sutural region of the elytra, by the microreticulation of these areas, which is often accompanied by fine weakly impressed punctures. An even more unique character of this species is the medial expansion of the posterior margin of abdominal sternite VII in the female. This is unique among the females of all Ne World <italic><tp:taxon-name><tp:taxon-name-part taxon-name-part-type="genus">Dinuetus</tp:taxon-name-part></tp:taxon-name></italic>. This species is similar to other Mexican and Central American species in coloration, being dorsally olive green with light violet reflections laterally on the elytra, and with the venter being very darkly colored black to reddish brown. However, <italic><tp:taxon-name><tp:taxon-name-part taxon-name-part-type="genus">Dineutus</tp:taxon-name-part> <tp:taxon-name-part taxon-name-part-type="species">sublineatus</tp:taxon-name-part></tp:taxon-name></italic> unlike the other large Mexican and Central American species has the elytral apices regularly to flatly rounded/subtruncate, as opposed to being truly truncate.</p></tp:treatment-sec><tp:treatment-sec sec-type="Distribution"><title>Distribution</title><p><bold>(Fig. <xref ref-type="fig" rid="F54">54C</xref>).</bold> Extreme southwestern U.S., throughout most of Mexico and central Central America to Nicaragua (<xref ref-type="bibr" rid="B6">Blackwelder 1944</xref>; <xref ref-type="bibr" rid="B64">Leech 1948</xref>; <xref ref-type="bibr" rid="B96">Ochs 1949</xref>; <xref ref-type="bibr" rid="B103">Régimbart 1882</xref>; <xref ref-type="bibr" rid="B106">1907</xref>; <xref ref-type="bibr" rid="B107">Roberts 1895</xref>; <xref ref-type="bibr" rid="B130">Wood 1962</xref>).</p></tp:treatment-sec><tp:treatment-sec sec-type="Habitat"><title>Habitat.</title><p>Lotic and lentic. In Oaxaca, Mexico, 43 mi w of Tehuantepec <italic><tp:taxon-name><tp:taxon-name-part taxon-name-part-type="genus">Dineutus</tp:taxon-name-part> <tp:taxon-name-part taxon-name-part-type="species">sublineatus</tp:taxon-name-part></tp:taxon-name></italic> was collected in pools in mountain streams at 2500–3000 ft in elevation (FSCA). Other label data also indicate pools in steams. In the United States the second author has collected this species in pools in dry streambeds within canyons in southern Arizona.</p></tp:treatment-sec><tp:treatment-sec sec-type="Discussion"><title>Discussion.</title><p>There is dimorphism in body form among the sexes of <italic><tp:taxon-name><tp:taxon-name-part taxon-name-part-type="genus">Dineutus</tp:taxon-name-part> <tp:taxon-name-part taxon-name-part-type="species">sublineatus</tp:taxon-name-part></tp:taxon-name></italic>. Females tend to be more evenly elongate regularly oval, while males have a greater dorsoventral convexity in the scutellar region (especially evident in lateral view) resulting in a steepness in the humeral region of the elytra and the posterolateral region of the pronotum. Males of <italic><tp:taxon-name><tp:taxon-name-part taxon-name-part-type="genus">Dineutus</tp:taxon-name-part> <tp:taxon-name-part taxon-name-part-type="species">sublineatus</tp:taxon-name-part></tp:taxon-name></italic> also have the lateral margin, just posterior to the humeral region of the elytra, slightly expanded. As mentioned earlier females also have a medial exspansion of abominal sternite VII, not seen the males.</p><p>This species exhibits a large amount of variation throughout its range, with noticeable variation in body form. A series of specimens from near Tehuanatepec, Oaxaca, Mexico, has the females noticeably smaller than the males, and much more parallel sided in appearance, as well as both sexes with the elytral apices very flatly rounded, nearly truncate in appearance. A single female specimen from Salama, Guatemala (Fig. <xref ref-type="fig" rid="F46">46C</xref>) (UCRC), was observed with a highly parallel sided body form, with the elytral apices seemingly produced, and very flatly rounded. This specimen at first glance seemed like a different species, but the specimen possesses the well-developed elytral striae and abdominal sternite VII with a medial expansion, currently characteristic of only <italic><tp:taxon-name><tp:taxon-name-part taxon-name-part-type="genus">Dineutus</tp:taxon-name-part> <tp:taxon-name-part taxon-name-part-type="species">sublineatus</tp:taxon-name-part></tp:taxon-name></italic>. Without a male to unambiguously place the Guatemalan specimen as a different species, we considered it a variation of <italic><tp:taxon-name><tp:taxon-name-part taxon-name-part-type="genus">Dineutus</tp:taxon-name-part> <tp:taxon-name-part taxon-name-part-type="species">sublineatus</tp:taxon-name-part></tp:taxon-name></italic>, as it possessed the diagnostic females character of the medial expansion of abdominal sternite VII, thus far unique to <italic><tp:taxon-name><tp:taxon-name-part taxon-name-part-type="genus">Dineutus</tp:taxon-name-part> <tp:taxon-name-part taxon-name-part-type="species">sublineatus</tp:taxon-name-part></tp:taxon-name></italic>.</p><p>Specimens from Siera de Zapotan, Narayit, Mexico (Fig. <xref ref-type="fig" rid="F46">46A</xref>) (UCRC), show variation in the punctation of the elytra, being composed of large shallowly impressed punctures, giving the elytra a dimply appearance. This situation is also seen in specimens from this locality in <italic><tp:taxon-name><tp:taxon-name-part taxon-name-part-type="genus">Dineutus</tp:taxon-name-part> <tp:taxon-name-part taxon-name-part-type="species">solitarius</tp:taxon-name-part></tp:taxon-name></italic> (Fig. <xref ref-type="fig" rid="F46">46B</xref>). Other variation in the sculpturing of the elytra can be seen in several different populations. Some populations have the cells of the reticulation of the pronotal disc, as well as the elytral disc near the scutellar and sutural region, noticeably reflective, creating a bright metallic green color.</p><p>Even though there is a great deal of variability in these species in terms of body form, elytral apices, and elytral sculpturing, several characters are very stable. These include the strong development of the elytral striae in both sexes, in males the form of the aedeagus, and in females abomdinal sternite VII possessing a medial expansion. There is very minimal varation in the form of the male aedeagus, which is the most diagnostic character for species recognition within <italic><tp:taxon-name><tp:taxon-name-part taxon-name-part-type="genus">Dineutus</tp:taxon-name-part></tp:taxon-name></italic>.</p><!--PageBreak--></tp:treatment-sec><tp:treatment-sec><!--Section generated to contain objects referenced in tp:taxon-treatment.--><fig id="F54" position="float" orientation="portrait"><label>Figure 54.</label><caption><p>General distribution map. <bold>A</bold> <italic><tp:taxon-name><tp:taxon-name-part taxon-name-part-type="genus">Dineutus</tp:taxon-name-part> <tp:taxon-name-part taxon-name-part-type="species">productus</tp:taxon-name-part></tp:taxon-name></italic> <bold>B</bold> <italic><tp:taxon-name><tp:taxon-name-part taxon-name-part-type="genus">Dineutus</tp:taxon-name-part> <tp:taxon-name-part taxon-name-part-type="species">solitarius</tp:taxon-name-part></tp:taxon-name></italic> <bold>C</bold> <italic><tp:taxon-name><tp:taxon-name-part taxon-name-part-type="genus">Dineutus</tp:taxon-name-part> <tp:taxon-name-part taxon-name-part-type="species">sublineatus</tp:taxon-name-part></tp:taxon-name></italic> <bold>D</bold> <italic><tp:taxon-name><tp:taxon-name-part taxon-name-part-type="genus">Dineutus</tp:taxon-name-part> <tp:taxon-name-part taxon-name-part-type="species">mexicanus</tp:taxon-name-part></tp:taxon-name></italic>, <italic><tp:taxon-name><tp:taxon-name-part taxon-name-part-type="genus">Dineutus</tp:taxon-name-part> <tp:taxon-name-part taxon-name-part-type="species">truncatus</tp:taxon-name-part></tp:taxon-name></italic>.</p></caption><graphic xmlns:xlink="http://www.w3.org/1999/xlink" xlink:href="zookeys-476-001-g054.jpg" position="float" orientation="portrait" xlink:type="simple" id="oo_37513.jpg"/></fig></tp:treatment-sec><ref-list><ref id="B12"><mixed-citation xmlns:xlink="http://www.w3.org/1999/xlink" xlink:type="simple"><person-group><name name-style="western"><surname>Chevrolat</surname><given-names>A</given-names></name></person-group> (<year>1834–1835</year>) <source>Coléoptères du Mexique</source>. <publisher-name>G. Silbermann</publisher-name>, <publisher-loc>Strasbourg</publisher-loc>, vij + <fpage>1</fpage>–<lpage>192</lpage> [<year>1834</year>], <fpage>1193</fpage>–<lpage>1423</lpage> [<year>1835</year>].</mixed-citation></ref><ref id="B11"><mixed-citation xmlns:xlink="http://www.w3.org/1999/xlink" xlink:type="simple"><person-group><name name-style="western"><surname>Brullé</surname><given-names>MA</given-names></name></person-group> (<year>1835</year>) <source>Histoire Naturelle des Insectes, Vol. 5. Coléoptères, Vol. 2. F.D.</source><publisher-name>Pillot</publisher-name>, <publisher-loc>Paris</publisher-loc>, <size units="page">436 pp</size>.</mixed-citation></ref><ref id="B58"><mixed-citation xmlns:xlink="http://www.w3.org/1999/xlink" xlink:type="simple"><person-group><name name-style="western"><surname>LeConte</surname><given-names>JL</given-names></name></person-group> (<year>1861</year>) <article-title>Notes on the Coleopterous fauna of Lower California.</article-title><source>Proceedings of the Academy of Natural Sciences of Philadelphia</source><volume>13</volume>: <fpage>335</fpage>–<lpage>390</lpage>.</mixed-citation></ref><ref id="B36"><mixed-citation xmlns:xlink="http://www.w3.org/1999/xlink" xlink:type="simple"><person-group><name name-style="western"><surname>Guignot</surname><given-names>F</given-names></name></person-group> (<year>1950</year>) <article-title>Sur la systematique des <italic><tp:taxon-name><tp:taxon-name-part taxon-name-part-type="genus">Dineutus</tp:taxon-name-part></tp:taxon-name></italic> (Col. <tp:taxon-name><tp:taxon-name-part taxon-name-part-type="family">Gyrinidae</tp:taxon-name-part></tp:taxon-name>).</article-title><source>Bulletin Mensuel de la Société Linnéenne de Lyon</source><volume>19</volume>: <fpage>124</fpage>–<lpage>127</lpage>.</mixed-citation></ref><ref id="B6"><mixed-citation xmlns:xlink="http://www.w3.org/1999/xlink" xlink:type="simple"><person-group><name name-style="western"><surname>Blackwelder</surname><given-names>RE</given-names></name></person-group> (<year>1944</year>) <source>Checklist of the coleopterous insects of Mexico, Central America, the West Indies, and South America. Part 1.</source><publisher-name>Smithsonian Institution</publisher-name>, <publisher-loc>Washington D. C.</publisher-loc>, <size units="page">1492 pp</size>.</mixed-citation></ref><ref id="B8"><mixed-citation xmlns:xlink="http://www.w3.org/1999/xlink" xlink:type="simple"><person-group><name name-style="western"><surname>Brinck</surname><given-names>P</given-names></name></person-group> (<year>1955</year>) <article-title>A revision of the <tp:taxon-name><tp:taxon-name-part taxon-name-part-type="family">Gyrinidae</tp:taxon-name-part></tp:taxon-name> (<tp:taxon-name><tp:taxon-name-part taxon-name-part-type="order">Coleoptera</tp:taxon-name-part></tp:taxon-name>) of the Ethiopian region. I.</article-title><source>Acta Universitatis Lundensis Nova Series</source><volume>51</volume>: <fpage>1</fpage>–<lpage>144</lpage>.</mixed-citation></ref><ref id="B2"><mixed-citation xmlns:xlink="http://www.w3.org/1999/xlink" xlink:type="simple"><person-group><name name-style="western"><surname>Arce-Pérez</surname><given-names>R</given-names></name><name name-style="western"><surname>Roughley</surname><given-names>RE</given-names></name></person-group> (<year>1999</year>) <article-title>Lista anotada y claves para los <tp:taxon-name><tp:taxon-name-part taxon-name-part-type="clade">Hydradephaga</tp:taxon-name-part></tp:taxon-name> (<tp:taxon-name><tp:taxon-name-part taxon-name-part-type="order">Coleoptera</tp:taxon-name-part></tp:taxon-name>: <tp:taxon-name><tp:taxon-name-part taxon-name-part-type="suborder">Adephaga</tp:taxon-name-part></tp:taxon-name>: <tp:taxon-name><tp:taxon-name-part taxon-name-part-type="family">Dytiscidae</tp:taxon-name-part></tp:taxon-name>, <tp:taxon-name><tp:taxon-name-part taxon-name-part-type="family">Noteridae</tp:taxon-name-part></tp:taxon-name>, <tp:taxon-name><tp:taxon-name-part taxon-name-part-type="family">Haliplidae</tp:taxon-name-part></tp:taxon-name>, <tp:taxon-name><tp:taxon-name-part taxon-name-part-type="family">Gyrinidae</tp:taxon-name-part></tp:taxon-name>) de México.</article-title><source>Dugesiana</source><volume>6</volume>: <fpage>69</fpage>–<lpage>104</lpage>.</mixed-citation></ref><ref id="B64"><mixed-citation xmlns:xlink="http://www.w3.org/1999/xlink" xlink:type="simple"><person-group><name name-style="western"><surname>Leech</surname><given-names>HB</given-names></name></person-group> (<year>1948</year>) <article-title>Contributions toward a knowledge of the insect fauna of Lower California. No. 11. <tp:taxon-name><tp:taxon-name-part taxon-name-part-type="order">Coleoptera</tp:taxon-name-part></tp:taxon-name>: <tp:taxon-name><tp:taxon-name-part taxon-name-part-type="family">Haliplidae</tp:taxon-name-part></tp:taxon-name>, <tp:taxon-name><tp:taxon-name-part taxon-name-part-type="family">Dytiscidae</tp:taxon-name-part></tp:taxon-name>, <tp:taxon-name><tp:taxon-name-part taxon-name-part-type="family">Gyrinidae</tp:taxon-name-part></tp:taxon-name>, <tp:taxon-name><tp:taxon-name-part taxon-name-part-type="family">Hydrophilidae</tp:taxon-name-part></tp:taxon-name>, <tp:taxon-name><tp:taxon-name-part taxon-name-part-type="family">Limnebiidae</tp:taxon-name-part></tp:taxon-name>.</article-title><source>Proceedings of the California Academy of Science</source><volume>24</volume>: <fpage>375</fpage>–<lpage>484</lpage>.</mixed-citation></ref><ref id="B96"><mixed-citation xmlns:xlink="http://www.w3.org/1999/xlink" xlink:type="simple"><person-group><name name-style="western"><surname>Ochs</surname><given-names>G</given-names></name></person-group> (<year>1949</year>) <article-title>A revision of the <tp:taxon-name><tp:taxon-name-part taxon-name-part-type="superfamily">Gyrinoidea</tp:taxon-name-part></tp:taxon-name> of Central America (<tp:taxon-name><tp:taxon-name-part taxon-name-part-type="order">Coleoptera</tp:taxon-name-part></tp:taxon-name>).</article-title><source>Revista de Entomologia</source><volume>20</volume>: <fpage>253</fpage>–<lpage>300</lpage>.</mixed-citation></ref><ref id="B103"><mixed-citation xmlns:xlink="http://www.w3.org/1999/xlink" xlink:type="simple"><person-group><name name-style="western"><surname>Régimbart</surname><given-names>M</given-names></name></person-group> (<year>1882</year>) <article-title>Essai monographique de la famille des <tp:taxon-name><tp:taxon-name-part taxon-name-part-type="family">Gyrinidae</tp:taxon-name-part></tp:taxon-name>. 1e partie</article-title>. <source>Annales de la Société entomologique de France</source> (<issue>6</issue>): <fpage>379</fpage>–<lpage>458</lpage> + 373 pls.</mixed-citation></ref><ref id="B106"><mixed-citation xmlns:xlink="http://www.w3.org/1999/xlink" xlink:type="simple"><person-group><name name-style="western"><surname>Régimbart</surname><given-names>M</given-names></name></person-group> (<year>1907</year>) <article-title>Essai monographique de la famille des <tp:taxon-name><tp:taxon-name-part taxon-name-part-type="family">Gyrinidae</tp:taxon-name-part></tp:taxon-name>. 3e supplément.</article-title><source>Annales de la Société entomologique de France</source><volume>76</volume>: <fpage>663</fpage>–<lpage>737</lpage>.</mixed-citation></ref><ref id="B107"><mixed-citation xmlns:xlink="http://www.w3.org/1999/xlink" xlink:type="simple"><person-group><name name-style="western"><surname>Roberts</surname><given-names>CH</given-names></name></person-group> (<year>1895</year>) <article-title>The species of <italic><tp:taxon-name><tp:taxon-name-part taxon-name-part-type="genus">Dineutes</tp:taxon-name-part></tp:taxon-name></italic> of America north of Mexico.</article-title><source>Transactions of the American Entomological Society</source><volume>22</volume>: <fpage>279</fpage>–<lpage>288</lpage>.</mixed-citation></ref><ref id="B130"><mixed-citation xmlns:xlink="http://www.w3.org/1999/xlink" xlink:type="simple"><person-group><name name-style="western"><surname>Wood</surname><given-names>FE</given-names></name></person-group> (<year>1962</year>) <source>A synopsis of the genus <italic><tp:taxon-name><tp:taxon-name-part taxon-name-part-type="genus">Dineutus</tp:taxon-name-part></tp:taxon-name></italic> (<tp:taxon-name><tp:taxon-name-part taxon-name-part-type="order">Coleoptera</tp:taxon-name-part></tp:taxon-name>: <tp:taxon-name><tp:taxon-name-part taxon-name-part-type="family">Gyrinidae</tp:taxon-name-part></tp:taxon-name>) in the Western Hemisphere</source>. <comment>Masters</comment>, <publisher-name>University of Missouri</publisher-name>, <publisher-loc>Columbia, Missouri</publisher-loc>.</mixed-citation></ref></ref-list></tp:taxon-treatment>
