# Supplementary material for: The New World whirligig beetles of the genus Dineutus Macleay, 1825 (Coleoptera, Gyrinidae, Gyrininae, Dineutini)
Source: Zookeys. 2015 Jan 23;(476):1–135. doi: 10.3897/zookeys.476.8630 (PMC4311692; doi:10.3897/zookeys.476.8630)
Supplement: XML Treatment for Dineutus sp. near mexicanus [file zookeys.476.8630-treatment25.xml]

<!DOCTYPE tp:taxon-treatment
  PUBLIC "-//TaxonX//DTD Taxonomic Treatment Publishing DTD v0 20100105//EN" "tax-treatment-NSO.dtd">
<tp:taxon-treatment xmlns:tp="http://www.plazi.org/taxpub"><tp:treatment-meta><kwd-group><label>Taxon classification</label><kwd><named-content content-type="kingdom">Animalia</named-content></kwd><kwd><named-content content-type="order">Coleoptera</named-content></kwd><kwd><named-content content-type="family">Gyrinidae</named-content></kwd></kwd-group><mixed-citation publication-type="journal"><person-group><name><surname>Gustafson</surname><given-names>Grey T.</given-names></name><name><surname>Miller</surname><given-names>Kelly B.</given-names></name></person-group><article-title>The New World whirligig beetles of the genus <italic><tp:taxon-name><tp:taxon-name-part taxon-name-part-type="genus">Dineutus</tp:taxon-name-part></tp:taxon-name></italic> Macleay, 1825 (<tp:taxon-name><tp:taxon-name-part taxon-name-part-type="order">Coleoptera</tp:taxon-name-part></tp:taxon-name>, <tp:taxon-name><tp:taxon-name-part taxon-name-part-type="family">Gyrinidae</tp:taxon-name-part></tp:taxon-name>, <tp:taxon-name><tp:taxon-name-part taxon-name-part-type="subfamily">Gyrininae</tp:taxon-name-part></tp:taxon-name>, <tp:taxon-name><tp:taxon-name-part taxon-name-part-type="tribe">Dineutini</tp:taxon-name-part></tp:taxon-name>)</article-title><source>Zookeys</source><day>23</day><month>1</month><year>2015</year><volume>2015</volume><issue>476</issue><fpage>1</fpage><lpage>135</lpage><pub-id pub-id-type="doi">10.3897/zookeys.476.8630</pub-id></mixed-citation></tp:treatment-meta><tp:nomenclature><tp:taxon-name>
                            <tp:taxon-name-part taxon-name-part-type="genus">Dineutus</tp:taxon-name-part>
                            <tp:taxon-name-part taxon-name-part-type="uncertainty-rank">sp. near</tp:taxon-name-part>
                            <tp:taxon-name-part taxon-name-part-type="">mexicanus</tp:taxon-name-part>
                        </tp:taxon-name></tp:nomenclature><tp:treatment-sec sec-type="Material examined"><title>Material examined.</title><p>“Tapanatepec 7 mi [black ink smudge]/ N.E. Oax. Mex [ handwritten in black ink] 48/ 7-9-53 1300 ft. [black handwritten in ink] S// Univ.Kans/ Mex./ Expedition” deposited at the KSEM.</p></tp:treatment-sec><tp:treatment-sec sec-type="Diagnosis"><title>Diagnosis.</title><p>Male (Fig. <xref ref-type="fig" rid="F49">49A–B</xref>): Size: 17.45 mm. Body form regularly oval; elytral apices truncate, lateral corner of truncation roundly angled, blunt irregularities present apically, apicolateral margin weakly sinuate, elytral striae faint, elytra microreticulation present, apicolaterally with slightly bronzy appearance; ulimate protarsus (Fig. <xref ref-type="fig" rid="F30">30B</xref>) less than ca. 2× as long as wide, with angled lateral margin after basal 1/3, remaining protarsi with rounded lateral margins; protibiae club-shaped; profemora with small acute sub-apicoventral tooth; anterior mesotarsal claw (Fig. <xref ref-type="fig" rid="F50">50C</xref>) with ventral margin expanded into weak denticle; venter darkly colored, reddish brown, mesothoracic and metathoracic legs usually lighter in coloration, as well as apex of abdomen; Aedeagus (Figs <xref ref-type="fig" rid="F50">50A, B, D</xref>) with median lobe in dorsal view parallel sided, weakly laterally expanded in apical 1/4, apex shortly acuminate, ventrally with parallel sided sperm-groove, parameres noticeably laterally expanded in apical 1/3, asymmetrical, in lateral view parameres constricted near mid-length.</p><fig id="F49" position="float" orientation="portrait"><label>Figure 49.</label><caption><p><italic><tp:taxon-name><tp:taxon-name-part taxon-name-part-type="genus">Dineutus</tp:taxon-name-part></tp:taxon-name></italic> sp. <bold>A</bold> ♂ dorsal habitus <bold>B</bold> ♂ ventral habitus. All scale bars ≈ 2 mm.</p></caption><graphic xmlns:xlink="http://www.w3.org/1999/xlink" xlink:href="zookeys-476-001-g049.jpg" position="float" orientation="portrait" xlink:type="simple" id="oo_37508.jpg"/></fig><fig id="F50" position="float" orientation="portrait"><label>Figure 50.</label><caption><p><italic><tp:taxon-name><tp:taxon-name-part taxon-name-part-type="genus">Dineutus</tp:taxon-name-part></tp:taxon-name></italic> sp. <bold>A</bold> aedeagus dorsal view <bold>B</bold> aedeagus ventral view <bold>C</bold> ♂ mesotarsal claws <bold>D</bold> aedeagus lateral view. Scale bar for <bold>C</bold> ≈ 0.10 mm all others ≈ 1 mm.</p></caption><graphic xmlns:xlink="http://www.w3.org/1999/xlink" xlink:href="zookeys-476-001-g050.jpg" position="float" orientation="portrait" xlink:type="simple" id="oo_37509.jpg"/></fig></tp:treatment-sec><tp:treatment-sec sec-type="Differential diagnosis"><title>Differential diagnosis.</title><p>This specimen is different from all other New World <!--PageBreak--><!--PageBreak--><italic><tp:taxon-name><tp:taxon-name-part taxon-name-part-type="genus">Dineutus</tp:taxon-name-part></tp:taxon-name></italic> species examined in having truncate elytra with the lateral angle rounded, with weak sinuation apicolaterally, and blunt irregularities present, the protarsus (Fig. <xref ref-type="fig" rid="F30">30B</xref>) has the lateral margin rounded, the ultimate protarsomere angled apically after the basal 1/3, and the form of the aedeagus (Fig. <xref ref-type="fig" rid="F50">50A</xref>). The aedeagus of this specimen is unique among all known world species of <italic><tp:taxon-name><tp:taxon-name-part taxon-name-part-type="genus">Dineutus</tp:taxon-name-part></tp:taxon-name></italic> in having parameres that are medially strongly constricted in lateral view. Externally, however, the specimen is most similar to the North American species <italic><tp:taxon-name><tp:taxon-name-part taxon-name-part-type="genus">Dineutus</tp:taxon-name-part> <tp:taxon-name-part taxon-name-part-type="species">truncatus</tp:taxon-name-part></tp:taxon-name></italic> and <italic><tp:taxon-name><tp:taxon-name-part taxon-name-part-type="genus">Dineutus</tp:taxon-name-part> <tp:taxon-name-part taxon-name-part-type="species">mexicanus</tp:taxon-name-part></tp:taxon-name></italic>. It can be separated from <italic><tp:taxon-name><tp:taxon-name-part taxon-name-part-type="genus">Dineutus</tp:taxon-name-part> <tp:taxon-name-part taxon-name-part-type="species">truncatus</tp:taxon-name-part></tp:taxon-name></italic> by the shape of the elytral truncature and the shape of the male protarsi (Fig. <xref ref-type="fig" rid="F30">30</xref>). In this specimen the elytral truncature has the lateral angles rounded and the apex with blunt irregularities, instead of the lateral angles of the truncature acute, with fine serration present at the elytral apices as in <italic><tp:taxon-name><tp:taxon-name-part taxon-name-part-type="genus">Dineutus</tp:taxon-name-part> <tp:taxon-name-part taxon-name-part-type="species">truncatus</tp:taxon-name-part></tp:taxon-name></italic>. The length of the ultimate protarsomere is less than 2× the width, whereas in <italic><tp:taxon-name><tp:taxon-name-part taxon-name-part-type="genus">Dineutus</tp:taxon-name-part> <tp:taxon-name-part taxon-name-part-type="species">truncatus</tp:taxon-name-part></tp:taxon-name></italic> the length is approximately 2× the width.</p><!--PageBreak--><!--PageBreak--><!--PageBreak--><p>This specimen and <!--PageBreak--><italic><tp:taxon-name><tp:taxon-name-part taxon-name-part-type="genus">Dineutus</tp:taxon-name-part> <tp:taxon-name-part taxon-name-part-type="species">mexicanus</tp:taxon-name-part></tp:taxon-name></italic> have similar elytral truncature, and similar ultimate protarsomere size ratios, however the shape of the protarsus is very different. It (Fig. <xref ref-type="fig" rid="F30">30B</xref>) has the lateral margin of protarsomeres II–IV broadly rounded, whereas in <italic><tp:taxon-name><tp:taxon-name-part taxon-name-part-type="genus">Dineutus</tp:taxon-name-part> <tp:taxon-name-part taxon-name-part-type="species">mexicanus</tp:taxon-name-part></tp:taxon-name></italic> (Fig. <xref ref-type="fig" rid="F30">30A</xref>) they are more flatly rounded to subtruncate. The ultimate protarsomere of this specimen is strongly angled apically after the basal 1/3 (Fig. <xref ref-type="fig" rid="F30">30B</xref>), whereas in <italic><tp:taxon-name><tp:taxon-name-part taxon-name-part-type="genus">Dineutus</tp:taxon-name-part> <tp:taxon-name-part taxon-name-part-type="species">mexicanus</tp:taxon-name-part></tp:taxon-name></italic> it is evenly tapered basally to apically (Fig. <xref ref-type="fig" rid="F30">30A</xref>). Also, in this specimen the frontoclypeal suture is sinuate medially with a rounded posterior expansion, whereas in <italic><tp:taxon-name><tp:taxon-name-part taxon-name-part-type="genus">Dineutus</tp:taxon-name-part> <tp:taxon-name-part taxon-name-part-type="species">mexicanus</tp:taxon-name-part></tp:taxon-name></italic> the suture is mostly flat and only weakly angled medially. The mesotarsal claws are also slightly different, with those of of this specimen having a slightly more developed denticle.</p></tp:treatment-sec><tp:treatment-sec sec-type="Discussion"><title>Discussion.</title><p>There are several characters that suggest this specimen represents a species distinct from <italic><tp:taxon-name><tp:taxon-name-part taxon-name-part-type="genus">Dineutus</tp:taxon-name-part> <tp:taxon-name-part taxon-name-part-type="species">mexicanus</tp:taxon-name-part></tp:taxon-name></italic> (see the diagnosis and differential diagnosis section above). The aedeagus of this specimen is strange, even among the world <italic><tp:taxon-name><tp:taxon-name-part taxon-name-part-type="genus">Dineutus</tp:taxon-name-part></tp:taxon-name></italic> fauna, as discussed above. While the aedeagus does appear to be asymmetrical in the parameres, suggesting a malformation, the rest of the body is highly symmetrical, without any noticeable deformities. Other specimens encountered that were clearly aberrant in some way, had asymmetrical features in the body, usually the prothoracic legs. Given the distinct characters discussed we have included the specimen here without placing it among any of the known species. However, as we only have a single specimen, and given its very odd genitalia, we have decided not to formally describe this species due to lack of additional material. Other <italic><tp:taxon-name><tp:taxon-name-part taxon-name-part-type="genus">Dineutus</tp:taxon-name-part></tp:taxon-name></italic> specimens examined from western and north central Oaxaca (IEXA) belonged to <italic><tp:taxon-name><tp:taxon-name-part taxon-name-part-type="genus">Dineutus</tp:taxon-name-part> <tp:taxon-name-part taxon-name-part-type="species">mexicanus</tp:taxon-name-part></tp:taxon-name></italic>. However, this specimen comes from a locality to the south separated by a mountain range, again suggesting it may indeed represent a species other than <italic><tp:taxon-name><tp:taxon-name-part taxon-name-part-type="genus">Dineutus</tp:taxon-name-part> <tp:taxon-name-part taxon-name-part-type="species">mexicanus</tp:taxon-name-part></tp:taxon-name></italic>. Hopefully future collecting near Tapanatepec, Oaxaca, Mexico will allow placement of this enigmatic specimen.</p></tp:treatment-sec><tp:treatment-sec><!--Section generated to contain objects referenced in tp:taxon-treatment.--><fig id="F30" position="float" orientation="portrait"><label>Figure 30.</label><caption><p>♂ protarsus of <bold>A</bold> <italic><tp:taxon-name><tp:taxon-name-part taxon-name-part-type="genus">Dineutus</tp:taxon-name-part> <tp:taxon-name-part taxon-name-part-type="species">mexicanus</tp:taxon-name-part></tp:taxon-name></italic> <bold>B</bold> <italic><tp:taxon-name><tp:taxon-name-part taxon-name-part-type="genus">Dineutus</tp:taxon-name-part></tp:taxon-name></italic> sp. from nr. Tapanatepec, Oaxaca, Mexico <bold>C</bold> <italic><tp:taxon-name><tp:taxon-name-part taxon-name-part-type="genus">Dineutus</tp:taxon-name-part> <tp:taxon-name-part taxon-name-part-type="species">truncatus</tp:taxon-name-part></tp:taxon-name></italic>. Scale bar ≈ 1 mm.</p></caption><graphic xmlns:xlink="http://www.w3.org/1999/xlink" xlink:href="zookeys-476-001-g030.jpg" position="float" orientation="portrait" xlink:type="simple" id="oo_37489.jpg"/></fig></tp:treatment-sec></tp:taxon-treatment>
